# Supplementary material for: Moment based gene set tests
Source: BMC Bioinformatics. 2015 Apr 28;16:132. doi: 10.1186/s12859-015-0571-7 (PMC4419444; doi:10.1186/s12859-015-0571-7)
Supplement: Additional file 1 — Table S1. A table of the moment-based p-values for 6,303 gene sets in three genome-wide expression studies. [file 12859_2015_571_MOESM1_ESM.xls]

## Sheet: Moran Results
Set Names	Number of genes in set	Normal two-sided p-value	Normal two-sided adjusted p-value	Beta two-sided p-value	Beta two-sided adjusted p-value	ChiSq two-sided p-value	ChiSq two-sided adjusted p-value
DIERICK_SEROTONIN_FUNCTION_GENES	6	3.39321e-06	0.00436839	5.55426e-09	7.0017e-06	9.29854e-06	4.88406e-05
DORN_ADENOVIRUS_INFECTION_32HR_UP	11	3.51626e-06	0.00436839	7.02059e-11	4.42508e-07	0.0484177	0.0558931
ZHENG_FOXP3_TARGETS_IN_THYMUS_DN	10	5.07326e-06	0.00436839	1.26256e-08	9.03942e-06	3.12198e-06	2.46422e-05
MIKKELSEN_ES_ICP_WITH_H3K27ME3	24	5.52354e-06	0.00436839	6.08562e-10	1.91788e-06	0.000643039	0.00118407
MIKKELSEN_MCV6_ICP_WITH_H3K4ME3_AND_H3K27ME3	24	6.40481e-06	0.00436839	1.23925e-09	2.60366e-06	2.00266e-06	1.87559e-05
MIPS_POLYCOMB_REPRESSIVE_COMPLEX_1	13	7.00293e-06	0.00436839	1.55454e-08	9.79826e-06	1.63992e-05	7.08058e-05
KEGG_STARCH_AND_SUCROSE_METABOLISM	31	7.6341e-06	0.00436839	3.72825e-08	1.80763e-05	7.31286e-07	1.1381e-05
ROYLANCE_BREAST_CANCER_16Q_COPY_NUMBER_DN	16	7.76741e-06	0.00436839	1.06825e-08	9.03942e-06	5.90828e-06	3.62608e-05
RORIE_TARGETS_OF_EWSR1_FLI1_FUSION_DN	30	8.0341e-06	0.00436839	6.73965e-08	2.49882e-05	5.54767e-08	3.33019e-06
TRANSFERASE_ACTIVITY_TRANSFERRING_HEXOSYL_GROUPS	70	8.08079e-06	0.00436839	1.29073e-08	9.03942e-06	7.27938e-08	3.66182e-06
SYNAPTOGENESIS	10	9.0698e-06	0.00436839	4.4844e-08	1.88435e-05	3.47326e-05	0.000117705
DORN_ADENOVIRUS_INFECTION_48HR_UP	14	9.13784e-06	0.00436839	1.76767e-07	5.18256e-05	0.0583623	0.0664963
MARSHALL_VIRAL_INFECTION_RESPONSE_DN	28	9.67264e-06	0.00436839	8.86518e-08	3.10429e-05	6.63921e-07	1.08132e-05
LOPEZ_MESOTHELIOMA_SURVIVAL_WORST_VS_BEST_UP	14	9.70292e-06	0.00436839	2.58004e-09	4.0655e-06	7.80347e-08	3.73347e-06
KEGG_GLYCOSPHINGOLIPID_BIOSYNTHESIS_GLOBO_SERIES	13	1.0655e-05	0.00447722	7.96853e-09	8.37094e-06	2.85752e-07	6.96017e-06
KINASE_ACTIVATOR_ACTIVITY	8	1.1614e-05	0.00457518	4.21418e-08	1.88435e-05	7.61503e-07	1.15936e-05
REACTOME_NOREPINEPHRINE_NEUROTRANSMITTER_RELEASE_CYCLE	10	1.75308e-05	0.0064998	1.51817e-06	0.000239621	2.19273e-06	1.96755e-05
MARSON_FOXP3_TARGETS_STIMULATED_DN	9	1.87828e-05	0.00657712	2.08452e-08	1.09489e-05	1.88892e-06	1.84587e-05
EXOCYTOSIS	21	2.05147e-05	0.00680317	1.98449e-06	0.000260589	5.60698e-06	3.47842e-05
STAMBOLSKY_BOUND_BY_MUTATED_TP53	15	2.15871e-05	0.00680317	1.80892e-07	5.18256e-05	0.000222666	0.000493656
MIPS_NK_3_GROUCHO_HIPK2_SIN3A_RBPA48_HDAC1_COMPLEX	10	2.50641e-05	0.00718349	2.26352e-07	6.20303e-05	0.000461527	0.000902099
REACTOME_SYNTHESIS_SECRETION_AND_INACTIVATION_OF_GIP	9	2.53401e-05	0.00718349	6.49432e-07	0.000132044	7.06265e-07	1.12131e-05
SYNAPSE_ORGANIZATION_AND_BIOGENESIS	15	2.9343e-05	0.00718349	1.37717e-06	0.000234603	8.97607e-06	4.78648e-05
ROYLANCE_BREAST_CANCER_16Q_COPY_NUMBER_UP	44	3.01796e-05	0.00718349	4.63216e-07	0.000100678	2.10589e-07	5.95573e-06
LEE_AGING_CEREBELLUM_DN	79	3.22871e-05	0.00718349	1.56749e-06	0.000239621	1.04977e-06	1.33133e-05
RICKMAN_HEAD_AND_NECK_CANCER_B	38	3.34336e-05	0.00718349	1.32934e-06	0.000232746	9.99987e-07	1.2969e-05
NIKOLSKY_BREAST_CANCER_8P12_P11_AMPLICON	41	3.36071e-05	0.00718349	9.75479e-07	0.000180837	1.68713e-06	1.72676e-05
MIPS_AP3_BLOC1_COMPLEX	7	3.38254e-05	0.00718349	1.90919e-06	0.000256493	1.7793e-06	1.78866e-05
CELL_MIGRATION	86	3.43083e-05	0.00718349	1.89142e-08	1.08378e-05	2.67901e-06	2.20581e-05
GAUSSMANN_MLL_AF4_FUSION_TARGETS_G_UP	161	3.51997e-05	0.00718349	1.74278e-07	5.18256e-05	5.22107e-08	3.19499e-06
REGULATION_OF_NEUROTRANSMITTER_LEVELS	22	3.89164e-05	0.00718349	2.51579e-06	0.000299189	5.14974e-07	9.48508e-06
SCHAEFFER_PROSTATE_DEVELOPMENT_AND_CANCER_BOX6_UP	7	3.97788e-05	0.00718349	2.91679e-07	7.66021e-05	0.000438855	0.00086549
SCHAEFFER_PROSTATE_DEVELOPMENT_AND_CANCER_BOX5_UP	10	4.02487e-05	0.00718349	2.48366e-06	0.000299189	9.25693e-05	0.000246291
HOELZEL_NF1_TARGETS_UP	109	4.06759e-05	0.00718349	1.75651e-07	5.18256e-05	9.10398e-07	1.22325e-05
TRANSFERASE_ACTIVITY_TRANSFERRING_GLYCOSYL_GROUPS	96	4.41403e-05	0.00718349	4.49609e-07	0.000100678	1.35894e-08	2.25405e-06
REACTOME_TRANSPORT_OF_ORGANIC_ANIONS	11	4.62448e-05	0.00718349	9.45112e-07	0.000180516	7.20256e-08	3.66182e-06
REACTOME_RNA_POL_I_PROMOTER_OPENING	45	4.65359e-05	0.00718349	6.12159e-07	0.000128615	6.50881e-06	3.84129e-05
SARTIPY_BLUNTED_BY_INSULIN_RESISTANCE_DN	18	4.71551e-05	0.00718349	1.91261e-06	0.000256493	8.50766e-07	1.20548e-05
SHIRAISHI_PLZF_TARGETS_DN	7	4.73884e-05	0.00718349	2.38281e-06	0.000299189	6.88994e-07	1.10962e-05
CHEN_LVAD_SUPPORT_OF_FAILING_HEART_UP	103	4.82623e-05	0.00718349	1.74971e-06	0.000250646	1.02403e-09	8.0891e-07
SPINDLE_MICROTUBULE	16	4.84769e-05	0.00718349	1.06387e-06	0.000191587	1.08817e-05	5.38364e-05
REACTOME_DOPAMINE_NEUROTRANSMITTER_RELEASE_CYCLE	11	4.89389e-05	0.00718349	8.57242e-06	0.000658926	6.96683e-06	3.99563e-05
REACTOME_MEIOTIC_SYNAPSIS	59	4.90069e-05	0.00718349	8.83195e-07	0.000173962	3.55903e-07	7.94848e-06
GENTILE_UV_HIGH_DOSE_UP	25	5.32106e-05	0.00755387	2.07439e-06	0.000266834	1.13958e-06	1.37865e-05
HOEGERKORP_CD44_TARGETS_TEMPORAL_DN	25	5.43423e-05	0.00755387	4.18446e-07	0.000100678	1.97164e-06	1.86626e-05
SMID_BREAST_CANCER_LUMINAL_B_UP	169	5.5129e-05	0.00755387	2.73758e-06	0.000313727	1.18186e-07	4.46629e-06
GEISS_RESPONSE_TO_DSRNA_DN	16	5.93824e-05	0.00782972	4.40063e-07	0.000100678	0.00105119	0.00181178
HOEGERKORP_CD44_TARGETS_DIRECT_DN	14	5.96266e-05	0.00782972	3.68649e-06	0.000400619	0.000414863	0.000826709
RAFFEL_VEGFA_TARGETS_UP	9	6.22948e-05	0.00801315	5.96922e-08	2.3515e-05	3.01286e-06	2.42361e-05
NEURON_DIFFERENTIATION	59	6.43306e-05	0.00810952	1.0148e-05	0.000710696	0.000228283	0.000503981
SYNAPTIC_VESICLE	12	6.58691e-05	0.00814065	1.54751e-05	0.000904857	1.25505e-06	1.45334e-05
LOPEZ_MESOTELIOMA_SURVIVAL_TIME_UP	14	7.31842e-05	0.00861834	1.60571e-06	0.000239621	1.26127e-06	1.45334e-05
AMINE_TRANSPORT	37	7.53084e-05	0.00861834	5.54468e-06	0.000537664	2.14819e-05	8.54262e-05
NEURITE_DEVELOPMENT	42	7.57876e-05	0.00861834	5.75123e-06	0.000541379	0.000397879	0.000798928
LIM_MAMMARY_LUMINAL_MATURE_UP	92	7.5897e-05	0.00861834	1.82907e-06	0.000256191	1.23468e-08	2.10329e-06
WANG_RESPONSE_TO_FORSKOLIN_UP	21	7.71298e-05	0.00861834	1.4978e-06	0.000239621	9.3198e-08	4.02347e-06
NEURON_DEVELOPMENT	50	7.79384e-05	0.00861834	9.81474e-06	0.000695371	0.00039726	0.000797937
NUCLEOTIDE_SUGAR_METABOLIC_PROCESS	9	8.3472e-05	0.00903433	6.48325e-06	0.000583771	7.17069e-05	0.000201616
AXONOGENESIS	34	8.4567e-05	0.00903433	4.96536e-06	0.000496773	0.00031259	0.000650893
VANDESLUIS_COMMD1_TARGETS_GROUP_3_DN	28	8.79416e-05	0.00923827	3.89379e-06	0.000415976	6.18813e-07	1.04516e-05
TAKAYAMA_BOUND_BY_AR	7	9.052e-05	0.00928542	4.10968e-06	0.00042511	4.20632e-06	2.94583e-05
REACTOME_CDC6_ASSOCIATION_WITH_THE_ORC_ORIGIN_COMPLEX	10	9.13368e-05	0.00928542	4.91302e-06	0.000496773	1.66343e-05	7.14209e-05
REACTOME_SHC1_EVENTS_IN_ERBB4_SIGNALING	19	9.47451e-05	0.00947902	1.48465e-05	0.000898335	1.44524e-05	6.48927e-05
REACTOME_NFKB_IS_ACTIVATED_AND_SIGNALS_SURVIVAL	10	9.65056e-05	0.00950429	9.16106e-06	0.000687577	1.88389e-06	1.84587e-05
MOHANKUMAR_TLX1_TARGETS_DN	161	0.000101249	0.00981808	1.63473e-06	0.000239621	4.79169e-07	9.23609e-06
CELLULAR_MORPHOGENESIS_DURING_DIFFERENTIATION	39	0.000104389	0.00989442	1.49651e-05	0.000898335	0.000408408	0.000816427
CYTOKINESIS	16	0.00010623	0.00989442	7.51255e-06	0.000614956	2.12795e-05	8.48354e-05
PROTEIN_HOMOOLIGOMERIZATION	19	0.00010677	0.00989442	2.51437e-06	0.000299189	1.23994e-06	1.4484e-05
SMALL_CONJUGATING_PROTEIN_BINDING	12	0.000108807	0.00989442	7.65039e-06	0.00061821	4.75568e-06	3.17196e-05
AMINE_TRANSMEMBRANE_TRANSPORTER_ACTIVITY	40	0.000115762	0.00989442	1.57797e-05	0.000904857	2.1617e-05	8.5909e-05
KEGG_RIBOFLAVIN_METABOLISM	14	0.000116514	0.00989442	1.5328e-06	0.000239621	2.15563e-07	5.95573e-06
SCHAEFFER_PROSTATE_DEVELOPMENT_12HR_DN	52	0.000117887	0.00989442	2.92196e-05	0.00134587	9.37999e-06	4.90964e-05
GENERATION_OF_NEURONS	66	0.000118752	0.00989442	2.19478e-05	0.0011067	0.000257128	0.000555787
TSENG_ADIPOGENIC_POTENTIAL_UP	25	0.000119201	0.00989442	6.62858e-06	0.000584155	4.1508e-06	2.92318e-05
LIN_NPAS4_TARGETS_UP	116	0.000119492	0.00989442	6.9025e-06	0.000584155	5.11413e-09	1.80397e-06
KEGG_TERPENOID_BACKBONE_BIOSYNTHESIS	14	0.000124727	0.00989442	1.57916e-05	0.000904857	1.21694e-06	1.43924e-05
ELVIDGE_HIF2A_TARGETS_UP	6	0.000125696	0.00989442	9.63227e-06	0.000695371	9.37114e-06	4.90964e-05
SMID_BREAST_CANCER_BASAL_DN	696	0.000127818	0.00989442	5.75478e-06	0.000541379	6.22191e-08	3.50149e-06
OLSSON_E2F3_TARGETS_DN	41	0.000128155	0.00989442	2.44796e-05	0.00120543	7.37825e-08	3.66182e-06
KEGG_ADIPOCYTOKINE_SIGNALING_PATHWAY	63	0.000129917	0.00989442	1.72856e-05	0.000934421	1.21706e-06	1.43924e-05
AXON_GUIDANCE	19	0.000129936	0.00989442	1.35538e-05	0.000885529	3.62855e-05	0.000121524
KREPPEL_CD99_TARGETS_DN	6	0.000129959	0.00989442	9.81881e-06	0.000695371	3.72319e-06	2.76411e-05
MEISSNER_BRAIN_HCP_WITH_H3K4ME2	10	0.000130293	0.00989442	7.91405e-06	0.000620235	8.70953e-07	1.20917e-05
NEUROGENESIS	76	0.000134298	0.010068	2.98394e-05	0.00135642	0.000228089	0.00050373
MYOBLAST_DIFFERENTIATION	15	0.000135774	0.010068	4.11418e-06	0.00042511	0.000661305	0.00121204
REACTOME_POST_CHAPERONIN_TUBULIN_FOLDING_PATHWAY	18	0.000141887	0.010399	6.05546e-06	0.000561288	5.01662e-06	3.24638e-05
NADERI_BREAST_CANCER_PROGNOSIS_DN	16	0.000144215	0.0104478	1.78688e-05	0.000946445	4.25596e-07	8.6255e-06
GTPASE_ACTIVATOR_ACTIVITY	57	0.000145868	0.0104478	6.95092e-06	0.000584155	1.62393e-06	1.67797e-05
UBIQUITIN_BINDING	11	0.000152559	0.0108043	1.43177e-05	0.00089829	5.26504e-06	3.34869e-05
REGULATION_OF_ENDOTHELIAL_CELL_PROLIFERATION	9	0.000156903	0.0109884	2.09475e-05	0.00107343	3.13588e-05	0.000109691
CORRADETTI_MTOR_PATHWAY_REGULATORS_DN	5	0.000162005	0.0111288	9.50477e-06	0.000695371	7.72716e-07	1.16239e-05
PLASARI_TGFB1_TARGETS_1HR_DN	6	0.000164358	0.0111288	3.51045e-06	0.000388182	0.000141446	0.000345289
FARMER_BREAST_CANCER_CLUSTER_2	33	0.000164865	0.0111288	4.31421e-07	0.000100678	1.09444e-05	5.40615e-05
INTEGRAL_TO_GOLGI_MEMBRANE	8	0.000169799	0.0111288	1.37683e-05	0.000885529	6.36142e-06	3.79338e-05
MICROTUBULE	32	0.000171408	0.0111288	4.44427e-05	0.00184172	1.13267e-06	1.37865e-05
VALK_AML_CLUSTER_16	26	0.000172243	0.0111288	7.97066e-06	0.000620235	3.84763e-05	0.000126522
VALK_AML_WITH_T_8_21_TRANSLOCATION	5	0.000172303	0.0111288	1.67169e-05	0.000934421	4.68919e-07	9.17812e-06
DI___TRI_VALENT_INORGANIC_CATION_TRANSPORT	27	0.00017316	0.0111288	1.37177e-05	0.000885529	6.03024e-05	0.000177075
LIGASE_ACTIVITY_FORMING_CARBON_OXYGEN_BONDS	12	0.000174797	0.0111288	2.90443e-06	0.000326904	7.29215e-05	0.000204342
FRIDMAN_SENESCENCE_DN	12	0.000177876	0.0112116	6.22322e-06	0.000568478	0.000269568	0.000575377
FOURNIER_ACINAR_DEVELOPMENT_LATE_DN	21	0.000179754	0.0112177	7.37003e-06	0.000611227	0.00194454	0.0030741
CERVERA_SDHB_TARGETS_2	98	0.000183894	0.0112589	1.33806e-05	0.000885529	9.40244e-08	4.03154e-06
REACTOME_PACKAGING_OF_TELOMERE_ENDS	38	0.000183987	0.0112589	9.16333e-06	0.000687577	4.04052e-06	2.8912e-05
REACTOME_MEIOSIS	92	0.000186379	0.0112956	1.43142e-05	0.00089829	2.58685e-07	6.54817e-06
REACTOME_E2F_ENABLED_INHIBITION_OF_PRE_REPLICATION_COMPLEX_FORMATION	9	0.000194049	0.0115567	2.35667e-05	0.00117889	4.84432e-06	3.19391e-05
REACTOME_INHIBITION_OF_INSULIN_SECRETION_BY_ADRENALINE_NORADRENALINE	19	0.000194354	0.0115567	2.80816e-05	0.0013111	3.39207e-05	0.000115945
FIGUEROA_AML_METHYLATION_CLUSTER_2_UP	41	0.000201598	0.0117913	6.86255e-06	0.000584155	3.03207e-05	0.000107185
STEIN_ESTROGEN_RESPONSE_NOT_VIA_ESRRA	18	0.000202212	0.0117913	6.91514e-06	0.000584155	1.4061e-09	8.86267e-07
KEGG_GLYCOSPHINGOLIPID_BIOSYNTHESIS_GANGLIO_SERIES	13	0.000203911	0.0117913	4.53005e-05	0.00184194	0.00242304	0.00371321
REACTOME_DEPOSITION_OF_NEW_CENPA_CONTAINING_NUCLEOSOMES_AT_THE_CENTROMERE	49	0.000207864	0.0119106	1.47547e-05	0.000898335	7.3905e-06	4.13444e-05
REACTOME_SYNTHESIS_OF_PIPS_AT_THE_GOLGI_MEMBRANE	15	0.000212472	0.0119863	2.71568e-05	0.00129506	0.000159845	0.00037941
ACTIVE_TRANSMEMBRANE_TRANSPORTER_ACTIVITY	119	0.000212989	0.0119863	5.12743e-06	0.000504971	3.13841e-06	2.46958e-05
REACTOME_NEGATIVE_REGULATION_OF_THE_PI3K_AKT_NETWORK	6	0.000215712	0.0120322	1.09877e-05	0.000752775	4.1498e-05	0.000134203
BYSTRYKH_HEMATOPOIESIS_STEM_CELL_FLI1	9	0.00022703	0.012497	1.56656e-05	0.000904857	0.00114816	0.00195591
ZWANG_DOWN_BY_2ND_EGF_PULSE	144	0.000228011	0.012497	1.72528e-05	0.000934421	3.62431e-07	7.95442e-06
REACTOME_KERATAN_SULFATE_KERATIN_METABOLISM	27	0.000235522	0.0126838	4.55882e-05	0.00184194	4.95327e-08	3.15358e-06
EXTRACELLULAR_STRUCTURE_ORGANIZATION_AND_BIOGENESIS	24	0.000241056	0.0126838	1.62261e-05	0.000921381	7.5827e-06	4.22659e-05
BOYLAN_MULTIPLE_MYELOMA_D_CLUSTER_UP	23	0.000242314	0.0126838	1.49576e-05	0.000898335	5.5039e-05	0.000165907
LIM_MAMMARY_LUMINAL_PROGENITOR_DN	11	0.000243274	0.0126838	1.70023e-05	0.000934421	1.54385e-06	1.61912e-05
MUSCLE_CELL_DIFFERENTIATION	20	0.00024472	0.0126838	1.30429e-05	0.000874568	0.000311767	0.000649823
AMINE_METABOLIC_PROCESS	132	0.000248523	0.0126838	1.43943e-05	0.00089829	5.39574e-06	3.40434e-05
BIOCARTA_FEEDER_PATHWAY	9	0.000250046	0.0126838	2.04394e-05	0.00105598	4.86216e-06	3.19898e-05
STEINER_ERYTHROCYTE_MEMBRANE_GENES	15	0.000256145	0.0126838	5.16417e-05	0.00203436	2.39295e-06	2.06613e-05
REACTOME_REGULATION_OF_INSULIN_SECRETION	78	0.000259214	0.0126838	5.66184e-05	0.00218936	2.33941e-05	9.06845e-05
LIPID_BINDING	78	0.000259263	0.0126838	2.73271e-05	0.00129506	4.76651e-06	3.17583e-05
SPIRA_SMOKERS_LUNG_CANCER_DN	21	0.00025928	0.0126838	5.76261e-05	0.00221474	4.86859e-05	0.000150499
KYNG_WERNER_SYNDROM_DN	23	0.000261777	0.0126838	0.000108503	0.00321077	1.92978e-06	1.86031e-05
IRITANI_MAD1_TARGETS_UP	12	0.000261805	0.0126838	4.43274e-05	0.00184172	0.0543935	0.0623009
CHARAFE_BREAST_CANCER_BASAL_VS_MESENCHYMAL_DN	42	0.000265712	0.0126838	2.50055e-05	0.00122178	1.38215e-05	6.2846e-05
MIKKELSEN_DEDIFFERENTIATED_STATE_UP	7	0.000266801	0.0126838	3.32681e-05	0.00146454	4.15394e-05	0.000134268
BRIDEAU_IMPRINTED_GENES	52	0.000267097	0.0126838	7.68524e-05	0.002647	1.3221e-06	1.48278e-05
REACTOME_APOPTOSIS_INDUCED_DNA_FRAGMENTATION	13	0.000267455	0.0126838	1.52256e-05	0.000904857	2.74639e-05	9.99452e-05
ELVIDGE_HYPOXIA_BY_DMOG_DN	59	0.000271432	0.0126838	3.03988e-05	0.00135642	6.83618e-08	3.65156e-06
DEMAGALHAES_AGING_DN	15	0.000271547	0.0126838	2.92534e-05	0.00134587	2.26619e-05	8.87192e-05
ELVIDGE_HIF1A_AND_HIF2A_TARGETS_UP	41	0.000271667	0.0126838	1.78605e-05	0.000946445	3.01867e-08	2.57141e-06
LEE_TARGETS_OF_PTCH1_AND_SUFU_UP	69	0.000275983	0.0127906	8.8159e-05	0.00292456	6.18607e-06	3.72761e-05
ENZYME_ACTIVATOR_ACTIVITY	114	0.000283615	0.0130484	2.56996e-05	0.00124604	3.07052e-08	2.57141e-06
REACTOME_METABOLISM_OF_CARBOHYDRATES	209	0.000295122	0.0134669	7.94593e-06	0.000620235	7.61884e-06	4.23844e-05
DOANE_BREAST_CANCER_ESR1_UP	112	0.000296986	0.0134669	7.31246e-05	0.00263374	6.48476e-09	1.80397e-06
REACTOME_METABOLISM_OF_VITAMINS_AND_COFACTORS	44	0.000301888	0.0135459	2.16164e-05	0.00109878	1.15552e-06	1.39526e-05
STEGER_ADIPOGENESIS_UP	21	0.000303881	0.0135459	7.5793e-05	0.002647	0.000257795	0.000556536
REGULATION_OF_SYNAPSE_STRUCTURE_AND_ACTIVITY	7	0.00030643	0.0135459	3.04974e-05	0.00135642	0.00473237	0.00672259
PHOSPHOLIPID_BINDING	40	0.000307324	0.0135459	4.47062e-05	0.00184172	2.39778e-05	9.1429e-05
OSADA_ASCL1_TARGETS_UP	42	0.000309814	0.0135596	2.78507e-05	0.00131002	1.69538e-08	2.35233e-06
RAS_GTPASE_ACTIVATOR_ACTIVITY	26	0.00031419	0.0135596	4.29192e-05	0.00181557	2.20184e-05	8.69016e-05
RIZ_ERYTHROID_DIFFERENTIATION_HBZ	37	0.000314412	0.0135596	5.91099e-05	0.00223096	3.81069e-08	2.71759e-06
N_ACETYLGLUCOSAMINE_METABOLIC_PROCESS	11	0.000316239	0.0135596	1.73453e-05	0.000934421	6.80213e-05	0.000194499
BIOCARTA_HSP27_PATHWAY	15	0.000325245	0.0138515	9.60348e-06	0.000695371	2.37802e-05	9.11261e-05
REACTOME_ACETYLCHOLINE_NEUROTRANSMITTER_RELEASE_CYCLE	10	0.000329288	0.0139295	0.00015009	0.0040953	0.000156166	0.000373553
FOURNIER_ACINAR_DEVELOPMENT_EARLY_DN	6	0.00033492	0.0139651	1.71646e-05	0.000934421	0.000671492	0.00122778
REACTOME_TRAF6_MEDIATED_NFKB_ACTIVATION	19	0.000337804	0.0139651	5.35153e-05	0.00209507	2.62199e-05	9.66456e-05
PID_HIVNEFPATHWAY	35	0.000338966	0.0139651	7.65494e-05	0.002647	6.84645e-06	3.95538e-05
REACTOME_PROSTACYCLIN_SIGNALLING_THROUGH_PROSTACYCLIN_RECEPTOR	14	0.000341408	0.0139651	2.3921e-05	0.0011872	3.36143e-05	0.000115119
REACTOME_PLATELET_CALCIUM_HOMEOSTASIS	14	0.00034226	0.0139651	6.86386e-05	0.00250075	0.00012331	0.000308667
GRAESSMANN_RESPONSE_TO_MC_AND_SERUM_DEPRIVATION_DN	69	0.000343421	0.0139651	5.61736e-05	0.00218557	1.09433e-05	5.40615e-05
REACTOME_MEIOTIC_RECOMBINATION	66	0.000349988	0.0141409	3.5585e-05	0.00153625	2.06553e-06	1.89957e-05
PID_ALPHASYNUCLEIN_PATHWAY	33	0.00035887	0.0142561	6.61368e-05	0.00243778	1.64011e-05	7.08058e-05
VETTER_TARGETS_OF_PRKCA_AND_ETS1_UP	16	0.000358971	0.0142561	2.03927e-05	0.00105598	6.51328e-08	3.53907e-06
WANG_RESPONSE_TO_ANDROGEN_UP	26	0.000360692	0.0142561	3.36916e-05	0.00146454	1.57209e-07	5.24278e-06
FRASOR_RESPONSE_TO_ESTRADIOL_UP	36	0.000363932	0.0142561	7.45864e-05	0.002647	4.90619e-05	0.000151587
PID_WNT_CANONICAL_PATHWAY	18	0.00036415	0.0142561	3.35073e-05	0.00146454	2.00955e-08	2.35233e-06
NOUSHMEHR_GBM_GERMLINE_MUTATED	7	0.000375524	0.0145851	3.05587e-05	0.00135642	0.00414856	0.00596859
PHOSPHATASE_REGULATOR_ACTIVITY	25	0.000377181	0.0145851	8.8035e-05	0.00292456	1.27964e-06	1.46119e-05
CASPASE_ACTIVATION	24	0.000383505	0.0147392	6.1941e-05	0.00231014	2.1341e-06	1.93821e-05
SILIGAN_BOUND_BY_EWS_FLT1_FUSION	35	0.000388318	0.0148337	7.41277e-05	0.002647	1.37514e-05	6.2717e-05
CELL_DIVISION	18	0.000392621	0.0149078	8.02918e-05	0.00272541	6.67738e-06	3.89339e-05
NUCLEOTIDE_BINDING	193	0.000400633	0.014963	7.57172e-05	0.002647	1.2688e-05	5.9459e-05
MIKKELSEN_MCV6_ICP_WITH_H3K27ME3	48	0.000401092	0.014963	9.95506e-05	0.00307067	1.43897e-06	1.53986e-05
YAO_TEMPORAL_RESPONSE_TO_PROGESTERONE_CLUSTER_1	61	0.000403822	0.014963	8.78917e-05	0.00292456	7.41235e-07	1.14791e-05
PHOSPHOINOSITIDE_MEDIATED_SIGNALING	45	0.000404057	0.014963	1.24511e-05	0.00084386	4.08386e-06	2.89533e-05
BLALOCK_ALZHEIMERS_DISEASE_DN	1235	0.000406297	0.014963	0.000117132	0.00334065	8.04356e-06	4.41241e-05
REACTOME_AMYLOIDS	64	0.000408319	0.014963	4.21723e-05	0.00179603	8.26089e-07	1.19697e-05
MODY_HIPPOCAMPUS_NEONATAL	35	0.000422342	0.0152302	4.82675e-05	0.00192551	1.42272e-06	1.52767e-05
REACTOME_RNA_POL_I_TRANSCRIPTION	66	0.000427124	0.0152302	6.15965e-05	0.00231014	2.60886e-06	2.17508e-05
MCGARVEY_SILENCED_BY_METHYLATION_IN_COLON_CANCER	31	0.000429123	0.0152302	2.56824e-06	0.000299771	0.000212446	0.000475515
HOFFMANN_PRE_BI_TO_LARGE_PRE_BII_LYMPHOCYTE_UP	33	0.000429257	0.0152302	6.27454e-05	0.00232638	7.12379e-06	4.04881e-05
MYLLYKANGAS_AMPLIFICATION_HOT_SPOT_24	12	0.000430844	0.0152302	9.02267e-05	0.00293144	1.53509e-06	1.61756e-05
ZEMBUTSU_SENSITIVITY_TO_NIMUSTINE	15	0.000430861	0.0152302	3.00366e-05	0.00135642	2.17143e-05	8.61364e-05
SYNAPSE	24	0.000432525	0.0152302	0.000144409	0.00398631	2.29345e-05	8.9453e-05
MARIADASON_REGULATED_BY_HISTONE_ACETYLATION_DN	39	0.000439513	0.0153903	0.000103465	0.00312152	0.00150786	0.00246794
CASTELLANO_HRAS_TARGETS_UP	5	0.000445086	0.0154845	7.60592e-05	0.002647	0.0016862	0.00271056
PID_ENDOTHELINPATHWAY	60	0.00044946	0.0154845	5.05079e-05	0.00200221	0.000566951	0.0010699
G_PROTEIN_SIGNALING_COUPLED_TO_IP3_SECOND_MESSENGERPHOSPHOLIPASE_C_ACTIVATING	42	0.000449573	0.0154845	1.06543e-05	0.00073796	5.41854e-06	3.4119e-05
SMALL_CONJUGATING_PROTEIN_SPECIFIC_PROTEASE_ACTIVITY	10	0.00045378	0.0155444	0.000228244	0.00526967	6.81351e-06	3.94358e-05
MAPKKK_CASCADE_GO_0000165	93	0.000456393	0.0155494	2.60433e-05	0.00125306	2.70543e-08	2.5077e-06
CALCIUM_ION_TRANSPORT	23	0.000461927	0.0156534	0.000116353	0.00333435	3.98901e-05	0.000130088
CELLULAR_CARBOHYDRATE_METABOLIC_PROCESS	111	0.000465768	0.0156928	9.7565e-05	0.00306792	1.33803e-06	1.49389e-05
REACTOME_INSULIN_SYNTHESIS_AND_PROCESSING	16	0.000475673	0.0156928	0.000175073	0.00452248	0.000136775	0.000336097
REACTOME_SYNTHESIS_SECRETION_AND_INACTIVATION_OF_GLP1	13	0.000476115	0.0156928	0.000108371	0.00321077	3.10717e-07	7.17381e-06
TAKEDA_TARGETS_OF_NUP98_HOXA9_FUSION_16D_UP	133	0.000477052	0.0156928	5.82551e-05	0.00222535	1.97309e-06	1.86626e-05
THIOLESTER_HYDROLASE_ACTIVITY	15	0.000477052	0.0156928	0.000111613	0.00328737	5.50546e-06	3.43914e-05
LEIN_NEURON_MARKERS	54	0.000478029	0.0156928	0.000213841	0.00502673	4.93222e-05	0.000152105
MARTORIATI_MDM4_TARGETS_NEUROEPITHELIUM_DN	124	0.000481292	0.0157181	9.01764e-05	0.00293144	2.44986e-05	9.25241e-05
KEGG_AMINO_SUGAR_AND_NUCLEOTIDE_SUGAR_METABOLISM	39	0.000490006	0.0159201	6.78652e-05	0.00248694	2.28843e-06	2.00785e-05
ENDOTHELIAL_CELL_MIGRATION	11	0.00049296	0.015934	5.90418e-05	0.00223096	4.90974e-05	0.000151622
SECRETORY_PATHWAY	73	0.000501917	0.0161082	0.000169101	0.00444101	7.14329e-07	1.12843e-05
HERNANDEZ_ABERRANT_MITOSIS_BY_DOCETACEL_4NM_UP	21	0.000505834	0.0161082	0.00010215	0.0031104	0.00452069	0.00645243
PURINE_NUCLEOTIDE_BINDING	182	0.000506018	0.0161082	0.000114443	0.00331563	1.71179e-05	7.29016e-05
GROWTH_CONE	8	0.000509934	0.0161513	0.000187658	0.00471922	6.92478e-05	0.000196696
AMINO_ACID_CATABOLIC_PROCESS	24	0.000517002	0.0162477	0.000114677	0.00331563	0.00539391	0.00755171
PURINE_RIBONUCLEOTIDE_BINDING	177	0.000518835	0.0162477	0.000124071	0.00350681	1.65609e-05	7.13488e-05
L_AMINO_ACID_TRANSMEMBRANE_TRANSPORTER_ACTIVITY	17	0.000520711	0.0162477	4.5548e-05	0.00184194	0.000401781	0.000805479
NF_KAPPAB_BINDING	10	0.000524513	0.0162858	0.000119845	0.00340263	2.75292e-07	6.79932e-06
POSITIVE_REGULATION_OF_CELL_DIFFERENTIATION	20	0.000531332	0.0164166	7.80036e-05	0.00267205	5.89602e-07	1.02376e-05
OUELLET_OVARIAN_CANCER_INVASIVE_VS_LMP_DN	11	0.000544698	0.0167475	0.000179077	0.00456972	2.53804e-05	9.47706e-05
TRANSMEMBRANE_RECEPTOR_PROTEIN_PHOSPHATASE_ACTIVITY	19	0.00055162	0.0168634	7.60055e-05	0.002647	3.95462e-05	0.000129418
CARBOHYDRATE_KINASE_ACTIVITY	15	0.000554592	0.0168634	0.000223397	0.00519583	9.84676e-06	5.07474e-05
DAWSON_METHYLATED_IN_LYMPHOMA_TCL1	40	0.000556495	0.0168634	0.000101592	0.00310841	8.8731e-09	1.80397e-06
SITE_OF_POLARIZED_GROWTH	9	0.000562787	0.0169725	0.000208648	0.00501949	6.98592e-05	0.000198076
WENG_POR_TARGETS_GLOBAL_UP	18	0.00057244	0.0171814	0.000212386	0.00502673	3.13543e-05	0.000109691
PROTEIN_PHOSPHATASE_TYPE_2A_REGULATOR_ACTIVITY	14	0.00058661	0.0174587	0.000293758	0.00603112	0.00014534	0.000353288
REACTOME_RECRUITMENT_OF_NUMA_TO_MITOTIC_CENTROSOMES	8	0.000589189	0.0174587	0.000208322	0.00501949	7.51375e-06	4.19479e-05
ADENYL_NUCLEOTIDE_BINDING	144	0.000592068	0.0174587	0.000157644	0.00426449	6.87404e-05	0.000195816
MIPS_TNF_ALPHA_NF_KAPPA_B_SIGNALING_COMPLEX_3	17	0.000592761	0.0174587	0.000207695	0.00501949	6.88236e-06	3.96522e-05
REACTOME_KINESINS	18	0.000596271	0.0174805	0.000254781	0.0054996	1.62234e-05	7.0231e-05
TRANSCRIPTION_FACTOR_ACTIVITY	329	0.000602037	0.0175678	0.000257741	0.00552565	0.00282614	0.00425744
VANDESLUIS_COMMD1_TARGETS_GROUP_4_DN	11	0.000607177	0.0176361	0.000239469	0.00540993	0.00030955	0.000645631
ADENYL_RIBONUCLEOTIDE_BINDING	139	0.00062134	0.0178946	0.000181631	0.00461622	6.42922e-05	0.000185667
STANHILL_HRAS_TRANSFROMATION_UP	7	0.000621754	0.0178946	0.000103506	0.00312152	2.24656e-05	8.80601e-05
MIKKELSEN_MEF_ICP_WITH_H3K4ME3_AND_H3K27ME3	25	0.00062872	0.0179368	0.000331809	0.00644074	1.05974e-05	5.30109e-05
BEGUM_TARGETS_OF_PAX3_FOXO1_FUSION_UP	59	0.00062891	0.0179368	4.3809e-05	0.00184085	1.09776e-08	1.922e-06
MYLLYKANGAS_AMPLIFICATION_HOT_SPOT_30	5	0.000634631	0.0179732	0.000248962	0.00547387	0.00247348	0.00378314
KEGG_THYROID_CANCER	29	0.000638227	0.0179732	0.000106381	0.00317781	6.18479e-07	1.04516e-05
REACTOME_REGULATION_OF_WATER_BALANCE_BY_RENAL_AQUAPORINS	35	0.000647869	0.0179732	0.000116382	0.00333435	3.56379e-05	0.000119864
SERVITJA_ISLET_HNF1A_TARGETS_UP	148	0.000651671	0.0179732	4.06377e-05	0.00174245	4.10224e-06	2.90114e-05
ENDOTHELIAL_CELL_PROLIFERATION	11	0.000651701	0.0179732	0.00018353	0.00464573	2.541e-05	9.47969e-05
CATION_TRANSPORTING_ATPASE_ACTIVITY	11	0.000651707	0.0179732	0.000275379	0.00574739	0.000622633	0.00115154
PID_ANTHRAXPATHWAY	16	0.000653103	0.0179732	9.83478e-05	0.00306792	0.000663235	0.00121522
REACTOME_GLYCOGEN_BREAKDOWN_GLYCOGENOLYSIS	15	0.000655877	0.0179732	4.63488e-05	0.00186074	6.77672e-05	0.000193889
JIANG_AGING_HYPOTHALAMUS_DN	39	0.000665574	0.0179732	0.000253429	0.0054996	6.08817e-05	0.000178459
AMIT_EGF_RESPONSE_240_MCF10A	20	0.000668438	0.0179732	0.000173537	0.0045112	0.000721863	0.00130594
CHESLER_BRAIN_D6MIT150_QTL_CIS	7	0.000668978	0.0179732	1.98298e-05	0.00104156	7.6649e-05	0.000213015
REGULATION_OF_CHROMOSOME_ORGANIZATION_AND_BIOGENESIS	9	0.00067206	0.0179732	0.000214062	0.00502673	4.21128e-06	2.94603e-05
MORI_EMU_MYC_LYMPHOMA_BY_ONSET_TIME_UP	85	0.000684507	0.0179732	9.25456e-05	0.0029761	1.21102e-06	1.43924e-05
UBIQUITIN_CYCLE	42	0.00068455	0.0179732	0.000205918	0.0050112	1.07141e-05	5.31742e-05
MIPS_PTIP_HMT_COMPLEX	7	0.000685674	0.0179732	0.00024372	0.00547387	7.75975e-05	0.000215082
PEROXISOME_ORGANIZATION_AND_BIOGENESIS	16	0.000688726	0.0179732	0.000201286	0.00491747	1.07978e-05	5.34629e-05
SMID_BREAST_CANCER_RELAPSE_IN_BRAIN_DN	84	0.000689021	0.0179732	0.000288956	0.00597145	4.06504e-10	5.44607e-07
MCCLUNG_DELTA_FOSB_TARGETS_2WK	43	0.000693192	0.0179732	0.000247514	0.00547387	7.70818e-05	0.000214029
AMINE_CATABOLIC_PROCESS	26	0.000693882	0.0179732	0.000145463	0.00398631	0.00594304	0.00824725
BIOCARTA_SRCRPTP_PATHWAY	11	0.000695462	0.0179732	0.000132656	0.00370248	0.00916523	0.0121464
AMINO_ACID_METABOLIC_PROCESS	76	0.000695906	0.0179732	0.00015993	0.00428954	9.44077e-05	0.000250232
SECRETION	158	0.000696742	0.0179732	0.000166072	0.00439811	2.06501e-06	1.89957e-05
TRANSMEMBRANE_RECEPTOR_PROTEIN_TYROSINE_KINASE_ACTIVITY	43	0.000699481	0.0179732	0.000141288	0.00392307	0.000499895	0.000962229
REACTOME_INTEGRATION_OF_ENERGY_METABOLISM	104	0.000700654	0.0179732	0.000262128	0.00560065	3.71895e-05	0.000123762
TRNA_METABOLIC_PROCESS	16	0.00070478	0.0179732	8.98252e-05	0.00293144	0.000761809	0.00136839
OXFORD_RALA_AND_RALB_TARGETS_UP	10	0.000708859	0.0179732	8.96382e-05	0.00293144	0.0108152	0.0140958
BOYLAN_MULTIPLE_MYELOMA_PCA3_UP	64	0.000711316	0.0179732	0.000188679	0.00471922	2.59544e-05	9.60495e-05
MICROTUBULE_BASED_MOVEMENT	16	0.000712103	0.0179732	0.000235622	0.00536147	2.32196e-05	9.023e-05
REACTOME_TRANSMEMBRANE_TRANSPORT_OF_SMALL_MOLECULES	337	0.000719064	0.0179732	0.000104774	0.00314473	1.30742e-06	1.47683e-05
REACTOME_CHROMOSOME_MAINTENANCE	103	0.000720605	0.0179732	0.000165474	0.00439811	7.0494e-07	1.12131e-05
PHOSPHATASE_INHIBITOR_ACTIVITY	10	0.000723074	0.0179732	0.000188669	0.00471922	1.93386e-05	7.915e-05
NAKAMURA_LUNG_CANCER	8	0.000725289	0.0179732	7.04392e-05	0.0025516	0.000589224	0.00110335
KINETOCHORE	24	0.000725308	0.0179732	0.000195156	0.00484279	1.8205e-05	7.60914e-05
KEGG_VALINE_LEUCINE_AND_ISOLEUCINE_BIOSYNTHESIS	10	0.00072714	0.0179732	0.000212944	0.00502673	1.29969e-06	1.47337e-05
NELSON_RESPONSE_TO_ANDROGEN_DN	18	0.000730748	0.0179918	0.000191377	0.00476779	2.52788e-06	2.13011e-05
IVANOVA_HEMATOPOIESIS_STEM_CELL_AND_PROGENITOR	489	0.000734843	0.0180222	9.11462e-05	0.00294612	1.17376e-05	5.68657e-05
SHIN_B_CELL_LYMPHOMA_CLUSTER_7	27	0.000744833	0.0181719	0.000268691	0.00566407	9.82113e-05	0.000258358
GROWTH	63	0.000751418	0.0181719	0.000162478	0.00433941	1.01497e-05	5.17585e-05
KEGG_AMINOACYL_TRNA_BIOSYNTHESIS	31	0.000753943	0.0181719	9.82644e-05	0.00306792	7.02998e-06	4.01358e-05
ESTABLISHMENT_AND_OR_MAINTENANCE_OF_CELL_POLARITY	19	0.000754401	0.0181719	0.000317317	0.0063093	5.16244e-07	9.48508e-06
REGULATED_SECRETORY_PATHWAY	12	0.000755359	0.0181719	0.000442486	0.00763673	1.36772e-05	6.26054e-05
REACTOME_PROCESSING_OF_INTRONLESS_PRE_MRNAS	12	0.000762631	0.018277	9.67185e-05	0.0030634	1.84282e-05	7.66318e-05
AMINO_SUGAR_METABOLIC_PROCESS	16	0.000777573	0.0184423	0.000266032	0.0056458	4.03682e-05	0.000131337
PHOSPHOINOSITIDE_BINDING	17	0.000778222	0.0184423	0.000297528	0.006069	2.31147e-05	8.99612e-05
KIM_ALL_DISORDERS_CALB1_CORR_UP	545	0.000785361	0.0184423	0.000415559	0.00729601	2.45226e-05	9.25241e-05
DENDRITE	14	0.000785761	0.0184423	0.00036826	0.00688574	0.00033615	0.000693796
PID_CDC42_REG_PATHWAY	26	0.000785959	0.0184423	9.9871e-05	0.00307067	1.11983e-06	1.37857e-05
TERAMOTO_OPN_TARGETS_CLUSTER_3	4	0.000787081	0.0184423	0.000247821	0.00547387	7.74395e-05	0.000214833
REACTOME_INSULIN_RECEPTOR_RECYCLING	19	0.00080108	0.0185189	0.000400281	0.00716292	8.47814e-05	0.000230335
SLEBOS_HEAD_AND_NECK_CANCER_WITH_HPV_UP	56	0.00080381	0.0185189	9.62982e-05	0.0030634	3.7191e-07	8.00369e-06
REACTOME_SYNTHESIS_OF_PIPS_AT_THE_EARLY_ENDOSOME_MEMBRANE	11	0.0008058	0.0185189	0.000173921	0.0045112	0.000153806	0.000368889
AMINO_ACID_AND_DERIVATIVE_METABOLIC_PROCESS	99	0.00080629	0.0185189	0.000145143	0.00398631	9.54422e-06	4.97167e-05
KEGG_FRUCTOSE_AND_MANNOSE_METABOLISM	32	0.000806514	0.0185189	0.00019909	0.00490182	4.64599e-05	0.000145413
COLDREN_GEFITINIB_RESISTANCE_UP	67	0.000808575	0.0185189	0.000114312	0.00331563	5.25676e-07	9.54414e-06
CHESLER_BRAIN_QTL_TRANS	6	0.000815134	0.0185189	0.000465144	0.00783905	0.000105417	0.000273097
NEURON_PROJECTION	17	0.000817028	0.0185189	0.0002193	0.00511944	0.000747995	0.00134703
VALK_AML_CLUSTER_8	26	0.000817553	0.0185189	0.000197026	0.00487003	1.33162e-09	8.86267e-07
JOHANSSON_GLIOMAGENESIS_BY_PDGFB_DN	17	0.000820003	0.0185189	0.000274939	0.00574739	3.07262e-05	0.000108134
REACTOME_G_BETA_GAMMA_SIGNALLING_THROUGH_PLC_BETA	15	0.000822672	0.0185189	0.00011274	0.00330513	2.79375e-05	0.000101259
REGULATION_OF_ANATOMICAL_STRUCTURE_MORPHOGENESIS	19	0.000830939	0.0186385	0.000310148	0.00621866	0.000277522	0.00058936
REACTOME_PLC_BETA_MEDIATED_EVENTS	40	0.000841855	0.0188163	0.000369239	0.00688574	4.57676e-05	0.000143949
NEUROTRANSMITTER_SECRETION	11	0.000851327	0.0189608	0.000570739	0.00883874	1.60241e-05	6.98478e-05
KYNG_NORMAL_AGING_DN	25	0.000861256	0.0191144	0.000337615	0.00650761	7.72196e-08	3.73347e-06
BIOGENIC_AMINE_METABOLIC_PROCESS	17	0.000865757	0.0191469	0.000265406	0.0056458	1.55937e-05	6.86361e-05
DARWICHE_PAPILLOMA_PROGRESSION_RISK	53	0.000883021	0.0193974	0.000354731	0.00677537	0.000916865	0.001605
PASTURAL_RIZ1_TARGETS_DN	5	0.000887964	0.0193974	0.000249247	0.00547387	1.92058e-07	5.75794e-06
REACTOME_AQUAPORIN_MEDIATED_TRANSPORT	41	0.000888575	0.0193974	0.000154855	0.00420711	3.20986e-05	0.000111593
REACTOME_GLUCAGON_SIGNALING_IN_METABOLIC_REGULATION	27	0.000889391	0.0193974	0.000246572	0.00547387	2.50737e-05	9.41272e-05
PURINE_NUCLEOTIDE_METABOLIC_PROCESS	11	0.000900616	0.0195269	0.000310785	0.00621866	6.69088e-05	0.00019201
GENTILE_UV_RESPONSE_CLUSTER_D1	18	0.00090337	0.0195269	9.88082e-05	0.00306792	9.99603e-08	4.25079e-06
GLUCOSE_CATABOLIC_PROCESS	11	0.000906596	0.0195269	0.000178508	0.00456972	0.000270778	0.000577027
REACTOME_PI_METABOLISM	44	0.000907823	0.0195269	0.00035872	0.00683086	2.81696e-07	6.90869e-06
POSITIVE_REGULATION_OF_MAPKKK_CASCADE	10	0.000910823	0.0195269	0.000252902	0.0054996	0.000131884	0.000325774
MEMBRANE	1808	0.000917121	0.0195953	8.18486e-05	0.00275878	1.09901e-05	5.41598e-05
LIU_IL13_MEMORY_MODEL_UP	15	0.000927123	0.0197051	0.000168934	0.00444101	6.0248e-07	1.03755e-05
PLASARI_NFIC_TARGETS_BASAL_UP	26	0.000931893	0.0197051	0.000397426	0.00716292	4.7044e-06	3.14441e-05
FIRESTEIN_CTNNB1_PATHWAY_AND_PROLIFERATION	9	0.000933934	0.0197051	0.000247828	0.00547387	0.000264419	0.00056746
REACTOME_TRANSFERRIN_ENDOCYTOSIS_AND_RECYCLING	21	0.000934765	0.0197051	0.000470502	0.00786624	8.61791e-05	0.000233027
REACTOME_PURINE_SALVAGE	12	0.000948028	0.0197913	0.000213355	0.00502673	1.85977e-05	7.70686e-05
PID_DELTANP63PATHWAY	46	0.000948441	0.0197913	0.000234258	0.00534975	7.70353e-07	1.16239e-05
REACTOME_NEUROTRANSMITTER_RELEASE_CYCLE	32	0.000957192	0.0197913	0.000464172	0.00783905	1.38402e-05	6.28495e-05
RECEPTOR_SIGNALING_PROTEIN_SERINE_THREONINE_KINASE_ACTIVITY	30	0.000960684	0.0197913	0.000294813	0.00603314	6.0751e-05	0.000178182
MARIADASON_RESPONSE_TO_BUTYRATE_SULINDAC_4	17	0.000961965	0.0197913	0.000158411	0.00426695	0.000499321	0.000961864
FARMER_BREAST_CANCER_CLUSTER_7	20	0.000963551	0.0197913	0.000430989	0.00750421	0.000218582	0.000487625
WANG_BARRETTS_ESOPHAGUS_AND_ESOPHAGUS_CANCER_UP	24	0.00096384	0.0197913	0.00052623	0.00843929	8.98908e-05	0.000241201
MICROTUBULE_ASSOCIATED_COMPLEX	45	0.000968086	0.0197913	0.000492096	0.00803544	6.7374e-06	3.9103e-05
SPECIFIC_RNA_POLYMERASE_II_TRANSCRIPTION_FACTOR_ACTIVITY	32	0.00096939	0.0197913	0.000267616	0.00566035	0.00873605	0.0116512
ST_JNK_MAPK_PATHWAY	40	0.000970252	0.0197913	0.00022461	0.00520483	3.02093e-06	2.42559e-05
TRNA_PROCESSING	8	0.00098372	0.0200012	0.000232107	0.0053199	0.000396736	0.000797139
REACTOME_TELOMERE_MAINTENANCE	65	0.000990006	0.0200643	0.000251617	0.0054996	1.98829e-06	1.87047e-05
KEGG_GAP_JUNCTION	86	0.00101488	0.0205026	0.000388235	0.00713425	1.01908e-05	5.17648e-05
CHROMOSOMEPERICENTRIC_REGION	30	0.00102335	0.0206076	0.0003064	0.00618987	2.00578e-05	8.10413e-05
REGULATION_OF_RESPONSE_TO_STIMULUS	48	0.0010335	0.020633	0.000326238	0.00637733	1.01027e-05	5.1686e-05
BRUINS_UVC_RESPONSE_VIA_TP53_GROUP_A	662	0.00103977	0.020633	0.000172927	0.0045112	2.3789e-05	9.11261e-05
REACTOME_G_ALPHA_Z_SIGNALLING_EVENTS	37	0.00104245	0.020633	0.000278588	0.00579518	0.000234587	0.000515191
WANG_LSD1_TARGETS_UP	24	0.00104651	0.020633	0.000491486	0.00803544	0.0135085	0.0173022
SCHAEFFER_PROSTATE_DEVELOPMENT_AND_CANCER_BOX1_DN	10	0.00104681	0.020633	0.000176183	0.00453257	0.00303509	0.00452892
MEISSNER_NPC_HCP_WITH_H3K4ME2	324	0.00104741	0.020633	0.000210763	0.00502673	2.47334e-06	2.09817e-05
BIOCARTA_TOB1_PATHWAY	19	0.00104753	0.020633	0.000490982	0.00803544	0.000153903	0.00036898
SECRETION_BY_CELL	101	0.00105364	0.0206778	0.00034911	0.00668827	1.18053e-07	4.46629e-06
MARSHALL_VIRAL_INFECTION_RESPONSE_UP	7	0.00105636	0.0206778	0.000458874	0.00781698	1.30435e-06	1.476e-05
MAGNESIUM_ION_BINDING	47	0.00106784	0.0208378	0.000400535	0.00716292	1.48285e-05	6.62398e-05
NERVOUS_SYSTEM_DEVELOPMENT	329	0.00107177	0.0208499	0.000555293	0.00874944	3.04976e-05	0.000107509
CARBOHYDRATE_METABOLIC_PROCESS	158	0.00107842	0.0209038	0.000291015	0.00599433	4.8421e-06	3.19391e-05
DALESSIO_TSA_RESPONSE	24	0.00108283	0.0209038	0.000375396	0.00692068	9.589e-06	4.98264e-05
LOPEZ_EPITHELIOID_MESOTHELIOMA	17	0.00108449	0.0209038	0.000395611	0.00716292	0.00363164	0.00530726
GOLGI_APPARATUS	200	0.0010889	0.0209249	0.000393074	0.00716292	6.0193e-07	1.03755e-05
KEGG_GALACTOSE_METABOLISM	24	0.00109643	0.0210036	0.000345369	0.00663677	3.83467e-05	0.000126214
POST_GOLGI_VESICLE_MEDIATED_TRANSPORT	13	0.00110029	0.0210036	0.000370557	0.00688973	1.59564e-06	1.66236e-05
AMIT_EGF_RESPONSE_480_MCF10A	43	0.001103	0.0210036	9.62858e-05	0.0030634	7.2317e-07	1.13135e-05
KEGG_GLYCOSAMINOGLYCAN_BIOSYNTHESIS_KERATAN_SULFATE	12	0.00110764	0.0210285	0.000375515	0.00692068	8.24795e-05	0.000225051
DI___TRI_VALENT_INORGANIC_CATION_TRANSMEMBRANE_TRANSPORTER_ACTIVITY	21	0.00111263	0.0210401	0.000323488	0.00635219	0.00119963	0.00202714
REACTOME_GABA_SYNTHESIS_RELEASE_REUPTAKE_AND_DEGRADATION	15	0.00111493	0.0210401	0.000515016	0.00830216	0.000146761	0.000356056
NEGATIVE_REGULATION_OF_CELL_MIGRATION	15	0.00112402	0.0211087	0.000214531	0.00502673	0.000158301	0.000377371
YANG_BREAST_CANCER_ESR1_DN	25	0.00112526	0.0211087	0.000256156	0.00551041	7.09613e-05	0.000200031
REACTOME_INCRETIN_SYNTHESIS_SECRETION_AND_INACTIVATION	16	0.00113736	0.0212723	0.000363357	0.00686302	2.70161e-07	6.77701e-06
LU_AGING_BRAIN_DN	152	0.00114579	0.0213153	0.00069013	0.00994909	3.12942e-05	0.000109691
WANG_LSD1_TARGETS_DN	36	0.00115052	0.0213153	0.000641492	0.00951371	5.08814e-05	0.000155985
NICK_RESPONSE_TO_PROC_TREATMENT_UP	5	0.00115511	0.0213153	0.000654757	0.00961988	0.000358441	0.000731623
REACTOME_RIP_MEDIATED_NFKB_ACTIVATION_VIA_DAI	16	0.00116337	0.0213153	0.000444658	0.00763673	3.909e-05	0.000128269
HEDVAT_ELF4_TARGETS_UP	12	0.00116499	0.0213153	0.000369249	0.00688574	0.000227945	0.00050373
BIOCARTA_KREB_PATHWAY	8	0.00116643	0.0213153	0.000484136	0.00803029	9.45594e-05	0.000250529
CHENG_IMPRINTED_BY_ESTRADIOL	75	0.00116757	0.0213153	0.000393534	0.00716292	0.000759525	0.00136468
REACTOME_EGFR_DOWNREGULATION	22	0.00117364	0.0213153	0.000404569	0.00716292	6.60141e-06	3.86333e-05
REACTOME_AMINE_DERIVED_HORMONES	13	0.00117737	0.0213153	0.000585802	0.00900564	0.000214583	0.000479616
NIKOLSKY_MUTATED_AND_AMPLIFIED_IN_BREAST_CANCER	66	0.00117743	0.0213153	0.000305996	0.00618987	9.0262e-07	1.22325e-05
REACTOME_GLUCOSE_METABOLISM	63	0.00117809	0.0213153	0.000405948	0.00716719	6.26616e-05	0.000182597
BIOCARTA_AGPCR_PATHWAY	13	0.00118305	0.0213153	0.000527539	0.00843929	0.000254815	0.000552113
AXON	9	0.0011851	0.0213153	0.000280698	0.00581988	0.00100559	0.00174127
MCCLUNG_CREB1_TARGETS_UP	90	0.00118881	0.0213153	0.000470323	0.00786624	3.6234e-05	0.00012148
REACTOME_PLATELET_HOMEOSTASIS	68	0.00119457	0.0213153	0.000556095	0.00874944	4.8471e-05	0.000150129
LOPEZ_MESOTHELIOMA_SURVIVAL_OVERALL_DN	16	0.00119832	0.0213153	0.000486494	0.00803544	6.56946e-07	1.07832e-05
MCMURRAY_TP53_HRAS_COOPERATION_RESPONSE_DN	50	0.00119935	0.0213153	0.000229714	0.00528425	2.74491e-05	9.99452e-05
MYLLYKANGAS_AMPLIFICATION_HOT_SPOT_17	18	0.00120302	0.0213153	0.000425283	0.00742537	3.60495e-06	2.71025e-05
DNA_REPLICATION_INITIATION	16	0.00120905	0.0213153	0.000254231	0.0054996	3.16768e-06	2.48641e-05
LIU_COMMON_CANCER_GENES	57	0.00121128	0.0213153	0.000496778	0.00808333	3.05126e-06	2.43246e-05
GLUCOSAMINE_METABOLIC_PROCESS	12	0.00121349	0.0213153	0.000362493	0.00686302	7.31714e-05	0.000204886
GOLGI_MEMBRANE	42	0.00121639	0.0213153	0.000307875	0.00619979	4.29477e-07	8.62938e-06
ATP_BINDING	132	0.00121744	0.0213153	0.000457709	0.00781698	4.53263e-05	0.000143049
CYTOSKELETON_DEPENDENT_INTRACELLULAR_TRANSPORT	26	0.00123131	0.0214543	0.000413848	0.00728627	1.64591e-05	7.10071e-05
LEIN_LOCALIZED_TO_PROXIMAL_DENDRITES	32	0.00123218	0.0214543	0.000720174	0.0101005	0.000515121	0.000986871
RIBONUCLEOTIDE_METABOLIC_PROCESS	14	0.00123863	0.0215071	0.000497594	0.00808333	0.00245417	0.00375726
RAMASWAMY_METASTASIS_DN	61	0.00124512	0.0215604	0.000319584	0.00633439	0.000194994	0.000444341
NEGATIVE_REGULATION_OF_RNA_METABOLIC_PROCESS	117	0.00125467	0.0216662	0.000666565	0.00975728	0.00100235	0.00173614
S_ADENOSYLMETHIONINE_DEPENDENT_METHYLTRANSFERASE_ACTIVITY	21	0.00126081	0.0217127	0.000490866	0.00803544	2.74474e-06	2.25261e-05
INORGANIC_CATION_TRANSMEMBRANE_TRANSPORTER_ACTIVITY	56	0.00126687	0.0217502	0.000560434	0.00874944	5.71539e-05	0.000170327
NEGATIVE_REGULATION_OF_MYELOID_CELL_DIFFERENTIATION	10	0.00126988	0.0217502	0.000558899	0.00874944	0.0236791	0.0289411
REACTOME_MITOTIC_G2_G2_M_PHASES	74	0.00128277	0.0218629	0.000594489	0.00909481	1.19837e-06	1.42785e-05
REGULATION_OF_NEUROGENESIS	11	0.00128359	0.0218629	0.000560808	0.00874944	0.00146279	0.00240571
NEGATIVE_REGULATION_OF_TRANSCRIPTION_DNA_DEPENDENT	116	0.00128687	0.0218629	0.000703128	0.00998156	0.00102842	0.00177544
OUYANG_PROSTATE_CANCER_PROGRESSION_UP	17	0.00129154	0.0218832	0.000420442	0.00736125	0.000140511	0.000343272
NEGATIVE_REGULATION_OF_INTRACELLULAR_TRANSPORT	11	0.00129726	0.0219213	0.000469597	0.00786624	5.01118e-07	9.37255e-06
ZHOU_PANCREATIC_ENDOCRINE_PROGENITOR	12	0.00130308	0.0219607	0.000744949	0.010297	0.0788449	0.0881133
MIPS_MEDIATOR_COMPLEX_1	21	0.00130795	0.0219841	0.000401223	0.00716292	4.86954e-08	3.13191e-06
NIELSEN_MALIGNAT_FIBROUS_HISTIOCYTOMA_DN	15	0.00131355	0.0219989	0.000323445	0.00635219	0.000126132	0.000314358
RIZKI_TUMOR_INVASIVENESS_3D_UP	206	0.00131771	0.0219989	0.000246032	0.00547387	3.32854e-06	2.58054e-05
SMID_BREAST_CANCER_RELAPSE_IN_BONE_UP	97	0.00132258	0.0219989	0.000401222	0.00716292	1.4352e-06	1.53845e-05
REACTOME_GRB2_EVENTS_IN_ERBB2_SIGNALING	21	0.00132817	0.0219989	0.000572773	0.0088485	3.36001e-05	0.000115119
WONG_ENDMETRIUM_CANCER_DN	63	0.00132926	0.0219989	0.000395499	0.00716292	0.000108104	0.00027746
VANTVEER_BREAST_CANCER_POOR_PROGNOSIS	44	0.00132978	0.0219989	0.000129711	0.00364986	7.60289e-07	1.15936e-05
REACTOME_TRAFFICKING_OF_GLUR2_CONTAINING_AMPA_RECEPTORS	14	0.00133879	0.0220621	0.000840986	0.011136	0.000783253	0.00140092
REACTOME_G_PROTEIN_ACTIVATION	22	0.0013406	0.0220621	0.000462936	0.00783905	2.48117e-05	9.33662e-05
REACTOME_OPIOID_SIGNALLING	69	0.00134974	0.0220701	0.000606922	0.00910817	4.37809e-05	0.000139658
MEMBRANE_PART	1524	0.00135076	0.0220701	0.000236562	0.00536349	6.70703e-06	3.90345e-05
REACTOME_AXON_GUIDANCE	229	0.00135159	0.0220701	0.000551071	0.00874912	5.86784e-05	0.000173557
CHEOK_RESPONSE_TO_MERCAPTOPURINE_AND_LD_MTX_DN	21	0.0013571	0.0221028	0.000271259	0.00569916	0.00012059	0.00030294
OHM_EMBRYONIC_CARCINOMA_UP	5	0.00136412	0.022152	0.000449057	0.00769133	1.47544e-05	6.59555e-05
GAUSSMANN_MLL_AF4_FUSION_TARGETS_D_DN	6	0.00136853	0.022152	0.00064419	0.00953129	0.00191751	0.00303517
SYSTEM_DEVELOPMENT	765	0.00137066	0.022152	0.000404065	0.00716292	2.10822e-05	8.4262e-05
REACTOME_ION_TRANSPORT_BY_P_TYPE_ATPASES	31	0.00137467	0.02216	0.000404473	0.00716292	0.000107321	0.000276276
REACTOME_TRANSMISSION_ACROSS_CHEMICAL_SYNAPSES	168	0.00138517	0.0222722	0.000814956	0.0109059	2.86525e-05	0.000102744
SUZUKI_RESPONSE_TO_TSA_AND_DECITABINE_1A	21	0.00139296	0.0223406	0.000332491	0.00644074	5.73145e-08	3.34494e-06
NEUROLOGICAL_SYSTEM_PROCESS	328	0.00140236	0.0224107	0.000669995	0.00977541	2.79187e-05	0.000101259
XENOBIOTIC_METABOLIC_PROCESS	7	0.00140445	0.0224107	0.000303646	0.00617381	0.00164722	0.00266011
TRANS_GOLGI_NETWORK	19	0.00141046	0.0224498	0.000813565	0.0109059	0.00741177	0.0100444
PYRIMIDINE_NUCLEOTIDE_METABOLIC_PROCESS	9	0.00142216	0.022579	0.000603491	0.00910554	0.0283802	0.0342028
KEGG_RENIN_ANGIOTENSIN_SYSTEM	16	0.0014312	0.0226654	0.000558551	0.00874944	4.5872e-06	3.10894e-05
LI_WILMS_TUMOR_ANAPLASTIC_UP	19	0.00143731	0.0226698	8.04261e-05	0.00272541	3.90934e-05	0.000128269
MADAN_DPPA4_TARGETS	31	0.00143867	0.0226698	0.000132756	0.00370248	0.00153679	0.00250683
ANATOMICAL_STRUCTURE_DEVELOPMENT	907	0.00145179	0.0228195	0.000333124	0.00644074	9.69955e-06	5.01471e-05
BIOCARTA_AT1R_PATHWAY	32	0.00146375	0.0229504	0.000894291	0.0115506	0.000204271	0.000461311
KRISHNAN_FURIN_TARGETS_UP	10	0.00146755	0.0229528	0.000323505	0.00635219	0.000213847	0.000478309
REACTOME_PIP3_ACTIVATES_AKT_SIGNALING	24	0.00147541	0.0230186	0.000435356	0.00755936	2.78548e-06	2.27805e-05
NITROGEN_COMPOUND_METABOLIC_PROCESS	145	0.00148382	0.0230393	0.000461898	0.00783905	2.40073e-06	2.07002e-05
TERAMOTO_OPN_TARGETS_CLUSTER_1	10	0.00148405	0.0230393	0.000976138	0.0122075	1.25006e-05	5.88876e-05
CASORELLI_APL_SECONDARY_VS_DE_NOVO_DN	9	0.00149104	0.0230573	0.000689331	0.00994909	0.00122568	0.00206674
CALCIUM_ION_TRANSMEMBRANE_TRANSPORTER_ACTIVITY	11	0.00149253	0.0230573	0.000599344	0.00909979	0.00123619	0.00208223
TERAO_AOX4_TARGETS_SKIN_DN	16	0.0014966	0.0230637	0.000326809	0.00637733	2.78056e-05	0.000100955
REACTOME_RAF_MAP_KINASE_CASCADE	10	0.00150119	0.023078	0.000835653	0.0111121	0.000159934	0.00037941
CAMP_MEDIATED_SIGNALING	64	0.00150865	0.0231364	0.000397303	0.00716292	0.0012062	0.00203552
KEGG_VIBRIO_CHOLERAE_INFECTION	50	0.00151274	0.0231427	0.000827431	0.0110494	0.000240871	0.000525696
MAEKAWA_ATF2_TARGETS	20	0.00152125	0.0232166	0.000316566	0.0063093	0.00158266	0.00257168
BIOCARTA_P35ALZHEIMERS_PATHWAY	10	0.00153422	0.0233422	0.00075109	0.010317	0.00155512	0.00253083
DE_YY1_TARGETS_UP	18	0.00153689	0.0233422	0.000488123	0.00803544	0.0594581	0.0676348
REACTOME_MHC_CLASS_II_ANTIGEN_PRESENTATION	78	0.00156518	0.0237147	0.0004769	0.00793114	0.000129959	0.000322748
KEGG_TYROSINE_METABOLISM	39	0.00157259	0.0237699	0.000674206	0.00979819	1.81178e-05	7.59812e-05
ATPASE_ACTIVITY_COUPLED_TO_TRANSMEMBRANE_MOVEMENT_OF_IONS	23	0.00159485	0.0240487	0.000653125	0.00961834	0.000499968	0.000962229
REACTOME_LATENT_INFECTION_OF_HOMO_SAPIENS_WITH_MYCOBACTERIUM_TUBERCULOSIS	27	0.00161059	0.0242281	0.000444265	0.00763673	0.000111379	0.000284679
FREDERICK_PRKCI_TARGETS	6	0.0016154	0.0242426	0.000730139	0.0101367	0.00100049	0.00173339
REACTOME_L1CAM_INTERACTIONS	82	0.00162938	0.0243615	0.00076889	0.0104672	1.01163e-05	5.16909e-05
STRUCTURAL_CONSTITUENT_OF_CYTOSKELETON	56	0.00163143	0.0243615	0.00056519	0.00879603	5.78095e-05	0.000171631
REACTOME_NA_CL_DEPENDENT_NEUROTRANSMITTER_TRANSPORTERS	15	0.00163842	0.0243615	0.000762857	0.0104301	0.000230816	0.000509217
SCHMIDT_POR_TARGETS_IN_LIMB_BUD_UP	24	0.0016406	0.0243615	0.0011116	0.0132415	2.0223e-05	8.14997e-05
REACTOME_INTERACTION_BETWEEN_L1_AND_ANKYRINS	21	0.00164369	0.0243615	0.00095556	0.0120942	1.99133e-05	8.0716e-05
MIKKELSEN_NPC_HCP_WITH_H3K4ME3_AND_H3K27ME3	144	0.00164651	0.0243615	0.000710319	0.0100317	8.21213e-07	1.19637e-05
VANHARANTA_UTERINE_FIBROID_UP	45	0.00165061	0.0243649	0.000569377	0.00883874	0.00333206	0.004907
REACTOME_N_GLYCAN_ANTENNAE_ELONGATION	13	0.00168103	0.0247559	0.000764743	0.0104333	2.18911e-05	8.65077e-05
PID_NFKAPPABATYPICALPATHWAY	16	0.00169353	0.0248819	0.000741194	0.0102676	0.00203121	0.00318873
GOLGI_APPARATUS_PART	86	0.00170517	0.0249947	0.000901589	0.0115689	5.55639e-05	0.000166771
REGULATION_OF_NEURON_APOPTOSIS	10	0.00172058	0.0251061	0.000724323	0.0101005	0.00216716	0.00337525
TANG_SENESCENCE_TP53_TARGETS_UP	31	0.00172393	0.0251061	0.000616941	0.00921465	6.40395e-05	0.000185241
SABATES_COLORECTAL_ADENOMA_SIZE_UP	14	0.00172473	0.0251061	0.000592177	0.00908148	4.90479e-06	3.21027e-05
WEBER_METHYLATED_HCP_IN_FIBROBLAST_UP	5	0.00173325	0.0251295	0.000529353	0.00844686	8.13623e-07	1.19262e-05
POMEROY_MEDULLOBLASTOMA_PROGNOSIS_UP	46	0.00173616	0.0251295	0.000507938	0.00823016	9.12252e-07	1.22325e-05
CALMODULIN_BINDING	25	0.00173829	0.0251295	0.000652137	0.00961834	0.00352225	0.00516898
ZWANG_EGF_PERSISTENTLY_UP	26	0.00175343	0.0252539	0.000955388	0.0120942	0.00305327	0.00455067
IIZUKA_LIVER_CANCER_PROGRESSION_G1_G2_UP	12	0.00175631	0.0252539	0.00060054	0.00909979	0.0884062	0.0980856
AMINO_ACID_TRANSMEMBRANE_TRANSPORTER_ACTIVITY	29	0.0017628	0.0252539	0.000200451	0.00491612	4.10333e-05	0.000132988
SCHMAHL_PDGF_SIGNALING	7	0.0017684	0.0252539	0.00096912	0.0122075	1.42571e-05	6.43375e-05
TRANSMISSION_OF_NERVE_IMPULSE	168	0.00177067	0.0252539	0.00112486	0.0133181	1.87194e-05	7.73635e-05
CHEOK_RESPONSE_TO_MERCAPTOPURINE_AND_HD_MTX_UP	5	0.00177094	0.0252539	0.000438193	0.00758772	0.000575829	0.00108288
KONDO_PROSTATE_CANCER_HCP_WITH_H3K27ME3	69	0.0017798	0.0253229	0.000759055	0.0104007	9.73507e-05	0.000256308
BRAIN_DEVELOPMENT	39	0.00178959	0.0254049	0.000870098	0.0113781	2.66724e-05	9.7799e-05
RODRIGUES_NTN1_AND_DCC_TARGETS	30	0.0017951	0.0254245	0.000911197	0.0116261	0.000130368	0.000323461
STAEGE_EWING_FAMILY_TUMOR	23	0.00179956	0.0254245	0.000989963	0.0122829	0.000256828	0.000555468
NUCLEOTIDE_METABOLIC_PROCESS	36	0.00180758	0.0254245	0.000367558	0.00688574	0.000111304	0.000284605
VALK_AML_WITH_11Q23_REARRANGED	21	0.00181088	0.0254245	0.000711437	0.0100317	0.000113892	0.00028911
ZHENG_RESPONSE_TO_ARSENITE_UP	17	0.00181114	0.0254245	0.000888756	0.0115326	3.35241e-05	0.00011507
LU_TUMOR_VASCULATURE_DN	9	0.00182568	0.0255043	0.000510759	0.00825465	1.02366e-06	1.31141e-05
CHEOK_RESPONSE_TO_MERCAPTOPURINE_AND_HD_MTX_DN	25	0.00182787	0.0255043	0.000584338	0.0090051	2.84596e-06	2.31758e-05
KIM_MYCL1_AMPLIFICATION_TARGETS_UP	12	0.00182896	0.0255043	0.000988049	0.0122829	0.000171235	0.000400332
REACTOME_INHIBITION_OF_VOLTAGE_GATED_CA2_CHANNELS_VIA_GBETA_GAMMA_SUBUNITS	21	0.00183454	0.0255256	0.000861072	0.011307	3.35342e-05	0.00011507
RESPONSE_TO_XENOBIOTIC_STIMULUS	8	0.00184112	0.0255607	0.000522039	0.0083939	0.0016237	0.00262887
KEGG_EPITHELIAL_CELL_SIGNALING_IN_HELICOBACTER_PYLORI_INFECTION	62	0.00185212	0.0255805	0.00072296	0.0101005	7.21216e-06	4.06752e-05
KEGG_ALANINE_ASPARTATE_AND_GLUTAMATE_METABOLISM	27	0.00185508	0.0255805	0.000694811	0.00994909	0.000267624	0.000572974
NUCLEOBASENUCLEOSIDE_AND_NUCLEOTIDE_METABOLIC_PROCESS	46	0.00185591	0.0255805	0.000474142	0.00790613	3.21386e-05	0.000111609
REACTOME_REGULATION_OF_INSULIN_SECRETION_BY_GLUCAGON_LIKE_PEPTIDE1	36	0.00186145	0.0255805	0.000691932	0.00994909	1.09868e-05	5.41598e-05
MAHADEVAN_GIST_MORPHOLOGICAL_SWITCH	15	0.00186283	0.0255805	0.00087414	0.0114073	8.63588e-05	0.000233413
EXTERNAL_SIDE_OF_PLASMA_MEMBRANE	14	0.00186964	0.0255915	0.000751312	0.010317	0.000140311	0.000342915
BIOCARTA_DEATH_PATHWAY	32	0.0018732	0.0255915	0.00122448	0.0140463	3.81428e-07	8.07341e-06
GARGALOVIC_RESPONSE_TO_OXIDIZED_PHOSPHOLIPIDS_BLUE_UP	101	0.0018837	0.0255915	0.000717164	0.0100899	8.45053e-06	4.58379e-05
REACTOME_RECRUITMENT_OF_MITOTIC_CENTROSOME_PROTEINS_AND_COMPLEXES	59	0.00188371	0.0255915	0.000984413	0.0122791	3.76809e-06	2.78668e-05
FINETTI_BREAST_CANCERS_KINOME_BLUE	16	0.00188564	0.0255915	0.000856046	0.0112876	8.17418e-08	3.73347e-06
NAKAMURA_ADIPOGENESIS_EARLY_UP	59	0.00188799	0.0255915	0.000900621	0.0115689	6.41386e-05	0.000185384
YIH_RESPONSE_TO_ARSENITE_C4	18	0.00189322	0.0256072	0.000363676	0.00686302	3.97631e-07	8.25473e-06
SULFURIC_ESTER_HYDROLASE_ACTIVITY	11	0.00190056	0.0256515	0.000694887	0.00994909	0.000165657	0.000389458
REACTOME_NCAM_SIGNALING_FOR_NEURITE_OUT_GROWTH	64	0.00191327	0.0257679	0.000810266	0.0108894	0.000316214	0.000657353
REACTOME_P75NTR_SIGNALS_VIA_NFKB	13	0.00192036	0.0257791	0.00108131	0.0129326	1.14435e-05	5.59571e-05
MIKKELSEN_IPS_ICP_WITH_H3K27ME3	36	0.00192572	0.0257791	0.000798848	0.0107588	0.00058611	0.0010985
NIKOLSKY_BREAST_CANCER_20Q11_AMPLICON	23	0.00192957	0.0257791	0.000701792	0.00998156	1.28191e-06	1.46119e-05
PROTEIN_SERINE_THREONINE_PHOSPHATASE_COMPLEX	9	0.00193366	0.0257791	0.0009723	0.0122075	0.000405731	0.000812623
BIOCARTA_CHREBP2_PATHWAY	39	0.00193455	0.0257791	0.00131824	0.0148108	0.000201078	0.000456061
NEGATIVE_REGULATION_OF_CATALYTIC_ACTIVITY	62	0.00194368	0.025846	0.000674665	0.00979819	2.17788e-05	8.62264e-05
YANG_BREAST_CANCER_ESR1_UP	36	0.00196468	0.0260702	0.000899725	0.0115689	1.00173e-08	1.80397e-06
NAKAMURA_ALVEOLAR_EPITHELIUM	5	0.00197628	0.0261691	0.000701114	0.00998156	1.37161e-06	1.51672e-05
REACTOME_RAS_ACTIVATION_UOPN_CA2_INFUX_THROUGH_NMDA_RECEPTOR	15	0.00198962	0.0262369	0.00133047	0.0148952	0.000149877	0.000361528
KEGG_PENTOSE_PHOSPHATE_PATHWAY	24	0.00198985	0.0262369	0.000605302	0.00910554	0.000416777	0.000829999
ST_DIFFERENTIATION_PATHWAY_IN_PC12_CELLS	43	0.00199389	0.0262369	0.000985758	0.0122791	3.0822e-05	0.000108354
MOOTHA_GLUCONEOGENESIS	32	0.00200632	0.0263454	0.000792102	0.0107138	0.00016769	0.000393819
CELL_SOMA	9	0.00201885	0.0264549	0.00102575	0.0126029	0.00245316	0.00375726
SYNAPTIC_TRANSMISSION	155	0.00202836	0.0265244	0.00134451	0.0149293	1.95124e-05	7.9581e-05
REACTOME_ACTIVATED_AMPK_STIMULATES_FATTY_ACID_OXIDATION_IN_MUSCLE	15	0.00204527	0.02665	0.000374723	0.00692068	0.000513425	0.000983925
HOSHIDA_LIVER_CANCER_SURVIVAL_DN	112	0.00204642	0.02665	0.000609296	0.00912207	7.59981e-07	1.15936e-05
POSITIVE_REGULATION_OF_CASPASE_ACTIVITY	28	0.00206432	0.0267422	0.000795375	0.010735	2.50265e-06	2.11167e-05
INTERMEDIATE_FILAMENT_CYTOSKELETON	22	0.00206651	0.0267422	0.000600589	0.00909979	0.000372296	0.000755834
INTERMEDIATE_FILAMENT	22	0.00206651	0.0267422	0.000600589	0.00909979	0.000372296	0.000755834
CHROMATIN_REMODELING	22	0.00207417	0.0267422	0.000780686	0.0105821	0.0152529	0.0193167
KAUFFMANN_MELANOMA_RELAPSE_DN	3	0.00207803	0.0267422	0.00128134	0.0144996	0.00205827	0.00322158
HYDROLASE_ACTIVITY_ACTING_ON_ACID_ANHYDRIDESCATALYZING_TRANSMEMBRANE_MOVEMENT_OF_SUBSTANCES	38	0.00208318	0.0267422	0.000723901	0.0101005	0.000260829	0.000561093
REACTOME_RETROGRADE_NEUROTROPHIN_SIGNALLING	12	0.0020832	0.0267422	0.0012737	0.0144493	0.000688021	0.00125371
HASEGAWA_TUMORIGENESIS_BY_RET_C634R	9	0.00208805	0.02675	0.00100777	0.0124548	2.19449e-06	1.96755e-05
MAP_KINASE_ACTIVITY	10	0.00209499	0.0267845	0.00105025	0.0127058	1.52686e-05	6.75354e-05
AMINO_ACID_TRANSPORT	26	0.00210855	0.0268734	0.000558037	0.00874944	4.68454e-05	0.000146244
REACTOME_ACTIVATION_OF_KAINATE_RECEPTORS_UPON_GLUTAMATE_BINDING	26	0.00211468	0.0268734	0.00142894	0.0154223	0.000159214	0.000378304
PROTEIN_POLYUBIQUITINATION	10	0.00211474	0.0268734	0.000835272	0.0111121	3.09293e-05	0.000108606
TURASHVILI_BREAST_DUCTAL_CARCINOMA_VS_LOBULAR_NORMAL_UP	61	0.00213672	0.0270242	0.000903049	0.0115689	7.97733e-06	4.38753e-05
COATED_VESICLE	41	0.00214088	0.0270242	0.0010658	0.012849	5.50128e-07	9.76748e-06
REACTOME_CYTOSOLIC_TRNA_AMINOACYLATION	23	0.00214305	0.0270242	0.000631834	0.00941478	4.95532e-05	0.000152656
FARDIN_HYPOXIA_11	29	0.00214376	0.0270242	0.00114011	0.0133607	1.86208e-09	1.06697e-06
GAZDA_DIAMOND_BLACKFAN_ANEMIA_ERYTHROID_UP	25	0.00215261	0.0270817	0.000889325	0.0115326	4.40392e-06	3.02878e-05
LY_AGING_OLD_UP	7	0.00217196	0.0272706	0.00147109	0.0156626	0.000645284	0.00118751
BIOCARTA_PLCE_PATHWAY	12	0.00217782	0.0272899	0.000856574	0.0112876	7.40038e-05	0.000207066
LEE_LIVER_CANCER_ACOX1_DN	64	0.00218666	0.0273463	0.00103423	0.012635	0.00310542	0.00462075
TESAR_ALK_TARGETS_HUMAN_ES_5D_UP	5	0.00219583	0.0274066	0.000678276	0.00982798	0.00142383	0.00235117
BIOCARTA_DNAFRAGMENT_PATHWAY	10	0.00221599	0.0275695	0.000857811	0.0112876	0.0183203	0.0228342
REACTOME_CA_DEPENDENT_EVENTS	27	0.00221763	0.0275695	0.00136013	0.0150023	0.000147916	0.000358031
RICKMAN_TUMOR_DIFFERENTIATED_WELL_VS_MODERATELY_UP	84	0.00222598	0.0275835	0.00093596	0.0118939	1.02843e-06	1.31248e-05
BILE_ACID_METABOLIC_PROCESS	9	0.00222751	0.0275835	0.000746981	0.0103025	0.00288933	0.00433709
NIELSEN_GIST_AND_SYNOVIAL_SARCOMA_UP	18	0.00223216	0.0275868	0.00133997	0.0149293	4.00994e-06	2.87958e-05
MOTAMED_RESPONSE_TO_ANDROGEN_DN	4	0.00223653	0.0275868	0.000838575	0.0111274	0.000268654	0.000574178
REGULATION_OF_GROWTH	51	0.00224952	0.0276792	0.000971044	0.0122075	7.04384e-05	0.000199091
PID_ATR_PATHWAY	36	0.0022528	0.0276792	0.000776456	0.0105474	4.30167e-05	0.000137841
INTERCALATED_DISC	7	0.00226596	0.0277867	0.00127232	0.0144493	0.0712458	0.080061
MATTIOLI_MULTIPLE_MYELOMA_SUBGROUPS	16	0.00228789	0.0279124	0.00112622	0.0133181	1.44312e-07	5.05331e-06
HUMMEL_BURKITTS_LYMPHOMA_UP	43	0.00228933	0.0279124	0.000533378	0.0084896	1.78962e-07	5.55665e-06
ZEMBUTSU_SENSITIVITY_TO_METHOTREXATE	14	0.00228963	0.0279124	0.00114677	0.0133607	7.50238e-09	1.80397e-06
REACTOME_TAK1_ACTIVATES_NFKB_BY_PHOSPHORYLATION_AND_ACTIVATION_OF_IKKS_COMPLEX	20	0.00229392	0.0279124	0.00116068	0.0134729	4.83134e-05	0.000149788
CHARAFE_BREAST_CANCER_LUMINAL_VS_BASAL_UP	306	0.00230546	0.0279594	0.000696105	0.00994909	3.63458e-07	7.95442e-06
OXIDOREDUCTASE_ACTIVITY_ACTING_ON_SULFUR_GROUP_OF_DONORS	8	0.00230724	0.0279594	0.00103717	0.012635	5.40395e-06	3.40611e-05
NAKAYAMA_FRA2_TARGETS	37	0.0023111	0.0279594	0.00130622	0.0147283	2.67041e-06	2.20309e-05
REACTOME_GLUTAMATE_NEUROTRANSMITTER_RELEASE_CYCLE	15	0.00233195	0.0281576	0.00173532	0.0175322	0.000171227	0.000400332
KUROKAWA_LIVER_CANCER_CHEMOTHERAPY_DN	40	0.00235897	0.0284294	0.00114336	0.0133607	0.000218494	0.000487625
BIOCARTA_CK1_PATHWAY	16	0.00237702	0.0285535	0.0011806	0.0136388	0.00044803	0.000879183
REACTOME_SIGNALLING_TO_P38_VIA_RIT_AND_RIN	15	0.00237833	0.0285535	0.00145952	0.0155921	0.000108239	0.000277559
LE_NEURONAL_DIFFERENTIATION_UP	17	0.00239344	0.0286652	0.00170516	0.017307	0.000159938	0.00037941
BIOCARTA_STATHMIN_PATHWAY	18	0.00239846	0.0286652	0.0017439	0.0175588	2.18729e-05	8.64901e-05
REACTOME_PI_3K_CASCADE	48	0.00240128	0.0286652	0.00136648	0.0150299	0.00222007	0.00344573
PROTEIN_UBIQUITINATION	34	0.00241166	0.0287348	0.0010186	0.0125395	2.60511e-05	9.62485e-05
BIOCARTA_CD40_PATHWAY	15	0.00242895	0.0288594	0.00137223	0.0150299	3.21698e-05	0.000111655
SETLUR_PROSTATE_CANCER_TMPRSS2_ERG_FUSION_DN	19	0.00243365	0.0288594	0.00114488	0.0133607	5.51861e-06	3.44394e-05
IGARASHI_ATF4_TARGETS_DN	78	0.00244781	0.0288594	0.000706428	0.0100059	3.02578e-08	2.57141e-06
IVANOVSKA_MIR106B_TARGETS	72	0.00244878	0.0288594	0.00155139	0.0163518	3.50699e-06	2.66964e-05
G_PROTEIN_SIGNALING_COUPLED_TO_CAMP_NUCLEOTIDE_SECOND_MESSENGER	63	0.00245264	0.0288594	0.000890455	0.0115326	0.00118184	0.00200299
ESTABLISHMENT_OF_LOCALIZATION	797	0.00245294	0.0288594	0.00102882	0.012616	1.18738e-06	1.42553e-05
CLATHRIN_COATED_VESICLE	32	0.00245417	0.0288594	0.00143519	0.0154368	3.57449e-07	7.94848e-06
TRANSPORT	730	0.00247355	0.0288975	0.00101801	0.0125395	2.59063e-06	2.16562e-05
SUZUKI_CTCFL_TARGETS_UP	7	0.00247439	0.0288975	0.000961844	0.0121493	0.000387457	0.000782738
TESAR_ALK_TARGETS_EPISC_4D_UP	7	0.00247628	0.0288975	0.00151528	0.0160248	0.00011839	0.000298127
LANDIS_BREAST_CANCER_PROGRESSION_UP	39	0.00247915	0.0288975	0.000996397	0.0123385	3.93654e-05	0.00012896
WATTEL_AUTONOMOUS_THYROID_ADENOMA_UP	64	0.00248172	0.0288975	0.00107592	0.0129204	0.000286165	0.00060588
INORGANIC_ANION_TRANSMEMBRANE_TRANSPORTER_ACTIVITY	18	0.00248727	0.0288975	0.00136147	0.0150023	0.0344634	0.0408544
HOLLEMAN_VINCRISTINE_RESISTANCE_B_ALL_UP	38	0.00248951	0.0288975	0.000867011	0.0113613	1.03479e-06	1.31763e-05
PATTERN_SPECIFICATION_PROCESS	27	0.00250374	0.0289182	0.0013516	0.0149721	0.000447449	0.000878315
REGULATION_OF_CELL_MIGRATION	24	0.00250461	0.0289182	0.000727624	0.0101241	0.000160765	0.000380654
YE_METASTATIC_LIVER_CANCER	26	0.00250505	0.0289182	0.00154108	0.0162704	0.00197979	0.00312199
PROTEIN_TYROSINE_KINASE_ACTIVITY	62	0.00251369	0.0289649	0.00130487	0.0147283	0.00385401	0.00559333
CYTOSKELETAL_PART	216	0.00252591	0.0289651	0.00142688	0.0154223	9.00857e-06	4.78761e-05
ZEMBUTSU_SENSITIVITY_TO_MITOMYCIN	15	0.00252687	0.0289651	0.0011373	0.0133607	0.000660595	0.00121176
REACTOME_CRMPS_IN_SEMA3A_SIGNALING	13	0.00252772	0.0289651	0.00126245	0.0143892	0.00206838	0.0032366
PID_ERBB2ERBB3PATHWAY	43	0.00253285	0.0289651	0.00131441	0.0147941	1.05481e-05	5.28917e-05
REACTOME_SYNTHESIS_SECRETION_AND_DEACYLATION_OF_GHRELIN	11	0.00254351	0.0289651	0.00114315	0.0133607	1.31761e-06	1.48038e-05
REGULATION_OF_AXONOGENESIS	7	0.00254793	0.0289651	0.00107619	0.0129204	0.00456042	0.00650177
BIOCARTA_VDR_PATHWAY	11	0.00254798	0.0289651	0.000919354	0.0117064	0.000926219	0.00161897
KEGG_LONG_TERM_DEPRESSION	65	0.00255047	0.0289651	0.00141788	0.0153899	9.57101e-05	0.000252833
REACTOME_INWARDLY_RECTIFYING_K_CHANNELS	26	0.00256778	0.0291092	0.00118146	0.0136388	3.04326e-05	0.0001074
PRIMARY_ACTIVE_TRANSMEMBRANE_TRANSPORTER_ACTIVITY	39	0.00257384	0.0291255	0.000891062	0.0115326	0.000279242	0.000592813
YOSHIMURA_MAPK8_TARGETS_UP	1156	0.00257885	0.0291299	0.0010346	0.012635	2.6333e-05	9.69512e-05
REACTOME_RECYCLING_PATHWAY_OF_L1	25	0.00259321	0.0292397	0.00140592	0.0153579	4.77962e-05	0.000148404
NEWMAN_ERCC6_TARGETS_DN	30	0.00259902	0.0292529	0.000639644	0.00950867	2.77428e-05	0.000100786
BIOCARTA_AKAPCENTROSOME_PATHWAY	15	0.00262332	0.0294738	0.00189897	0.0183858	2.06057e-06	1.89957e-05
KANG_CISPLATIN_RESISTANCE_DN	8	0.00264615	0.0296774	0.00120935	0.0139351	0.00332014	0.00489745
REACTOME_TRAFFICKING_OF_AMPA_RECEPTORS	24	0.00265897	0.0297546	0.00200603	0.0191866	0.00117218	0.00198984
BILANGES_SERUM_RESPONSE_TRANSLATION	32	0.00266248	0.0297546	0.000975302	0.0122075	0.000479113	0.000928043
VERNOCHET_ADIPOGENESIS	18	0.0026774	0.0298685	0.00113582	0.0133607	0.00296672	0.00444162
ACTIN_FILAMENT	16	0.00268905	0.0299454	0.00132934	0.0148952	0.00718735	0.00976544
REACTOME_ROLE_OF_DCC_IN_REGULATING_APOPTOSIS	9	0.00270701	0.0300923	0.0012746	0.0144493	3.05879e-07	7.17165e-06
ZHAN_MULTIPLE_MYELOMA_LB_DN	35	0.002715	0.0301279	0.00166526	0.0169939	0.000390944	0.000787858
BIOCARTA_41BB_PATHWAY	17	0.00272592	0.0301472	0.00143259	0.0154352	2.55917e-05	9.53623e-05
CYTOSOLIC_PART	20	0.00272848	0.0301472	0.000908107	0.0116101	0.00017343	0.000404465
NAKAYAMA_SOFT_TISSUE_TUMORS_PCA1_DN	74	0.00273109	0.0301472	0.00134536	0.0149293	3.58211e-08	2.68786e-06
REACTOME_LOSS_OF_NLP_FROM_MITOTIC_CENTROSOMES	53	0.00273729	0.0301492	0.00157891	0.0165589	6.12967e-06	3.70425e-05
KEGG_PHOSPHATIDYLINOSITOL_SIGNALING_SYSTEM	71	0.00274083	0.0301492	0.00183994	0.0180923	2.95639e-05	0.000105144
PROTEIN_KINASE_REGULATOR_ACTIVITY	34	0.00277596	0.0304824	0.00108799	0.0129879	7.93228e-08	3.73347e-06
BIOCARTA_IL7_PATHWAY	17	0.00278573	0.030522	0.00114254	0.0133607	0.0918152	0.101689
REACTOME_CHOLESTEROL_BIOSYNTHESIS	21	0.00278925	0.030522	0.00189482	0.0183739	7.21543e-06	4.06752e-05
BOYAULT_LIVER_CANCER_SUBCLASS_G56_UP	12	0.00282276	0.0308351	0.00145733	0.0155921	0.0103116	0.0134982
REACTOME_SOS_MEDIATED_SIGNALLING	14	0.00288232	0.0313789	0.00179697	0.0178648	0.000120791	0.000303325
KIM_BIPOLAR_DISORDER_OLIGODENDROCYTE_DENSITY_CORR_UP	680	0.0028825	0.0313789	0.00148716	0.0157875	1.52794e-05	6.75357e-05
KEGG_OOCYTE_MEIOSIS	94	0.00290064	0.0315219	0.00199577	0.0191175	0.000160423	0.000380272
PURINE_RIBONUCLEOTIDE_METABOLIC_PROCESS	9	0.00290629	0.031529	0.00185976	0.0181456	0.00844589	0.011288
ANTIPORTER_ACTIVITY	10	0.00292156	0.0316402	0.0011576	0.0134619	5.95439e-05	0.000175427
SOLUBLE_FRACTION	150	0.00293111	0.0316891	0.000667204	0.00975728	1.81257e-07	5.6003e-06
MAHADEVAN_RESPONSE_TO_MP470_DN	19	0.00294194	0.0317518	0.00123505	0.014128	7.14182e-06	4.0554e-05
GARGALOVIC_RESPONSE_TO_OXIDIZED_PHOSPHOLIPIDS_GREY_DN	55	0.00295931	0.0318364	0.00183795	0.0180923	3.40648e-06	2.61205e-05
VALK_AML_CLUSTER_15	30	0.00296011	0.0318364	0.00165277	0.0169388	3.59405e-06	2.70803e-05
WENG_POR_TARGETS_LIVER_UP	37	0.00296493	0.0318364	0.00164224	0.0169171	6.18827e-05	0.000180828
PROTON_TRANSPORTING_TWO_SECTOR_ATPASE_COMPLEX	15	0.00298707	0.0319006	0.00159032	0.0165682	0.000408893	0.000817138
TRANSMEMBRANE_RECEPTOR_PROTEIN_KINASE_ACTIVITY	50	0.0029874	0.0319006	0.00137158	0.0150299	0.000857911	0.00151851
BIOCARTA_NDKDYNAMIN_PATHWAY	16	0.00299603	0.0319006	0.00208455	0.0196693	8.20378e-05	0.000224332
REACTOME_TRNA_AMINOACYLATION	36	0.00299678	0.0319006	0.00104429	0.012658	6.37636e-05	0.000184613
REACTOME_NCAM1_INTERACTIONS	39	0.00299895	0.0319006	0.00112588	0.0133181	0.00295969	0.00443216
SMALL_GTPASE_REGULATOR_ACTIVITY	62	0.00300127	0.0319006	0.00170382	0.017307	7.22125e-06	4.06752e-05
PID_IL2_STAT5PATHWAY	30	0.00301568	0.0319997	0.00144631	0.0155158	0.0818222	0.0911336
ONO_FOXP3_TARGETS_DN	37	0.00307075	0.0324391	0.00214103	0.0200221	0.000510302	0.000979426
KEGG_GNRH_SIGNALING_PATHWAY	91	0.00307503	0.0324391	0.00195926	0.0188826	4.75342e-05	0.000147808
PID_CASPASE_PATHWAY	51	0.00307581	0.0324391	0.00141861	0.0153899	0.000268632	0.000574178
TOMLINS_METASTASIS_UP	11	0.00307767	0.0324391	0.00208458	0.0196693	0.000888513	0.00156128
KERATINOCYTE_DIFFERENTIATION	13	0.00314603	0.0331042	0.00122501	0.0140463	0.00473837	0.00672959
REGULATION_OF_RESPONSE_TO_EXTERNAL_STIMULUS	12	0.00316044	0.0332005	0.00158906	0.0165682	9.569e-06	4.97635e-05
SASAKI_TARGETS_OF_TP73_AND_TP63	10	0.00317487	0.0332965	0.00229749	0.0211048	0.000172575	0.000403015
NEBEN_AML_WITH_FLT3_OR_NRAS_UP	7	0.00318161	0.0333096	0.0014706	0.0156626	4.60973e-05	0.000144769
CHEN_HOXA5_TARGETS_6HR_DN	6	0.00319583	0.0333096	0.00136004	0.0150023	0.00122647	0.00206751
SCHUETZ_BREAST_CANCER_DUCTAL_INVASIVE_DN	84	0.00319695	0.0333096	0.00111344	0.0132415	2.07655e-07	5.95573e-06
CELLULAR_RESPONSE_TO_STRESS	8	0.00320393	0.0333096	0.00125344	0.0143124	0.00762651	0.0102978
GENE_SILENCING	10	0.00320591	0.0333096	0.00156565	0.0164508	0.0539869	0.061869
REGULATION_OF_MYELOID_CELL_DIFFERENTIATION	19	0.00320783	0.0333096	0.00166432	0.0169939	0.0038023	0.00552676
LEE_INTRATHYMIC_T_PROGENITOR	17	0.0032178	0.0333582	0.00141343	0.0153899	2.59431e-05	9.60495e-05
REACTOME_NEUROTRANSMITTER_RECEPTOR_BINDING_AND_DOWNSTREAM_TRANSMISSION_IN_THE_POSTSYNAPTIC_CELL	121	0.00323609	0.033412	0.00255244	0.0225322	0.000185871	0.00042726
KEGG_PROXIMAL_TUBULE_BICARBONATE_RECLAMATION	22	0.00323838	0.033412	0.00104314	0.012658	0.000178079	0.000413971
CELL_PROJECTION	87	0.00323889	0.033412	0.000604017	0.00910554	8.79021e-05	0.000236772
ICHIBA_GRAFT_VERSUS_HOST_DISEASE_35D_DN	43	0.00328482	0.0338219	0.00106617	0.012849	0.000111782	0.000285362
OXFORD_RALA_OR_RALB_TARGETS_UP	48	0.00328936	0.0338219	0.00180818	0.0178916	2.15019e-06	1.94722e-05
REACTOME_NEURONAL_SYSTEM	239	0.0032989	0.0338648	0.0024427	0.021784	3.41789e-05	0.000116587
MORI_EMU_MYC_LYMPHOMA_BY_ONSET_TIME_DN	14	0.00331482	0.0339729	0.00173782	0.0175322	0.00597927	0.00828839
NUCLEOBASENUCLEOSIDENUCLEOTIDE_KINASE_ACTIVITY	23	0.00333454	0.0340744	0.00179117	0.0178353	0.00373825	0.00544539
GENERATION_OF_A_SIGNAL_INVOLVED_IN_CELL_CELL_SIGNALING	24	0.00333554	0.0340744	0.00260438	0.022755	0.000124826	0.000311348
EPITHELIAL_TO_MESENCHYMAL_TRANSITION	10	0.0033437	0.0341025	0.00176854	0.0176379	0.017383	0.0217305
PIEPOLI_LGI1_TARGETS_UP	15	0.00337471	0.0343632	0.00134223	0.0149293	1.24166e-06	1.4484e-05
MUELLER_METHYLATED_IN_GLIOBLASTOMA	40	0.00339017	0.0344564	0.00150665	0.0159604	5.2218e-06	3.33127e-05
KEGG_CALCIUM_SIGNALING_PATHWAY	165	0.0033948	0.0344564	0.00204243	0.0194218	0.000211432	0.000474068
BIOCARTA_BARRESTIN_SRC_PATHWAY	15	0.00340866	0.0344803	0.00221005	0.0204852	0.000999159	0.00173157
CHEN_NEUROBLASTOMA_COPY_NUMBER_GAINS	43	0.00340943	0.0344803	0.00142731	0.0154223	3.07794e-06	2.4414e-05
BIOCARTA_RELA_PATHWAY	16	0.00341357	0.0344803	0.00198513	0.0190446	2.19058e-05	8.65112e-05
ROPERO_HDAC2_TARGETS	110	0.00342823	0.0345066	0.00162974	0.0168525	2.01348e-08	2.35233e-06
BIOCARTA_PYK2_PATHWAY	27	0.00343235	0.0345066	0.00243222	0.0217451	0.00124803	0.00209768
CENTROSOME_CYCLE	8	0.00343573	0.0345066	0.00162313	0.0168267	0.00133842	0.00223117
RAO_BOUND_BY_SALL4_ISOFORM_A	124	0.00343807	0.0345066	0.00160882	0.0167333	8.48319e-07	1.20548e-05
REACTOME_TRANSPORT_OF_VITAMINS_NUCLEOSIDES_AND_RELATED_MOLECULES	26	0.00347775	0.034847	0.00164406	0.0169171	7.91689e-09	1.80397e-06
PID_RXR_VDR_PATHWAY	25	0.00348304	0.034847	0.00175705	0.0175789	0.0197774	0.0244858
TERAO_AOX4_TARGETS_HG_DN	5	0.00349776	0.0349388	0.00165119	0.0169388	0.000896098	0.00157285
POSITIVE_REGULATION_OF_RESPONSE_TO_STIMULUS	34	0.00350576	0.0349633	0.00194586	0.018811	1.05479e-05	5.28917e-05
KEGG_CITRATE_CYCLE_TCA_CYCLE	30	0.00352168	0.0350248	0.00175413	0.0175776	5.47589e-05	0.000165381
DNA_BINDING	560	0.00352599	0.0350248	0.00263871	0.0229907	0.000903222	0.00158491
YAO_TEMPORAL_RESPONSE_TO_PROGESTERONE_CLUSTER_0	66	0.0035286	0.0350248	0.00186729	0.0181909	4.65363e-06	3.12964e-05
GRAHAM_CML_DIVIDING_VS_NORMAL_DIVIDING_UP	13	0.00354143	0.0350969	0.00234501	0.0213072	0.00748413	0.0101272
REACTOME_CREB_PHOSPHORYLATION_THROUGH_THE_ACTIVATION_OF_RAS	25	0.00356244	0.0352497	0.00249728	0.0221695	5.82263e-05	0.000172517
RAS_GTPASE_BINDING	20	0.00358486	0.0353586	0.00162261	0.0168267	1.11208e-06	1.37441e-05
STARK_HYPPOCAMPUS_22Q11_DELETION_UP	46	0.00359084	0.0353586	0.00282234	0.0238782	7.93134e-05	0.000218684
REACTOME_SIGNALING_BY_ROBO_RECEPTOR	27	0.00359561	0.0353586	0.00204194	0.0194218	0.00010674	0.000275278
TURASHVILI_BREAST_LOBULAR_CARCINOMA_VS_DUCTAL_NORMAL_DN	73	0.00359604	0.0353586	0.0017507	0.0175711	2.59025e-05	9.60495e-05
NEGATIVE_REGULATION_OF_SIGNAL_TRANSDUCTION	32	0.00360592	0.0353586	0.00103838	0.012635	0.000224492	0.000497004
SATO_SILENCED_BY_METHYLATION_IN_PANCREATIC_CANCER_2	44	0.0036071	0.0353586	0.00166764	0.0169939	6.95779e-08	3.65458e-06
IGLESIAS_E2F_TARGETS_DN	13	0.00361852	0.0354154	0.00137351	0.0150299	1.63387e-05	7.0633e-05
ENERGY_DERIVATION_BY_OXIDATION_OF_ORGANIC_COMPOUNDS	37	0.00363529	0.0355243	0.0011813	0.0136388	1.5103e-05	6.71996e-05
KEGG_INOSITOL_PHOSPHATE_METABOLISM	49	0.00365599	0.0355898	0.00204514	0.0194218	1.06343e-06	1.34056e-05
DAIRKEE_CANCER_PRONE_RESPONSE_E2	28	0.00365669	0.0355898	0.00166892	0.0169939	0.0529516	0.0607709
RICKMAN_TUMOR_DIFFERENTIATED_MODERATELY_VS_POORLY_UP	101	0.00366486	0.0355898	0.00107895	0.0129289	2.83267e-05	0.000101908
NAKAMURA_LUNG_CANCER_DIFFERENTIATION_MARKERS	14	0.00366918	0.0355898	0.00174755	0.0175674	5.36624e-06	3.38912e-05
NUCLEOTIDE_BIOSYNTHETIC_PROCESS	17	0.00367512	0.0355898	0.00122568	0.0140463	0.000223782	0.000495781
REACTOME_FORMATION_OF_TUBULIN_FOLDING_INTERMEDIATES_BY_CCT_TRIC	21	0.00367679	0.0355898	0.00141613	0.0153899	1.26023e-05	5.92334e-05
TRICARBOXYLIC_ACID_CYCLE_INTERMEDIATE_METABOLIC_PROCESS	10	0.00368905	0.0355898	0.00196675	0.0189258	0.00480242	0.00681288
BIOCARTA_LONGEVITY_PATHWAY	15	0.00369603	0.0355898	0.00203481	0.0194218	0.00315499	0.0046852
BIOCARTA_MAL_PATHWAY	19	0.0037033	0.0355898	0.00238761	0.0215295	4.57409e-06	3.10673e-05
GTP_BINDING	43	0.00370409	0.0355898	0.00185187	0.0181059	2.4377e-05	9.2452e-05
GUANYL_NUCLEOTIDE_BINDING	43	0.00370409	0.0355898	0.00185187	0.0181059	2.4377e-05	9.2452e-05
PEREZ_TP53_TARGETS	785	0.00372266	0.0357138	0.00180275	0.0178916	1.94459e-06	1.86031e-05
KEGG_PHENYLALANINE_METABOLISM	17	0.00374289	0.035827	0.00197454	0.0189718	1.3518e-06	1.50007e-05
ABE_VEGFA_TARGETS_30MIN	29	0.00374584	0.035827	0.00185281	0.0181059	0.0178283	0.0222651
KIM_ALL_DISORDERS_OLIGODENDROCYTE_NUMBER_CORR_UP	755	0.00375565	0.0358664	0.00239185	0.0215369	2.2152e-05	8.72483e-05
ATPASE_ACTIVITY_COUPLED_TO_MOVEMENT_OF_SUBSTANCES	39	0.00376439	0.0358956	0.00148783	0.0157875	0.000257594	0.000556444
BILANGES_RAPAMYCIN_SENSITIVE_GENES	34	0.00379664	0.0360652	0.00184455	0.0181059	0.000402713	0.000807091
BIOCARTA_BIOPEPTIDES_PATHWAY	41	0.00379972	0.0360652	0.00258085	0.0226996	0.000473064	0.000918702
VANASSE_BCL2_TARGETS_UP	34	0.0038088	0.0360652	0.00218333	0.0202972	1.3576e-07	4.87123e-06
KEGG_PROSTATE_CANCER	87	0.0038149	0.0360652	0.0021194	0.0198807	6.72959e-05	0.000192803
MOROSETTI_FACIOSCAPULOHUMERAL_MUSCULAR_DISTROPHY_DN	12	0.0038163	0.0360652	0.00220387	0.0204581	0.000318436	0.000660883
TAKADA_GASTRIC_CANCER_COPY_NUMBER_DN	23	0.00381652	0.0360652	0.00183124	0.0180631	0.0201186	0.0248816
KEGG_GLYCOLYSIS_GLUCONEOGENESIS	55	0.00383173	0.0361548	0.00180607	0.0178916	0.000201262	0.000456315
PID_E2F_PATHWAY	71	0.00384115	0.0361895	0.00211959	0.0198807	0.000660338	0.00121168
CELL_CELL_SIGNALING	373	0.00385568	0.0362722	0.00291398	0.0243269	4.37674e-06	3.01493e-05
NEUTRAL_AMINO_ACID_TRANSPORT	10	0.00387183	0.0363529	0.00144745	0.0155158	5.82083e-05	0.000172517
PETRETTO_LEFT_VENTRICLE_MASS_QTL_CIS_DN	6	0.00388421	0.0363529	0.00158829	0.0165682	0.00257965	0.00392363
PROTEIN_MODIFICATION_BY_SMALL_PROTEIN_CONJUGATION	37	0.00389101	0.0363529	0.00195805	0.0188826	4.02096e-05	0.00013091
MIPS_CHUK_NFKB2_REL_IKBKG_SPAG9_NFKB1_NFKBIE_COPB2_TNIP1_NFKBIA_RELA_TNIP2_COMPLEX	12	0.00389273	0.0363529	0.00251125	0.0222621	6.89018e-07	1.10962e-05
LIU_LIVER_CANCER	26	0.0038931	0.0363529	0.00215309	0.0201051	2.63336e-05	9.69512e-05
NEGATIVE_REGULATION_OF_CELL_ADHESION	16	0.00394837	0.0367664	0.0021651	0.0201575	5.07737e-05	0.000155771
PROTEIN_C_TERMINUS_BINDING	71	0.00394975	0.0367664	0.0027388	0.0233533	0.000154931	0.000371162
REACTOME_CREB_PHOSPHORYLATION_THROUGH_THE_ACTIVATION_OF_CAMKII	14	0.00395488	0.0367664	0.0031099	0.0254237	0.000180415	0.000418379
LEE_SP4_THYMOCYTE	12	0.00396322	0.0367896	0.00205119	0.0194416	0.00187449	0.00297455
TAVAZOIE_METASTASIS	105	0.00397294	0.0368256	0.00176321	0.0176125	1.27847e-06	1.46119e-05
PID_S1P_S1P4_PATHWAY	14	0.00399965	0.0370188	0.00270656	0.0232101	2.25555e-06	1.98974e-05
HISTONE_ACETYLTRANSFERASE_ACTIVITY	15	0.00400819	0.0370434	0.00204602	0.0194218	0.130207	0.140867
KEGG_AMYOTROPHIC_LATERAL_SCLEROSIS_ALS	49	0.00403055	0.0371466	0.00181439	0.017925	0.000550005	0.00104324
CARBON_CARBON_LYASE_ACTIVITY	16	0.00403735	0.0371466	0.00259806	0.0227438	5.34645e-06	3.38162e-05
MUSCLE_DEVELOPMENT	87	0.00404611	0.0371466	0.00133547	0.0149246	0.00198209	0.00312462
TRANSMEMBRANE_TRANSPORTER_ACTIVITY	349	0.00404981	0.0371466	0.00173848	0.0175322	3.04175e-06	2.42993e-05
CENTRAL_NERVOUS_SYSTEM_DEVELOPMENT	104	0.00405019	0.0371466	0.00299077	0.0246505	1.96132e-05	7.98075e-05
REACTOME_SYNTHESIS_OF_PIPS_AT_THE_PLASMA_MEMBRANE	28	0.00405678	0.0371466	0.00210362	0.0197897	8.0742e-08	3.73347e-06
MATZUK_OVULATION	14	0.00407133	0.0371466	0.00258244	0.0226996	0.00358752	0.00525009
BIOCARTA_CFTR_PATHWAY	12	0.0040731	0.0371466	0.00251857	0.0222957	7.94603e-05	0.000218898
REACTOME_DAG_AND_IP3_SIGNALING	29	0.004076	0.0371466	0.0029122	0.0243269	0.000189789	0.000434207
BIOCARTA_CCR3_PATHWAY	23	0.00407829	0.0371466	0.00295046	0.0245135	0.00169564	0.00272296
MULTICELLULAR_ORGANISMAL_DEVELOPMENT	933	0.00408772	0.0371788	0.00172269	0.0174568	1.7773e-05	7.48818e-05
PLASARI_TGFB1_SIGNALING_VIA_NFIC_1HR_UP	32	0.00412755	0.0374869	0.00188619	0.0183184	6.26791e-06	3.75896e-05
PACHER_TARGETS_OF_IGF1_AND_IGF2_UP	32	0.00414402	0.0375824	0.00163098	0.0168525	1.91367e-06	1.85282e-05
KEGG_MELANOGENESIS	90	0.00415194	0.0375893	0.00267961	0.0231364	0.000531727	0.00101591
REACTOME_UNBLOCKING_OF_NMDA_RECEPTOR_GLUTAMATE_BINDING_AND_ACTIVATION	14	0.00416164	0.0375893	0.00335301	0.0267858	0.000252118	0.000547966
ZEMBUTSU_SENSITIVITY_TO_VINBLASTINE	17	0.00416267	0.0375893	0.00272693	0.0233214	0.0483036	0.0557716
TURASHVILI_BREAST_DUCTAL_CARCINOMA_VS_LOBULAR_NORMAL_DN	56	0.00421517	0.0380089	0.00236459	0.0214052	0.000224582	0.000497029
WALLACE_PROSTATE_CANCER_UP	20	0.00423633	0.0381451	0.00248706	0.0221099	0.0401672	0.0471403
BLALOCK_ALZHEIMERS_DISEASE_UP	1680	0.00425874	0.0382602	0.00359418	0.028072	3.68619e-05	0.000122997
CEBALLOS_TARGETS_OF_TP53_AND_MYC_DN	37	0.00426125	0.0382602	0.00188061	0.0182924	7.62613e-06	4.23875e-05
NUCLEOBASENUCLEOSIDENUCLEOTIDE_AND_NUCLEIC_ACID_TRANSMEMBRANE_TRANSPORTER_ACTIVITY	7	0.00428574	0.0383981	0.00215824	0.0201233	0.00324087	0.00479849
SUNG_METASTASIS_STROMA_DN	49	0.0042901	0.0383981	0.00339185	0.0268916	4.53454e-05	0.000143049
REACTOME_GAB1_SIGNALOSOME	32	0.00429488	0.0383981	0.00260656	0.022755	0.00251378	0.00383363
KINASE_REGULATOR_ACTIVITY	40	0.00433252	0.0386797	0.00209454	0.0197338	1.43983e-07	5.05331e-06
DASU_IL6_SIGNALING_SCAR_DN	16	0.0043614	0.0388825	0.00287779	0.0242145	3.02974e-05	0.000107163
DELACROIX_RAR_TARGETS_UP	45	0.0043703	0.0389068	0.0029433	0.0245068	0.000364967	0.000743157
N_ACYLTRANSFERASE_ACTIVITY	21	0.00440127	0.0391272	0.00256029	0.0225699	0.123601	0.134135
ZHANG_TLX_TARGETS_DN	94	0.00443913	0.0393062	0.00328628	0.0264539	0.000144341	0.000351675
OXIDOREDUCTASE_ACTIVITY_ACTING_ON_PEROXIDE_AS_ACCEPTOR	11	0.00444977	0.0393062	0.00234097	0.0213072	0.0426861	0.0498242
PID_SMAD2_3NUCLEARPATHWAY	79	0.00444997	0.0393062	0.00230033	0.0211048	0.00248382	0.00379435
NEGATIVE_REGULATION_OF_CELL_DIFFERENTIATION	24	0.0044508	0.0393062	0.00269952	0.0232101	0.00229677	0.00354556
YUAN_ZNF143_PARTNERS	17	0.00445258	0.0393062	0.0022632	0.0209163	0.0066493	0.00911297
MODY_HIPPOCAMPUS_POSTNATAL	62	0.00446708	0.0393649	0.00369281	0.0285592	0.000792565	0.00141601
POSITIVE_REGULATION_OF_CELLULAR_COMPONENT_ORGANIZATION_AND_BIOGENESIS	29	0.00447173	0.0393649	0.00371769	0.0286813	6.38529e-07	1.05603e-05
RNA_POLYMERASE_II_TRANSCRIPTION_FACTOR_ACTIVITY	173	0.00448797	0.0394149	0.00314684	0.0255599	0.0185124	0.0230326
N_ACETYLTRANSFERASE_ACTIVITY	20	0.00448991	0.0394149	0.00276064	0.0234822	0.117655	0.128102
BIOCARTA_GATA3_PATHWAY	15	0.00449721	0.0394198	0.00239675	0.0215502	1.07757e-05	5.33957e-05
VICENT_METASTASIS_UP	14	0.00450611	0.0394198	0.00297067	0.0246047	0.0053755	0.00753096
WANG_THOC1_TARGETS_DN	18	0.00450923	0.0394198	0.00259336	0.0227343	0.0142816	0.0182
REACTOME_TRIGLYCERIDE_BIOSYNTHESIS	29	0.00452293	0.0394848	0.00232168	0.0212486	0.000114621	0.000290727
REACTOME_BOTULINUM_NEUROTOXICITY	17	0.00453675	0.0395314	0.00389663	0.0294843	0.000189036	0.000433429
WAESCH_ANAPHASE_PROMOTING_COMPLEX	9	0.00454081	0.0395314	0.00286893	0.0242041	3.07934e-06	2.4414e-05
REACTOME_PROTEIN_FOLDING	45	0.00455591	0.0395545	0.00158515	0.0165682	5.34809e-06	3.38162e-05
MIPS_CRSP_MEDIATOR_2_COMPLEX	10	0.00455601	0.0395545	0.00241468	0.021619	4.24402e-05	0.00013637
REACTOME_DESTABILIZATION_OF_MRNA_BY_KSRP	15	0.00459021	0.0397966	0.00305519	0.025052	0.000744587	0.00134168
PID_NFAT_3PATHWAY	52	0.00461235	0.0399335	0.00336633	0.0267904	0.000409787	0.000818147
LOPEZ_MESOTHELIOMA_SURVIVAL_DN	12	0.00462433	0.0399823	0.00213268	0.0199736	7.39307e-06	4.13444e-05
BROWNE_HCMV_INFECTION_2HR_DN	48	0.00464624	0.0400758	0.00334106	0.0267242	8.01715e-05	0.000220279
RODWELL_AGING_KIDNEY_NO_BLOOD_DN	136	0.00465252	0.0400758	0.00229593	0.0211048	2.55493e-06	2.14716e-05
RNA_BIOSYNTHETIC_PROCESS	588	0.00465421	0.0400758	0.00332441	0.0266248	9.05186e-05	0.000242267
REACTOME_JNK_C_JUN_KINASES_PHOSPHORYLATION_AND_ACTIVATION_MEDIATED_BY_ACTIVATED_HUMAN_TAK1	14	0.00467545	0.0402038	0.0025858	0.0226996	3.57552e-05	0.000120195
LIGASE_ACTIVITY	86	0.00470174	0.0403748	0.00238013	0.0214928	1.85408e-06	1.83388e-05
TRANSCRIPTION_DNA_DEPENDENT	586	0.00472734	0.0405394	0.00338522	0.0268916	9.04901e-05	0.000242267
JIANG_AGING_CEREBRAL_CORTEX_DN	52	0.00473997	0.0405924	0.00372926	0.0287003	0.000235159	0.000516088
CAIRO_LIVER_DEVELOPMENT_UP	165	0.00476752	0.04069	0.00164528	0.0169171	4.22204e-06	2.94604e-05
REACTOME_PLATELET_SENSITIZATION_BY_LDL	16	0.00476766	0.04069	0.00236703	0.0214052	9.17017e-05	0.000244396
BIOCARTA_BARRESTIN_PATHWAY	9	0.00478599	0.04069	0.00356017	0.0279101	0.00147693	0.00242551
OXFORD_RALA_TARGETS_DN	10	0.00478843	0.04069	0.00264085	0.0229907	0.00208636	0.00326149
MIPS_SMCC_COMPLEX	16	0.00479073	0.04069	0.00286904	0.0242041	7.97082e-05	0.000219389
BROWNE_HCMV_INFECTION_1HR_DN	217	0.00479993	0.04069	0.00342581	0.0270927	3.47311e-08	2.63747e-06
REACTOME_GABA_B_RECEPTOR_ACTIVATION	32	0.00480005	0.04069	0.0023295	0.0212486	9.87903e-05	0.000259773
SHEDDEN_LUNG_CANCER_POOR_SURVIVAL_A6	456	0.004803	0.04069	0.0022728	0.0209743	4.91119e-07	9.29587e-06
DAVIES_MULTIPLE_MYELOMA_VS_MGUS_UP	13	0.00481067	0.0407002	0.00266183	0.0230731	0.00580463	0.00807829
REACTOME_CITRIC_ACID_CYCLE_TCA_CYCLE	19	0.00482346	0.0407069	0.00234605	0.0213072	0.000173516	0.000404465
BIOCARTA_CDK5_PATHWAY	11	0.0048291	0.0407069	0.00379274	0.0288716	0.000848731	0.00150395
MITOSIS	72	0.00483084	0.0407069	0.00206815	0.0195729	2.97987e-05	0.000105696
HEIDENBLAD_AMPLICON_8Q24_DN	34	0.00485715	0.040874	0.00431752	0.0317913	3.62147e-06	2.71447e-05
POTTI_PACLITAXEL_SENSITIVITY	39	0.0048706	0.0408887	0.00291151	0.0243269	0.16155	0.172438
PROTEIN_IMPORT_INTO_NUCLEUS_TRANSLOCATION	11	0.00487578	0.0408887	0.00320583	0.0260056	0.00046442	0.000906267
VESICLE_MEDIATED_TRANSPORT	179	0.00487836	0.0408887	0.00247417	0.0220264	1.58713e-06	1.65624e-05
LA_MEN1_TARGETS	21	0.00490269	0.0410381	0.00264578	0.0230019	2.23373e-08	2.35233e-06
GTPASE_REGULATOR_ACTIVITY	116	0.00493991	0.0412947	0.00299185	0.0246505	1.18737e-05	5.72606e-05
REACTOME_GAP_JUNCTION_DEGRADATION	10	0.00495601	0.0413524	0.00223473	0.0206836	0.000915456	0.00160326
REACTOME_ION_CHANNEL_TRANSPORT	51	0.00496082	0.0413524	0.00393831	0.0296948	0.00064548	0.00118753
SCHAEFFER_PROSTATE_DEVELOPMENT_AND_CANCER_BOX1_UP	13	0.0049696	0.0413524	0.00270633	0.0232101	1.06055e-05	5.30109e-05
REGULATION_OF_CELL_GROWTH	41	0.00497305	0.0413524	0.00321105	0.0260142	8.0144e-05	0.000220279
REACTOME_MITOCHONDRIAL_PROTEIN_IMPORT	42	0.00498541	0.0414006	0.00274093	0.0233533	0.000247913	0.000539385
DOUGLAS_BMI1_TARGETS_UP	453	0.005026	0.0416827	0.00240586	0.0215706	3.85977e-06	2.81903e-05
BIOCARTA_G2_PATHWAY	24	0.00505947	0.0418921	0.00368921	0.0285592	0.00149381	0.00244939
KOINUMA_COLON_CANCER_MSI_DN	13	0.00506454	0.0418921	0.00338812	0.0268916	5.13278e-07	9.48508e-06
SARTIPY_NORMAL_AT_INSULIN_RESISTANCE_DN	16	0.00507429	0.0419177	0.0026693	0.023079	9.22204e-05	0.00024557
SCHAEFFER_PROSTATE_DEVELOPMENT_48HR_DN	311	0.0050966	0.042047	0.00312894	0.0255132	1.73729e-05	7.37382e-05
CLIMENT_BREAST_CANCER_COPY_NUMBER_UP	21	0.00510973	0.0421002	0.00274178	0.0233533	0.000130954	0.000324069
BIOCARTA_MPR_PATHWAY	33	0.00512085	0.0421367	0.00322937	0.0260958	0.000104346	0.000270877
CERIBELLI_PROMOTERS_INACTIVE_AND_BOUND_BY_NFY	24	0.00516136	0.0423102	0.00252882	0.022355	2.49206e-06	2.10719e-05
MIPS_ANTI_BHC110_COMPLEX	11	0.0051706	0.0423102	0.0028102	0.0238312	0.000340432	0.000700994
M_PHASE_OF_MITOTIC_CELL_CYCLE	75	0.00517447	0.0423102	0.0023243	0.0212486	3.08233e-05	0.000108354
KEGG_VASOPRESSIN_REGULATED_WATER_REABSORPTION	41	0.00518203	0.0423102	0.00341625	0.027051	9.31139e-06	4.88674e-05
PID_BMPPATHWAY	38	0.00518919	0.0423102	0.00299166	0.0246505	4.93264e-06	3.22206e-05
REACTOME_E2F_MEDIATED_REGULATION_OF_DNA_REPLICATION	32	0.00519101	0.0423102	0.00296955	0.0246047	0.000160614	0.000380582
MIPS_TNF_ALPHA_NF_KAPPA_B_SIGNALING_COMPLEX	12	0.00519504	0.0423102	0.00314595	0.0255599	2.43669e-06	2.08e-05
DELLA_RESPONSE_TO_TSA_AND_BUTYRATE	21	0.00519564	0.0423102	0.0027042	0.0232101	5.53496e-06	3.45073e-05
FIGUEROA_AML_METHYLATION_CLUSTER_6_DN	24	0.00525526	0.0427405	0.00371757	0.0286813	2.29997e-06	2.00785e-05
CYTOKINE_SECRETION	15	0.00526638	0.0427701	0.00302352	0.0248789	0.022276	0.0273215
REACTOME_NEF_MEDIATES_DOWN_MODULATION_OF_CELL_SURFACE_RECEPTORS_BY_RECRUITING_THEM_TO_CLATHRIN_ADAPTERS	18	0.00527246	0.0427701	0.00288514	0.0242145	0.000600743	0.0011196
REACTOME_SIGNAL_TRANSDUCTION_BY_L1	33	0.00532337	0.0431275	0.00378805	0.0288716	1.15938e-05	5.64619e-05
GALACTOSYLTRANSFERASE_ACTIVITY	15	0.0053444	0.0432423	0.00358579	0.0280637	7.50691e-07	1.15405e-05
HU_GENOTOXIC_DAMAGE_4HR	29	0.00538904	0.0434575	0.00236481	0.0214052	0.00152406	0.002488
BILANGES_SERUM_SENSITIVE_VIA_TSC1	19	0.00539064	0.0434575	0.00240567	0.0215706	0.00466608	0.0066359
REGULATION_OF_DNA_METABOLIC_PROCESS	41	0.00539172	0.0434575	0.0027139	0.0232415	5.23578e-05	0.000159794
REACTOME_ACTIVATION_OF_THE_AP1_FAMILY_OF_TRANSCRIPTION_FACTORS	10	0.00539857	0.0434575	0.00295188	0.0245135	0.000131902	0.000325774
BIOCARTA_TALL1_PATHWAY	13	0.00541158	0.0435066	0.00228024	0.0210122	0.126554	0.137151
DAVICIONI_MOLECULAR_ARMS_VS_ERMS_UP	331	0.00542413	0.043552	0.0030334	0.0249277	1.1356e-06	1.37865e-05
REACTOME_BILE_SALT_AND_ORGANIC_ANION_SLC_TRANSPORTERS	8	0.00543378	0.0435739	0.00291318	0.0243269	0.0194865	0.0241446
MOTOR_ACTIVITY	28	0.00544574	0.0435896	0.00266495	0.0230731	5.38749e-05	0.000163178
BIOCARTA_NEUROTRANSMITTERS_PATHWAY	6	0.00545193	0.0435896	0.00447529	0.03246	0.000253849	0.000550589
MIKKELSEN_NPC_WITH_LCP_H3K27ME3	3	0.00545648	0.0435896	0.00312509	0.0255132	0.000228049	0.00050373
OXFORD_RALB_TARGETS_UP	8	0.00549536	0.0438279	0.001566	0.0164508	1.96675e-06	1.86626e-05
REACTOME_NOTCH_HLH_TRANSCRIPTION_PATHWAY	11	0.00550022	0.0438279	0.00372672	0.0287003	0.0654683	0.0739643
ZHANG_TARGETS_OF_EWSR1_FLI1_FUSION	88	0.00561122	0.0446513	0.00344267	0.0271705	0.000237067	0.00051883
BERTUCCI_INVASIVE_CARCINOMA_DUCTAL_VS_LOBULAR_DN	43	0.00561772	0.0446513	0.00502076	0.0350841	2.85466e-06	2.31867e-05
YANG_BREAST_CANCER_ESR1_BULK_UP	24	0.0056321	0.0447092	0.00313333	0.025516	3.0419e-05	0.0001074
MIPS_60S_RIBOSOMAL_SUBUNIT_CYTOPLASMIC	46	0.00564911	0.0447879	0.00363069	0.0283075	0.00172969	0.00276676
BROWNE_HCMV_INFECTION_4HR_DN	251	0.00572654	0.0453447	0.00355681	0.0279101	3.03892e-05	0.000107367
CHANDRAN_METASTASIS_TOP50_DN	35	0.00573682	0.0453469	0.00265198	0.023024	1.99467e-05	8.07476e-05
NEGATIVE_REGULATION_OF_MAP_KINASE_ACTIVITY	15	0.00574121	0.0453469	0.00386731	0.0292987	6.72414e-05	0.000192734
MICROTUBULE_ORGANIZING_CENTER_PART	16	0.00576416	0.0454712	0.00278002	0.0236152	0.000317081	0.000658505
MEISSNER_NPC_HCP_WITH_H3K4ME3_AND_H3K27ME3	92	0.00577161	0.0454731	0.00416258	0.0310127	6.09227e-06	3.68872e-05
KESHELAVA_MULTIPLE_DRUG_RESISTANCE	87	0.00580324	0.0456131	0.00327027	0.0263587	0.000471931	0.000916949
CYTOSOL	180	0.00580898	0.0456131	0.00329353	0.0264766	4.30109e-06	2.98566e-05
BIOCARTA_NOS1_PATHWAY	21	0.0058111	0.0456131	0.00495806	0.0348003	0.000775793	0.00138955
SYNAPSE_PART	12	0.00583454	0.0457367	0.00479977	0.0339921	0.000140278	0.000342915
MICROTUBULE_CYTOSKELETON	138	0.00584135	0.0457367	0.0042382	0.0313537	9.02852e-07	1.22325e-05
PROTEIN_METHYLTRANSFERASE_ACTIVITY	13	0.00585396	0.0457785	0.00413882	0.0308721	6.87432e-05	0.000195816
MANTOVANI_VIRAL_GPCR_SIGNALING_DN	40	0.00587967	0.0459226	0.00378957	0.0288716	0.00145135	0.00238972
BIOCARTA_BARR_MAPK_PATHWAY	12	0.00592114	0.0461893	0.00465018	0.0333069	0.0010525	0.0018134
MIPS_TNF_ALPHA_NF_KAPPA_B_SIGNALING_COMPLEX_6	14	0.00594636	0.0463287	0.00344427	0.0271705	0.0130439	0.0167411
CARBOHYDRATE_BINDING	65	0.00595501	0.0463388	0.00376606	0.0288084	1.02942e-05	5.21059e-05
REACTOME_SHC_MEDIATED_SIGNALLING	15	0.00598965	0.0465509	0.00421156	0.0312667	0.00108449	0.00186204
STRUCTURAL_CONSTITUENT_OF_MUSCLE	33	0.00601727	0.0466582	0.0033017	0.0264766	0.000159641	0.000379132
REACTOME_PKA_MEDIATED_PHOSPHORYLATION_OF_CREB	15	0.00601826	0.0466582	0.00468628	0.0334136	0.000154475	0.000370211
G1_PHASE_OF_MITOTIC_CELL_CYCLE	13	0.00607101	0.0470093	0.00349374	0.0275263	0.031269	0.0373769
MEISSNER_BRAIN_ICP_WITH_H3K4ME3	23	0.006083	0.0470444	0.00476392	0.0337828	0.00114929	0.0019573
KEGG_VASCULAR_SMOOTH_MUSCLE_CONTRACTION	103	0.00610961	0.0471922	0.00298697	0.0246505	1.66283e-05	7.14209e-05
REACTOME_FRS2_MEDIATED_CASCADE	33	0.0061193	0.0472093	0.00335838	0.0267904	0.000361244	0.000736867
PID_ERBB1_INTERNALIZATION_PATHWAY	39	0.00614965	0.0473343	0.00373592	0.0287165	1.20951e-05	5.76588e-05
BOYAULT_LIVER_CANCER_SUBCLASS_G2	27	0.00615054	0.0473343	0.00409725	0.0307075	0.000182213	0.000420956
BANDRES_RESPONSE_TO_CARMUSTIN_WITHOUT_MGMT_48HR_DN	31	0.00616484	0.0473866	0.00358866	0.0280637	0.000846056	0.00150005
PID_LIS1PATHWAY	28	0.00617999	0.0474103	0.00535012	0.0364258	5.59857e-05	0.000167479
REACTOME_ANTIGEN_PROCESSING_UBIQUITINATION_PROTEASOME_DEGRADATION	163	0.00618297	0.0474103	0.00366313	0.0284694	2.80504e-05	0.000101552
STEROID_DEHYDROGENASE_ACTIVITY_ACTING_ON_THE_CH_OH_GROUP_OF_DONORSNAD_OR_NADP_AS_ACCEPTOR	9	0.00621216	0.0475762	0.00412288	0.0308262	0.0136573	0.0174679
AMINO_ACID_DERIVATIVE_METABOLIC_PROCESS	24	0.00624848	0.0477644	0.00368412	0.0285592	8.18922e-06	4.47672e-05
REACTOME_SYNTHESIS_OF_PIPS_AT_THE_LATE_ENDOSOME_MEMBRANE	10	0.00625189	0.0477644	0.00352791	0.0277262	0.003185	0.00472465
DAVICIONI_TARGETS_OF_PAX_FOXO1_FUSIONS_DN	68	0.00626876	0.0478353	0.00288172	0.0242145	3.47346e-05	0.000117705
MYLLYKANGAS_AMPLIFICATION_HOT_SPOT_7	7	0.00628489	0.0478429	0.00350553	0.0275847	0.00217999	0.00338852
CALCIUM_CHANNEL_ACTIVITY	32	0.00629016	0.0478429	0.00491874	0.0346014	0.000268846	0.000574225
REACTOME_TRAF3_DEPENDENT_IRF_ACTIVATION_PATHWAY	13	0.00629343	0.0478429	0.00368324	0.0285592	0.00203602	0.00319388
CLAUS_PGR_POSITIVE_MENINGIOMA_UP	9	0.00630011	0.0478429	0.00294021	0.0245068	7.04971e-05	0.000199168
PURBEY_TARGETS_OF_CTBP1_NOT_SATB1_DN	375	0.00634748	0.0481446	0.00270506	0.0232101	1.86314e-06	1.83463e-05
NADLER_HYPERGLYCEMIA_AT_OBESITY	55	0.00639062	0.0483289	0.00244349	0.021784	3.04534e-07	7.17165e-06
MONOSACCHARIDE_BINDING	11	0.00641172	0.0483289	0.00305648	0.025052	0.000349711	0.00071659
MEISSNER_ES_ICP_WITH_H3K4ME3	24	0.00641742	0.0483289	0.00490911	0.0345987	0.000704927	0.00127897
INOSITOL_OR_PHOSPHATIDYLINOSITOL_PHOSPHATASE_ACTIVITY	12	0.00642033	0.0483289	0.00421118	0.0312667	3.95814e-06	2.86204e-05
HERNANDEZ_MITOTIC_ARREST_BY_DOCETAXEL_2_UP	58	0.00642732	0.0483289	0.00447269	0.03246	2.61001e-05	9.63167e-05
GABA_RECEPTOR_ACTIVITY	11	0.00643762	0.0483289	0.00549864	0.0370673	0.000503091	0.000967058
MCCLUNG_COCAINE_REWARD_5D	74	0.00644115	0.0483289	0.00544455	0.0368208	0.00144769	0.00238433
MIPS_40S_RIBOSOMAL_SUBUNIT_CYTOPLASMIC	31	0.00644478	0.0483289	0.00423012	0.0313307	0.00229754	0.00354589
PID_AR_TF_PATHWAY	51	0.00645987	0.0483289	0.00232813	0.0212486	0.000292876	0.000617391
HOLLEMAN_PREDNISOLONE_RESISTANCE_B_ALL_DN	12	0.00646181	0.0483289	0.00503589	0.0351119	3.78111e-05	0.00012517
FERRARI_RESPONSE_TO_FENRETINIDE_DN	5	0.00646574	0.0483289	0.00555372	0.0372791	0.00143205	0.00236412
PID_EPHBFWDPATHWAY	40	0.00647038	0.0483289	0.00445964	0.0324211	0.000146349	0.000355193
REACTOME_TRANSCRIPTIONAL_REGULATION_OF_WHITE_ADIPOCYTE_DIFFERENTIATION	64	0.00647146	0.0483289	0.00443119	0.0322892	2.02645e-05	8.16149e-05
REACTOME_PREFOLDIN_MEDIATED_TRANSFER_OF_SUBSTRATE_TO_CCT_TRIC	27	0.00651007	0.0485495	0.00281301	0.0238312	1.21449e-05	5.76726e-05
PID_LKB1_PATHWAY	39	0.0065164	0.0485495	0.00534239	0.0364258	0.000367638	0.000747973
DAIRKEE_TERT_TARGETS_DN	92	0.00654537	0.0486645	0.00287239	0.0242041	4.78636e-06	3.18354e-05
YIH_RESPONSE_TO_ARSENITE_C5	10	0.00656566	0.0486645	0.00422563	0.0313307	3.68329e-05	0.000122997
GARGALOVIC_RESPONSE_TO_OXIDIZED_PHOSPHOLIPIDS_GREEN_UP	16	0.00657265	0.0486645	0.003791	0.0288716	0.00039534	0.000795065
CORRE_MULTIPLE_MYELOMA_UP	56	0.0065737	0.0486645	0.00382556	0.0290863	6.44089e-08	3.53907e-06
ATPASE_ACTIVITY_COUPLED_TO_TRANSMEMBRANE_MOVEMENT_OF_IONS_PHOSPHORYLATIVE_MECHANISM	19	0.0065773	0.0486645	0.0042955	0.0317032	0.00283556	0.0042696
REACTOME_DARPP_32_EVENTS	23	0.0065857	0.0486645	0.00531631	0.0363829	9.76763e-05	0.000257058
HINATA_NFKB_TARGETS_KERATINOCYTE_DN	23	0.00658588	0.0486645	0.00336487	0.0267904	0.000199402	0.000452911
VANDESLUIS_NORMAL_EMBRYOS_UP	3	0.00660737	0.0487661	0.00430081	0.0317053	0.000215601	0.00048172
REACTOME_YAP1_AND_WWTR1_TAZ_STIMULATED_GENE_EXPRESSION	22	0.00662286	0.0488198	0.00505974	0.0351408	0.0128039	0.0164599
SPIELMAN_LYMPHOBLAST_EUROPEAN_VS_ASIAN_2FC_UP	14	0.00663013	0.0488198	0.00507733	0.0352062	1.65953e-05	7.14209e-05
REACTOME_KERATAN_SULFATE_BIOSYNTHESIS	23	0.00663788	0.0488198	0.00519566	0.0358296	8.08596e-08	3.73347e-06
DOANE_RESPONSE_TO_ANDROGEN_UP	183	0.00665019	0.0488533	0.00366092	0.0284694	3.38444e-08	2.6336e-06
FLECHNER_BIOPSY_KIDNEY_TRANSPLANT_OK_VS_DONOR_DN	25	0.00666155	0.0488798	0.00440397	0.0322021	0.000102622	0.000267654
REACTOME_PI3K_AKT_ACTIVATION	33	0.00668326	0.048982	0.00491287	0.0345987	0.00084245	0.0014945
SHAFFER_IRF4_TARGETS_IN_ACTIVATED_DENDRITIC_CELL	64	0.00669728	0.0490278	0.00436198	0.0319692	8.02262e-08	3.73347e-06
WHITE_NEUROBLASTOMA_WITH_1P36.3_DELETION	15	0.0067206	0.0491414	0.00532923	0.0364258	4.9978e-05	0.000153814
REACTOME_GLUTATHIONE_CONJUGATION	18	0.00675797	0.0493574	0.0047126	0.0335633	8.38998e-05	0.000228432
VOLTAGE_GATED_CALCIUM_CHANNEL_COMPLEX	15	0.00679443	0.0495663	0.00516833	0.0357193	0.000343738	0.000706648
ENZYME_REGULATOR_ACTIVITY	303	0.00686508	0.0499056	0.00457426	0.0329957	1.77863e-06	1.78866e-05
NEGATIVE_REGULATION_OF_TRANSPORT	17	0.00688155	0.0499056	0.0041364	0.0308721	6.01677e-06	3.65946e-05
REACTOME_GABA_RECEPTOR_ACTIVATION	46	0.00688209	0.0499056	0.0059634	0.038991	0.000467274	0.00091041
MIPS_PA700_COMPLEX	20	0.00688701	0.0499056	0.00449576	0.0325336	0.000575565	0.00108288
CELLULAR_CARBOHYDRATE_CATABOLIC_PROCESS	21	0.00688845	0.0499056	0.00376616	0.0288084	0.000218863	0.000487625
CARBOHYDRATE_CATABOLIC_PROCESS	21	0.00688845	0.0499056	0.00376616	0.0288084	0.000218863	0.000487625
POS_RESPONSE_TO_HISTAMINE_DN	8	0.00689681	0.0499088	0.00426176	0.0314911	0.000620366	0.00114802
IVANOVA_HEMATOPOIESIS_EARLY_PROGENITOR	378	0.00691735	0.0500001	0.00321515	0.0260142	1.90202e-06	1.85105e-05
BIOCARTA_MITOCHONDRIA_PATHWAY	21	0.00697261	0.0503418	0.00463799	0.0332574	0.00189366	0.00300044
KEGG_UBIQUITIN_MEDIATED_PROTEOLYSIS	117	0.00698283	0.0503578	0.00411164	0.0307787	4.39645e-05	0.000139812
GILMORE_CORE_NFKB_PATHWAY	13	0.00700515	0.0504009	0.00476486	0.0337828	4.80044e-06	3.18354e-05
SILIGAN_TARGETS_OF_EWS_FLI1_FUSION_DN	18	0.00702427	0.0504009	0.00466354	0.0333269	5.49614e-05	0.000165752
HOFFMANN_IMMATURE_TO_MATURE_B_LYMPHOCYTE_UP	37	0.00702529	0.0504009	0.00386745	0.0292987	0.00138321	0.0022931
OZEN_MIR125B1_TARGETS	16	0.00702667	0.0504009	0.00525758	0.036138	7.60172e-06	4.23266e-05
ULE_SPLICING_VIA_NOVA2	42	0.00702878	0.0504009	0.00511016	0.0353949	0.00107499	0.00185026
SATO_SILENCED_EPIGENETICALLY_IN_PANCREATIC_CANCER	46	0.00705342	0.0505201	0.00306778	0.0251119	3.58042e-06	2.70268e-05
ACETYLTRANSFERASE_ACTIVITY	24	0.00707373	0.0506081	0.00550974	0.0371024	0.0927577	0.102606
PROTEASOME_COMPLEX	23	0.00708741	0.0506387	0.00463113	0.033246	0.000557148	0.00105439
BIOCARTA_EGFR_SMRTE_PATHWAY	11	0.00709408	0.0506387	0.0051831	0.0357821	7.47326e-05	0.000208609
APICAL_JUNCTION_COMPLEX	26	0.00715249	0.0509402	0.00394666	0.0296948	0.0035332	0.00518263
APICOLATERAL_PLASMA_MEMBRANE	26	0.00715249	0.0509402	0.00394666	0.0296948	0.0035332	0.00518263
ACETYLGLUCOSAMINYLTRANSFERASE_ACTIVITY	14	0.00719369	0.0511759	0.00454439	0.0328478	0.000288717	0.000609847
LIU_IL13_PRIMING_MODEL	14	0.00722721	0.0513454	0.00462037	0.0332066	0.00421866	0.00605561
REACTOME_GLUCONEOGENESIS	31	0.00723381	0.0513454	0.00573018	0.0379656	0.00150327	0.0024617
ALCOHOL_METABOLIC_PROCESS	86	0.00725011	0.0513739	0.0043818	0.0320772	3.95081e-08	2.71759e-06
WONG_IFNA2_RESISTANCE_UP	16	0.00725715	0.0513739	0.00482912	0.0341616	0.0206251	0.0254702
BIOCARTA_CSK_PATHWAY	21	0.00726228	0.0513739	0.00385278	0.0292579	0.00124459	0.00209444
VANTVEER_BREAST_CANCER_ESR1_UP	140	0.00728965	0.0515097	0.00329953	0.0264766	4.83858e-09	1.80397e-06
MARTINEZ_RESPONSE_TO_TRABECTEDIN	49	0.00730077	0.0515305	0.00375005	0.02879	9.15123e-08	3.97794e-06
CERIBELLI_GENES_INACTIVE_AND_BOUND_BY_NFY	24	0.00734927	0.0517631	0.00505329	0.0351408	2.23633e-05	8.78229e-05
REACTOME_PHOSPHOLIPID_METABOLISM	150	0.00735014	0.0517631	0.004444	0.0323447	1.00487e-07	4.25079e-06
LEONARD_HYPOXIA	46	0.00736591	0.0518162	0.00501677	0.0350841	1.70164e-05	7.27149e-05
ST_MYOCYTE_AD_PATHWAY	27	0.00740601	0.0520402	0.00363331	0.0283075	0.000150158	0.000362069
SASSON_RESPONSE_TO_GONADOTROPHINS_DN	87	0.00742613	0.0521095	0.00326529	0.0263523	2.78469e-06	2.27805e-05
LYASE_ACTIVITY	66	0.0074324	0.0521095	0.00457532	0.0329957	1.35173e-05	6.19634e-05
SARRIO_EPITHELIAL_MESENCHYMAL_TRANSITION_DN	140	0.00747448	0.0523463	0.00593961	0.0389567	9.47119e-05	0.000250722
BIOCARTA_TNFR2_PATHWAY	18	0.00750961	0.0525339	0.00535146	0.0364258	0.000380177	0.000770501
NAKAMURA_METASTASIS	39	0.00753376	0.0526435	0.0048876	0.0345365	3.61409e-05	0.000121232
VACUOLAR_PART	13	0.00754198	0.0526435	0.00635346	0.0409048	0.000467851	0.000910986
CELLULAR_RESPONSE_TO_NUTRIENT_LEVELS	8	0.0076482	0.0533041	0.00534657	0.0364258	0.00403449	0.00582308
NUCLEAR_CHROMATIN	12	0.00765353	0.0533041	0.00585371	0.0385538	0.0555372	0.0635186
PID_HDAC_CLASSI_PATHWAY	59	0.00766657	0.0533158	0.00587229	0.0385954	7.23399e-06	4.07106e-05
KEGG_ENDOCYTOSIS	164	0.00767732	0.0533158	0.00536894	0.0365053	3.92281e-08	2.71759e-06
REACTOME_PHOSPHOLIPASE_C_MEDIATED_CASCADE	48	0.00768059	0.0533158	0.0059232	0.0388895	0.000261592	0.000561968
BROWNE_HCMV_INFECTION_12HR_DN	101	0.00771222	0.0534413	0.00458687	0.0330412	2.9597e-05	0.000105144
NITROGEN_COMPOUND_CATABOLIC_PROCESS	28	0.00771562	0.0534413	0.00506232	0.0351408	0.00424444	0.00608985
MIKKELSEN_IPS_WITH_HCP_H3K27ME3	76	0.0077523	0.0536364	0.00611328	0.0398058	0.000189622	0.000434133
GROWTH_FACTOR_ACTIVITY	50	0.00776565	0.0536698	0.00397679	0.0298757	7.33685e-09	1.80397e-06
STEROID_DEHYDROGENASE_ACTIVITY	10	0.00777611	0.0536832	0.0060152	0.0392482	0.0170608	0.02137
MAINTENANCE_OF_PROTEIN_LOCALIZATION	12	0.00778739	0.0537023	0.00394801	0.0296948	0.00334075	0.00491751
KORKOLA_YOLK_SAC_TUMOR_UP	19	0.00780186	0.0537433	0.00564414	0.0377654	0.0109847	0.0142992
ISHIDA_TARGETS_OF_SYT_SSX_FUSIONS	6	0.00782166	0.0538209	0.00392891	0.029693	0.000236316	0.000517546
KINESIN_COMPLEX	14	0.00783213	0.0538341	0.0061868	0.04016	6.29662e-05	0.000183314
BILD_E2F3_ONCOGENIC_SIGNATURE	184	0.00786286	0.0538428	0.00442281	0.0322892	1.39215e-06	1.52075e-05
CARBOXY_LYASE_ACTIVITY	13	0.00786437	0.0538428	0.00701981	0.043635	8.59553e-06	4.63057e-05
TRANSCRIPTION_FROM_RNA_POLYMERASE_II_PROMOTER	433	0.00786608	0.0538428	0.00596071	0.038991	5.99729e-05	0.000176392
POSITIVE_REGULATION_OF_CATALYTIC_ACTIVITY	148	0.00786755	0.0538428	0.00436071	0.0319692	1.06839e-06	1.34412e-05
SIMBULAN_PARP1_TARGETS_DN	17	0.00796412	0.0544256	0.0068278	0.0429465	0.000393667	0.000792236
PROTEIN_COMPLEX	729	0.00797153	0.0544256	0.00521775	0.0359033	1.20426e-05	5.75471e-05
REACTOME_ACTIVATED_NOTCH1_TRANSMITS_SIGNAL_TO_THE_NUCLEUS	20	0.00797863	0.0544256	0.00573065	0.0379656	1.50536e-08	2.31421e-06
ZINC_ION_BINDING	85	0.00799564	0.0544827	0.00551865	0.0371139	1.62989e-05	7.05093e-05
KYNG_RESPONSE_TO_H2O2_VIA_ERCC6	15	0.00804549	0.0547579	0.00498225	0.0349311	0.000162009	0.000382595
XU_HGF_SIGNALING_NOT_VIA_AKT1_48HR_DN	20	0.00805339	0.0547579	0.00545159	0.0368289	1.16629e-05	5.66777e-05
REGULATION_OF_CELL_CELL_ADHESION	9	0.00808173	0.0548735	0.00583129	0.0384865	0.000170807	0.000399775
S_PHASE_OF_MITOTIC_CELL_CYCLE	10	0.00808781	0.0548735	0.0043453	0.0319538	0.0377406	0.0444884
REACTOME_POST_NMDA_RECEPTOR_ACTIVATION_EVENTS	30	0.00811779	0.0550142	0.0069599	0.0433909	0.000163113	0.000384625
ACUTE_INFLAMMATORY_RESPONSE	9	0.008126	0.0550142	0.00539689	0.0366558	0.0273245	0.0330379
GLUTATHIONE_TRANSFERASE_ACTIVITY	13	0.00818277	0.0553326	0.00493439	0.0346728	0.00199199	0.00313652
ANTIOXIDANT_ACTIVITY	15	0.0081967	0.0553326	0.005009	0.0350797	0.0423856	0.0495009
REACTOME_ADP_SIGNALLING_THROUGH_P2RY1	20	0.00820424	0.0553326	0.00475707	0.0337828	2.64628e-05	9.73133e-05
MIPS_RIBOSOME_CYTOPLASMIC	79	0.00820816	0.0553326	0.00578286	0.038239	0.00117811	0.00199807
MYLLYKANGAS_AMPLIFICATION_HOT_SPOT_6	4	0.00823313	0.0554417	0.0054842	0.0370095	0.000461425	0.000902099
KEGG_CARDIAC_MUSCLE_CONTRACTION	63	0.00825183	0.0555083	0.00650533	0.0417122	0.000578434	0.0010867
RAMPON_ENRICHED_LEARNING_ENVIRONMENT_EARLY_UP	15	0.00826923	0.0555601	0.00434973	0.0319538	0.000117831	0.000296838
TURASHVILI_BREAST_DUCTAL_CARCINOMA_VS_DUCTAL_NORMAL_UP	37	0.00827715	0.0555601	0.00586209	0.0385686	3.1484e-05	0.000110056
GENTILE_UV_LOW_DOSE_DN	67	0.00828623	0.0555618	0.00541088	0.0366718	1.12293e-05	5.51661e-05
CAFFAREL_RESPONSE_TO_THC_8HR_3_DN	9	0.00830181	0.0556071	0.00606471	0.0395304	0.00176203	0.00281309
SASAI_RESISTANCE_TO_NEOPLASTIC_TRANSFROMATION	50	0.00832855	0.055727	0.00670985	0.0426652	2.95477e-05	0.000105144
ELVIDGE_HIF1A_TARGETS_UP	67	0.00834317	0.0557656	0.00443125	0.0322892	1.09759e-07	4.34181e-06
HUANG_DASATINIB_RESISTANCE_DN	56	0.00838783	0.0560048	0.00543876	0.0368208	4.55661e-06	3.0982e-05
REACTOME_ACTIVATION_OF_NMDA_RECEPTOR_UPON_GLUTAMATE_BINDING_AND_POSTSYNAPTIC_EVENTS	34	0.008432	0.0561989	0.00728975	0.0449582	0.000231261	0.000509664
KIM_ALL_DISORDERS_CALB1_CORR_DN	37	0.00843475	0.0561989	0.00613811	0.0399262	0.167325	0.178271
NEGATIVE_REGULATION_OF_IMMUNE_SYSTEM_PROCESS	13	0.00847348	0.0563974	0.00418437	0.0311383	0.00913327	0.0121117
MATZUK_IMPLANTATION_AND_UTERINE	21	0.00850888	0.0565733	0.00460448	0.0331302	0.00150099	0.00245925
NAKAYAMA_SOFT_TISSUE_TUMORS_PCA2_UP	87	0.00852926	0.056649	0.00449445	0.0325336	1.61759e-08	2.35233e-06
BOYAULT_LIVER_CANCER_SUBCLASS_G23_DN	10	0.00854075	0.0566656	0.00624007	0.0403758	0.15755	0.168483
PID_RAS_PATHWAY	25	0.00857184	0.0567711	0.0057299	0.0379656	0.00192925	0.00305222
MIPS_P2X7_RECEPTOR_SIGNALLING_COMPLEX	12	0.00857966	0.0567711	0.00623813	0.0403758	2.13824e-05	8.5138e-05
MARSON_FOXP3_TARGETS_STIMULATED_UP	23	0.00858595	0.0567711	0.00530459	0.0363422	0.197568	0.208413
NEGATIVE_REGULATION_OF_PHOSPHORYLATION	11	0.00859267	0.0567711	0.00409721	0.0307075	0.000103299	0.000268935
HASLINGER_B_CLL_WITH_MUTATED_VH_GENES	18	0.00863904	0.0570176	0.00584335	0.0385258	0.00881316	0.0117366
BIOCARTA_TID_PATHWAY	19	0.00865578	0.0570684	0.00627827	0.0405137	2.36126e-05	9.09721e-05
REACTOME_PEPTIDE_CHAIN_ELONGATION	84	0.00867182	0.0571144	0.00627985	0.0405137	0.0010541	0.00181529
BIOCARTA_CALCINEURIN_PATHWAY	17	0.00870633	0.0572819	0.00703632	0.0436945	0.00664507	0.00911113
NEGATIVE_REGULATION_OF_TRANSCRIPTION_FROM_RNA_POLYMERASE_II_PROMOTER	76	0.0087479	0.0574953	0.00654014	0.0418503	0.00616543	0.00851462
MONOVALENT_INORGANIC_CATION_TRANSMEMBRANE_TRANSPORTER_ACTIVITY	33	0.00876268	0.0575325	0.0061798	0.040156	6.94905e-05	0.000197297
SPINDLE	37	0.00878029	0.0575881	0.00516515	0.0357193	2.31974e-06	2.01952e-05
DETECTION_OF_CHEMICAL_STIMULUS	13	0.00880305	0.0576607	0.00746008	0.0457847	2.43781e-05	9.2452e-05
CELL_PROJECTION_PART	15	0.00881846	0.0576607	0.00689333	0.0431754	0.00976297	0.0128441
REACTOME_ACTIVATION_OF_CHAPERONES_BY_ATF6_ALPHA	11	0.00881881	0.0576607	0.00502944	0.0351059	0.0302164	0.0362493
REACTOME_SHC1_EVENTS_IN_EGFR_SIGNALING	15	0.00889507	0.0580991	0.00559268	0.0375007	0.000338826	0.000698828
SCHAEFFER_PROSTATE_DEVELOPMENT_AND_CANCER_BOX2_UP	6	0.00892537	0.0582366	0.00675545	0.0427506	0.00342567	0.00503662
RODWELL_AGING_KIDNEY_DN	126	0.00893547	0.0582423	0.00572343	0.0379656	2.22434e-05	8.7461e-05
GAUSSMANN_MLL_AF4_FUSION_TARGETS_C_DN	17	0.00896086	0.0583474	0.00506069	0.0351408	3.29976e-06	2.56703e-05
INTRINSIC_TO_MEMBRANE	1244	0.00898468	0.0584422	0.00528007	0.036253	9.74446e-06	5.03025e-05
SYSTEM_PROCESS	505	0.00900436	0.0585098	0.0057097	0.0379656	2.80892e-05	0.000101569
GTPASE_BINDING	27	0.00903372	0.0586202	0.00541033	0.0366718	6.55702e-06	3.85172e-05
LEE_AGING_NEOCORTEX_DN	71	0.00903996	0.0586202	0.00715353	0.0442915	7.96163e-07	1.17799e-05
TENEDINI_MEGAKARYOCYTE_MARKERS	66	0.00905982	0.0586886	0.00661066	0.0421731	0.0040483	0.00584167
BEIER_GLIOMA_STEM_CELL_UP	25	0.00912075	0.0590227	0.00472294	0.033599	8.21879e-07	1.19637e-05
REACTOME_REGULATION_OF_PYRUVATE_DEHYDROGENASE_PDH_COMPLEX	11	0.00914075	0.0590914	0.0062153	0.0403036	5.315e-08	3.22119e-06
NEGATIVE_REGULATION_OF_SECRETION	10	0.00915193	0.0591031	0.00529683	0.0363285	0.0058292	0.00810532
OKAWA_NEUROBLASTOMA_1P36_31_DELETION	16	0.00918469	0.0592253	0.00798677	0.0480808	4.79093e-05	0.000148682
NEGATIVE_REGULATION_OF_CELLULAR_METABOLIC_PROCESS	234	0.00919707	0.0592253	0.00801924	0.0481842	0.000369946	0.000751699
PID_HEDGEHOG_2PATHWAY	19	0.00919904	0.0592253	0.00752038	0.0460312	0.0462834	0.0535864
REACTOME_SIGNALING_BY_INSULIN_RECEPTOR	92	0.00921239	0.0592507	0.00782889	0.0473565	2.96681e-05	0.000105292
KOBAYASHI_EGFR_SIGNALING_24HR_UP	101	0.0092563	0.0594282	0.00676672	0.0427789	2.0644e-07	5.95573e-06
ENERGY_RESERVE_METABOLIC_PROCESS	15	0.00925885	0.0594282	0.00633771	0.0408452	0.000152077	0.000365437
NEBEN_AML_WITH_FLT3_OR_NRAS_DN	12	0.00927121	0.0594465	0.00624566	0.0403758	0.000640035	0.00117992
INTERCELLULAR_JUNCTION	53	0.00928056	0.0594465	0.00673668	0.0427506	6.17414e-06	3.72497e-05
MIPS_CSA_COMPLEX	13	0.00933873	0.0597584	0.00566734	0.0378804	0.000270097	0.000576116
REACTOME_THROMBIN_SIGNALLING_THROUGH_PROTEINASE_ACTIVATED_RECEPTORS_PARS	27	0.00939016	0.0600266	0.00568396	0.0379513	3.17076e-05	0.000110661
TIGHT_JUNCTION	23	0.00944822	0.0602876	0.0073169	0.0450375	0.00136763	0.00227145
SARTIPY_BLUNTED_BY_INSULIN_RESISTANCE_UP	17	0.00945013	0.0602876	0.00674772	0.0427506	2.82781e-05	0.00010185
BIOCARTA_ARAP_PATHWAY	17	0.00946369	0.0603131	0.00759601	0.0463744	0.000296847	0.000624093
BIOCARTA_HIVNEF_PATHWAY	56	0.00950538	0.0604816	0.00779132	0.0471745	6.59094e-06	3.86333e-05
KOBAYASHI_EGFR_SIGNALING_6HR_UP	7	0.00950933	0.0604816	0.00561448	0.0376069	0.000101998	0.000266501
REACTOME_TETRAHYDROBIOPTERIN_BH4_SYNTHESIS_RECYCLING_SALVAGE_AND_REGULATION	12	0.00952446	0.0605168	0.00552322	0.0371139	9.1632e-06	4.83401e-05
CREIGHTON_ENDOCRINE_THERAPY_RESISTANCE_2	257	0.00956916	0.0607106	0.00749069	0.0459278	2.38353e-07	6.32694e-06
WANG_RESPONSE_TO_PACLITAXEL_VIA_MAPK8_UP	12	0.00957423	0.0607106	0.00784607	0.0473695	0.000177482	0.000412793
BIOCARTA_CREB_PATHWAY	26	0.00959365	0.0607366	0.00825248	0.048977	0.000376668	0.000764126
SENESE_HDAC1_TARGETS_DN	196	0.00959759	0.0607366	0.00466178	0.0333269	3.98134e-07	8.25473e-06
G1_PHASE	15	0.00961697	0.0607697	0.00699725	0.0435807	0.0801934	0.0895411
RICKMAN_HEAD_AND_NECK_CANCER_A	66	0.00962211	0.0607697	0.00694512	0.0433417	1.494e-08	2.31421e-06
YAMASHITA_METHYLATED_IN_PROSTATE_CANCER	49	0.00969067	0.0611415	0.00877478	0.0507365	0.0270946	0.0327787
REACTOME_PI3K_EVENTS_IN_ERBB2_SIGNALING	38	0.00972055	0.0612243	0.00667806	0.042517	0.000235293	0.000516203
REGULATION_OF_CYTOKINE_SECRETION	14	0.00972323	0.0612243	0.0068298	0.0429465	0.01363	0.0174366
LINDSTEDT_DENDRITIC_CELL_MATURATION_B	51	0.00976071	0.061399	0.00653159	0.041838	9.29408e-07	1.23328e-05
REACTOME_IONOTROPIC_ACTIVITY_OF_KAINATE_RECEPTORS	11	0.00985665	0.0619406	0.0102382	0.05631	0.00166701	0.00268656
UDP_GLYCOSYLTRANSFERASE_ACTIVITY	35	0.00986779	0.0619489	0.00490482	0.0345987	0.000604955	0.00112545
POST_TRANSLATIONAL_PROTEIN_MODIFICATION	418	0.00988404	0.0619711	0.00636841	0.0409549	1.56649e-05	6.88054e-05
YANG_BCL3_TARGETS_DN	7	0.00990784	0.0619711	0.00521474	0.0359033	1.72694e-08	2.35233e-06
HUI_MAPK14_TARGETS_UP	16	0.0099098	0.0619711	0.00727264	0.0449423	0.0217372	0.0267179
TRANSCRIPTION_COREPRESSOR_ACTIVITY	89	0.00991066	0.0619711	0.00689633	0.0431754	0.0157444	0.0198712
KERLEY_RESPONSE_TO_CISPLATIN_DN	5	0.0099371	0.0620748	0.00595034	0.0389865	0.000147534	0.000357381
REGULATION_OF_CELL_DIFFERENTIATION	47	0.00998594	0.0623182	0.00752216	0.0460312	1.28116e-05	5.97273e-05
LEIN_PONS_MARKERS	73	0.00999999	0.0623442	0.00690794	0.0431952	5.16731e-08	3.19309e-06
MIPS_TRBP_CONTAINING_COMPLEX_1	23	0.0100422	0.0625452	0.00789562	0.047621	0.00305326	0.00455067
REGULATION_OF_HORMONE_SECRETION	12	0.0100712	0.0626606	0.00899468	0.0515864	0.0019445	0.0030741
FIGUEROA_AML_METHYLATION_CLUSTER_6_UP	97	0.0100806	0.0626606	0.00467386	0.0333628	2.20872e-06	1.97205e-05
BILANGES_SERUM_AND_RAPAMYCIN_SENSITIVE_GENES	66	0.0101003	0.0626746	0.0070802	0.0439237	0.000772621	0.00138544
MIPS_CF_IIAM_COMPLEX	15	0.0101027	0.0626746	0.00689792	0.0431754	0.000500847	0.000963332
REACTOME_RNA_POL_I_RNA_POL_III_AND_MITOCHONDRIAL_TRANSCRIPTION	96	0.0101653	0.0630007	0.00727292	0.0449423	1.00535e-06	1.30118e-05
POSITIVE_REGULATION_OF_HYDROLASE_ACTIVITY	50	0.0101985	0.0631443	0.0068341	0.0429465	6.14937e-05	0.000179858
REACTOME_PURINE_CATABOLISM	6	0.0102266	0.0632564	0.00812749	0.0485156	0.00129376	0.00216532
ONO_AML1_TARGETS_UP	22	0.0102488	0.0633315	0.00773783	0.0469409	1.26043e-06	1.45334e-05
PID_CXCR3PATHWAY	41	0.0102806	0.063466	0.00790283	0.047621	0.000416349	0.000829408
GOLGI_ASSOCIATED_VESICLE	26	0.0103311	0.0636042	0.00854422	0.0501022	4.50668e-05	0.000142605
REGULATION_OF_TRANSCRIPTIONDNA_DEPENDENT	417	0.010338	0.0636042	0.0081774	0.0486247	0.000649244	0.00119375
VOLTAGE_GATED_CALCIUM_CHANNEL_ACTIVITY	18	0.0103423	0.0636042	0.00872015	0.0505641	0.000428198	0.00084792
MOOTHA_GLYCOLYSIS	21	0.0103434	0.0636042	0.00701331	0.043635	0.00286142	0.00430134
CYTOSKELETON_ORGANIZATION_AND_BIOGENESIS	188	0.0103762	0.0636694	0.00842726	0.049735	3.57294e-06	2.70268e-05
METHYLTRANSFERASE_ACTIVITY	32	0.0103821	0.0636694	0.00761185	0.0463999	4.69512e-06	3.14154e-05
YAO_TEMPORAL_RESPONSE_TO_PROGESTERONE_CLUSTER_2	70	0.0103843	0.0636694	0.00728545	0.0449582	7.94983e-05	0.000218907
MIPS_UTX_MLL2_3_COMPLEX	9	0.0104069	0.0636965	0.00569537	0.0379656	0.00104753	0.00180596
PLASARI_NFIC_TARGETS_BASAL_DN	15	0.0104089	0.0636965	0.00758848	0.0463744	0.000639958	0.00117992
TRANSCRIPTION_REPRESSOR_ACTIVITY	139	0.0104712	0.0640154	0.00765282	0.0465147	0.00584191	0.00812121
LAU_APOPTOSIS_CDKN2A_UP	55	0.0104973	0.0641128	0.00840091	0.049626	0.000332904	0.000688178
BIOCARTA_GPCR_PATHWAY	33	0.010534	0.0642173	0.00935883	0.0529163	0.000585706	0.00109807
SYED_ESTRADIOL_RESPONSE	19	0.0105348	0.0642173	0.00823518	0.0489221	2.9922e-05	0.000106073
AMIT_SERUM_RESPONSE_480_MCF10A	38	0.0105474	0.0642319	0.00597307	0.0390137	1.89676e-07	5.72024e-06
WEIGEL_OXIDATIVE_STRESS_BY_HNE_AND_H2O2	39	0.0105702	0.0642803	0.00762627	0.0464429	0.0062889	0.00866615
CAMPS_COLON_CANCER_COPY_NUMBER_UP	59	0.0105757	0.0642803	0.00814119	0.0485156	0.000458279	0.000897339
SA_B_CELL_RECEPTOR_COMPLEXES	24	0.0106012	0.0643734	0.00925862	0.0525491	0.010671	0.0139195
SMIRNOV_RESPONSE_TO_IR_2HR_DN	55	0.0106314	0.0644944	0.00783752	0.0473632	2.5715e-06	2.15609e-05
GALIE_TUMOR_ANGIOGENESIS	8	0.0106631	0.0646247	0.00664341	0.0423392	0.00513502	0.00722456
BIOCARTA_GLYCOLYSIS_PATHWAY	10	0.0106975	0.064683	0.00760031	0.0463744	0.00436971	0.00625534
MIPS_RNA_POLYMERASE_II_COMPLEX_CHROMATIN_STRUCTURE_MODIFYING	18	0.0107094	0.064683	0.00869981	0.0505641	5.4631e-05	0.000165151
NEGATIVE_REGULATION_OF_TRANSCRIPTION	168	0.0107134	0.064683	0.009755	0.0542202	0.00108594	0.00186402
INTEGRAL_TO_MEMBRANE	1232	0.0107138	0.064683	0.00682715	0.0429465	1.05266e-05	5.28679e-05
LEIN_MIDBRAIN_MARKERS	64	0.0107319	0.0647305	0.00799733	0.0480984	2.57239e-06	2.15609e-05
REACTOME_ACTIVATION_OF_CHAPERONE_GENES_BY_ATF6_ALPHA	9	0.0107811	0.0649649	0.00693733	0.043336	0.0278011	0.0335627
CREIGHTON_AKT1_SIGNALING_VIA_MTOR_DN	23	0.0108311	0.0652039	0.00882814	0.0509092	0.000568026	0.00107097
INGRAM_SHH_TARGETS	6	0.0108482	0.0652445	0.00731273	0.0450375	0.00166354	0.00268165
REGULATION_OF_RNA_METABOLIC_PROCESS	423	0.0108791	0.0653678	0.00859412	0.050296	0.000536051	0.001022
ZIRN_TRETINOIN_RESPONSE_DN	6	0.0109212	0.0655582	0.00808093	0.0484333	2.91334e-05	0.00010398
KEGG_RIBOSOME	85	0.0109558	0.0657035	0.00825997	0.048977	0.00118522	0.0020071
STRIATED_MUSCLE_DEVELOPMENT	38	0.0110456	0.066149	0.0076414	0.0464901	0.00373423	0.0054408
REACTOME_GLUCOSE_TRANSPORT	37	0.0110511	0.066149	0.00679423	0.0428669	0.000349623	0.00071659
GUTIERREZ_CHRONIC_LYMPHOCYTIC_LEUKEMIA_DN	56	0.0111056	0.066304	0.00571847	0.0379656	2.56584e-05	9.55257e-05
GINESTIER_BREAST_CANCER_20Q13_AMPLIFICATION_DN	143	0.0111067	0.066304	0.00846257	0.0498501	9.16094e-05	0.000244256
SUBSTRATE_SPECIFIC_TRANSPORTER_ACTIVITY	362	0.0111085	0.066304	0.00637422	0.0409549	2.44701e-05	9.25241e-05
PID_IL8CXCR2_PATHWAY	32	0.0111686	0.0665996	0.00809142	0.0484333	0.00384216	0.00557869
BIOCARTA_AKAP95_PATHWAY	12	0.0112095	0.0667804	0.00904851	0.0517323	3.86092e-06	2.81903e-05
THILLAINADESAN_ZNF217_TARGETS_DN	7	0.0112311	0.0667976	0.00973963	0.0542202	0.00103137	0.00178005
REGULATION_OF_RHO_PROTEIN_SIGNAL_TRANSDUCTION	9	0.0112336	0.0667976	0.00743049	0.0456475	0.13087	0.141536
MIPS_DDB2_COMPLEX	13	0.0112711	0.0669573	0.00732983	0.0450731	0.000280466	0.00059481
GEORGANTAS_HSC_MARKERS	66	0.0113024	0.0670389	0.00936089	0.0529163	7.29446e-05	0.000204342
PID_TCRRASPATHWAY	14	0.0113061	0.0670389	0.00887513	0.0510695	0.00427003	0.00612239
REACTOME_LYSOSOME_VESICLE_BIOGENESIS	21	0.0113391	0.0671149	0.00903645	0.0517323	0.00172821	0.00276596
YAO_TEMPORAL_RESPONSE_TO_PROGESTERONE_CLUSTER_11	92	0.0113402	0.0671149	0.00772631	0.0469161	4.72814e-07	9.18308e-06
KEGG_SYSTEMIC_LUPUS_ERYTHEMATOSUS	104	0.0113684	0.0672183	0.0087087	0.0505641	0.0174017	0.0217495
GRATIAS_RETINOBLASTOMA_16Q24	17	0.011437	0.0675608	0.00958562	0.0538313	5.08626e-06	3.2713e-05
PEROXISOMAL_PART	13	0.0114635	0.0675905	0.00878203	0.0507365	9.3353e-05	0.000247749
MICROBODY_PART	13	0.0114635	0.0675905	0.00878203	0.0507365	9.3353e-05	0.000247749
HOSHIDA_LIVER_CANCER_LATE_RECURRENCE_DN	69	0.011489	0.0676396	0.00573429	0.0379656	4.38457e-05	0.000139679
KEGG_PYRUVATE_METABOLISM	34	0.0115039	0.0676396	0.00657344	0.0420207	1.33431e-05	6.12537e-05
REACTOME_NONSENSE_MEDIATED_DECAY_ENHANCED_BY_THE_EXON_JUNCTION_COMPLEX	105	0.011504	0.0676396	0.00844433	0.0497891	0.000754203	0.00135744
ANION_CATION_SYMPORTER_ACTIVITY	15	0.0115174	0.0676554	0.00810829	0.0484882	0.112255	0.122539
BRACHAT_RESPONSE_TO_METHOTREXATE_UP	18	0.0115378	0.067712	0.00872015	0.0505641	0.00223449	0.00346385
CHIANG_LIVER_CANCER_SUBCLASS_POLYSOMY7_DN	19	0.0115785	0.0678512	0.00578772	0.038239	0.00114148	0.00194558
WANG_PROSTATE_CANCER_ANDROGEN_INDEPENDENT	65	0.011583	0.0678512	0.00713576	0.0442249	2.15524e-08	2.35233e-06
INTERCELLULAR_JUNCTION_ASSEMBLY	10	0.0116392	0.0681167	0.00975119	0.0542202	0.141589	0.152448
STRUCTURAL_CONSTITUENT_OF_RIBOSOME	75	0.0116791	0.0682868	0.00869361	0.0505641	0.0012858	0.00215314
BANDRES_RESPONSE_TO_CARMUSTIN_MGMT_48HR_UP	18	0.0116949	0.0683159	0.00814863	0.0485156	1.28513e-05	5.98681e-05
SASSON_RESPONSE_TO_FORSKOLIN_DN	88	0.0117121	0.0683533	0.00674879	0.0427506	8.87526e-06	4.74476e-05
VANTVEER_BREAST_CANCER_METASTASIS_DN	106	0.0117493	0.0685069	0.00645904	0.0414576	2.76158e-07	6.79932e-06
KYNG_ENVIRONMENTAL_STRESS_RESPONSE_NOT_BY_UV_IN_OLD	21	0.0118239	0.0688783	0.00910865	0.0520034	1.10497e-06	1.36991e-05
MIKKELSEN_MCV6_HCP_WITH_H3K27ME3	295	0.0118659	0.0690587	0.0102534	0.0563445	3.55049e-05	0.000119545
HORMONE_METABOLIC_PROCESS	28	0.0118925	0.0690942	0.00987378	0.0546875	0.000487046	0.000941671
DING_LUNG_CANCER_MUTATED_SIGNIFICANTLY	26	0.0118939	0.0690942	0.00658812	0.0420719	0.00050476	0.000969969
SCHLOSSER_MYC_TARGETS_AND_SERUM_RESPONSE_UP	46	0.0119109	0.069129	0.00815136	0.0485156	1.15515e-05	5.6354e-05
CYTOPLASMIC_MEMBRANE_BOUND_VESICLE	104	0.0119303	0.0691779	0.00854511	0.0501022	1.70664e-06	1.7406e-05
WATANABE_COLON_CANCER_MSI_VS_MSS_DN	65	0.0119591	0.0692817	0.00851641	0.0500403	7.70619e-09	1.80397e-06
MICROTUBULE_ORGANIZING_CENTER_ORGANIZATION_AND_BIOGENESIS	13	0.011974	0.069304	0.00925341	0.0525491	0.000878161	0.00154827
MOOTHA_TCA	15	0.012006	0.0694254	0.00870536	0.0505641	0.000372341	0.000755834
CENTROSOME_ORGANIZATION_AND_BIOGENESIS	12	0.0120203	0.0694443	0.00973874	0.0542202	0.000874296	0.00154318
BRACHAT_RESPONSE_TO_CAMPTOTHECIN_UP	21	0.0120469	0.0695004	0.0095498	0.0537432	0.000997232	0.0017287
REACTOME_ARMS_MEDIATED_ACTIVATION	17	0.012052	0.0695004	0.00966153	0.0539864	6.49387e-05	0.000187155
CONCANNON_APOPTOSIS_BY_EPOXOMICIN_DN	169	0.0120655	0.0695145	0.00775163	0.0469793	5.90397e-05	0.000174443
MEMBRANE_BOUND_VESICLE	106	0.012102	0.0696609	0.00888025	0.0510695	1.88786e-06	1.84587e-05
REACTOME_GENERIC_TRANSCRIPTION_PATHWAY	228	0.012153	0.0698909	0.0092828	0.0526125	5.48146e-06	3.43436e-05
MIKKELSEN_NPC_ICP_WITH_H3K4ME3	319	0.0121856	0.0700145	0.00688987	0.0431754	6.21173e-06	3.73237e-05
WAGNER_APO2_SENSITIVITY	18	0.0122379	0.070251	0.00882752	0.0509092	0.000563981	0.00106526
REACTOME_REGULATION_OF_GENE_EXPRESSION_IN_BETA_CELLS	18	0.0122596	0.0702847	0.00952256	0.0536857	0.00115513	0.00196353
POLYSACCHARIDE_METABOLIC_PROCESS	16	0.0122661	0.0702847	0.00806948	0.0484333	0.000386873	0.000781896
LYSOSOMAL_MEMBRANE	10	0.0123001	0.0703827	0.0107135	0.0581126	0.000490239	0.000946394
CHEMNITZ_RESPONSE_TO_PROSTAGLANDIN_E2_UP	122	0.0123055	0.0703827	0.00866732	0.0505641	3.36808e-05	0.00011525
BIOCARTA_SPPA_PATHWAY	22	0.0123388	0.0704907	0.0109213	0.0588423	0.00270479	0.00409029
DER_IFN_BETA_RESPONSE_DN	7	0.0123539	0.0704907	0.00671488	0.0426652	0.102888	0.112783
PODAR_RESPONSE_TO_ADAPHOSTIN_DN	18	0.012358	0.0704907	0.0101633	0.0559469	5.58732e-05	0.000167381
KEGG_AXON_GUIDANCE	113	0.0123801	0.0704979	0.0104907	0.0571999	0.000165457	0.000389423
HYDROGEN_ION_TRANSMEMBRANE_TRANSPORTER_ACTIVITY	26	0.0123916	0.0704979	0.00865584	0.0505633	8.69034e-05	0.000234583
VECCHI_GASTRIC_CANCER_ADVANCED_VS_EARLY_DN	97	0.0123943	0.0704979	0.00851868	0.0500403	1.51148e-05	6.71996e-05
TAKEDA_TARGETS_OF_NUP98_HOXA9_FUSION_3D_DN	28	0.012404	0.0704979	0.00678787	0.0428669	0.0240806	0.0293862
ATPASE_ACTIVITY_COUPLED	89	0.012431	0.0705877	0.00813072	0.0485156	5.76478e-05	0.000171313
BIOCARTA_CASPASE_PATHWAY	23	0.0124432	0.0705936	0.00926259	0.0525491	0.0534613	0.0613447
NIELSEN_GIST	81	0.0124855	0.0707606	0.00904356	0.0517323	2.48537e-07	6.42021e-06
SHARMA_PILOCYTIC_ASTROCYTOMA_LOCATION_DN	5	0.0124951	0.0707606	0.0111196	0.0594965	0.0276141	0.0333432
SHIN_B_CELL_LYMPHOMA_CLUSTER_5	16	0.0126333	0.0714296	0.00929045	0.0526125	0.0555677	0.0635305
WIERENGA_STAT5A_TARGETS_GROUP1	104	0.0126359	0.0714296	0.00835276	0.0493879	0.00132546	0.00221249
MOOTHA_GLYCOGEN_METABOLISM	21	0.0126801	0.071615	0.00861963	0.0503985	3.71929e-06	2.76411e-05
REACTOME_IRON_UPTAKE_AND_TRANSPORT	29	0.0127009	0.0716687	0.00857634	0.0502385	8.00235e-05	0.000220161
REACTOME_NRAGE_SIGNALS_DEATH_THROUGH_JNK	37	0.0127184	0.0717031	0.00915347	0.0522121	0.00233748	0.0035996
REGULATION_OF_GTPASE_ACTIVITY	11	0.0127335	0.0717243	0.0108826	0.0588275	0.000527283	0.00100772
REACTOME_PROLONGED_ERK_ACTIVATION_EVENTS	19	0.0128444	0.0722267	0.010391	0.0569021	6.64173e-05	0.000191139
ONE_CARBON_COMPOUND_METABOLIC_PROCESS	23	0.0128457	0.0722267	0.00977214	0.0542677	8.49336e-05	0.000230351
MIPS_ING5_COMPLEX	9	0.0128697	0.0722973	0.00905294	0.0517323	4.88222e-06	3.20548e-05
REACTOME_INFLAMMASOMES	15	0.0129196	0.0725132	0.0117166	0.0617988	2.58172e-05	9.59468e-05
REACTOME_GASTRIN_CREB_SIGNALLING_PATHWAY_VIA_PKC_AND_MAPK	167	0.0129314	0.072515	0.00887412	0.0510695	0.000257608	0.000556444
CYTOPLASMIC_VESICLE	108	0.0129443	0.0725225	0.0094338	0.0532807	1.67711e-06	1.72163e-05
KEGG_O_GLYCAN_BIOSYNTHESIS	18	0.0129772	0.0726423	0.00965883	0.0539864	0.00899737	0.0119466
IWANAGA_CARCINOGENESIS_BY_KRAS_UP	121	0.0129971	0.0726893	0.00869913	0.0505641	2.68316e-05	9.83254e-05
REACTOME_INFLUENZA_VIRAL_RNA_TRANSCRIPTION_AND_REPLICATION	100	0.0130166	0.072734	0.00987265	0.0546875	0.000906331	0.00158948
INTRINSIC_TO_GOLGI_MEMBRANE	12	0.0130398	0.0727508	0.00919733	0.0524148	4.56078e-05	0.000143661
HYDROLASE_ACTIVITY_ACTING_ON_ESTER_BONDS	246	0.0130427	0.0727508	0.00944967	0.0533225	2.03265e-06	1.89309e-05
SH2_DOMAIN_BINDING	13	0.0130623	0.0727953	0.00957299	0.0538256	0.0032389	0.0047967
REACTOME_CTNNB1_PHOSPHORYLATION_CASCADE	15	0.0131017	0.0729508	0.0110245	0.059088	0.000231255	0.000509664
VACUOLAR_MEMBRANE	11	0.0131471	0.0731387	0.0117321	0.061829	0.000487215	0.000941709
LEE_LIVER_CANCER_CIPROFIBRATE_DN	66	0.0131895	0.07331	0.0100208	0.0552593	3.14543e-06	2.47202e-05
MULLIGAN_NTF3_SIGNALING_VIA_INSR_AND_IGF1R_DN	12	0.0132371	0.073398	0.00980557	0.0544054	0.00217662	0.00338498
REACTOME_PROTEOLYTIC_CLEAVAGE_OF_SNARE_COMPLEX_PROTEINS	15	0.0132383	0.073398	0.0122263	0.0637406	0.00112427	0.00192144
SCHAEFFER_PROSTATE_DEVELOPMENT_AND_CANCER_BOX3	5	0.0132403	0.073398	0.010368	0.0568303	0.00010645	0.000274971
NEURON_APOPTOSIS	15	0.0132633	0.0734016	0.0105649	0.0575049	0.00199891	0.00314584
ZEMBUTSU_SENSITIVITY_TO_CISPLATIN	17	0.0132754	0.0734016	0.0103689	0.0568303	0.0655707	0.0740534
LIGASE_ACTIVITY_FORMING_CARBON_NITROGEN_BONDS	60	0.0132762	0.0734016	0.00999226	0.0551983	2.52901e-05	9.46013e-05
PID_P38_MK2PATHWAY	20	0.0132875	0.0734016	0.00973568	0.0542202	2.08056e-06	1.90607e-05
DNA_POLYMERASE_ACTIVITY	17	0.013329	0.0735175	0.00878208	0.0507365	0.00792173	0.0106507
MCCOLLUM_GELDANAMYCIN_RESISTANCE_DN	6	0.0133348	0.0735175	0.0109478	0.0588773	0.0446475	0.0518925
MEISSNER_NPC_HCP_WITH_H3K4ME2_AND_H3K27ME3	225	0.0133435	0.0735175	0.0113967	0.0605168	5.12832e-06	3.28845e-05
ZEMBUTSU_SENSITIVITY_TO_CYCLOPHOSPHAMIDE	11	0.0134079	0.0737883	0.00892794	0.051297	6.54894e-06	3.85073e-05
VISALA_RESPONSE_TO_HEAT_SHOCK_AND_AGING_DN	14	0.013416	0.0737883	0.00847922	0.0499015	0.00453032	0.00646471
SMALL_GTPASE_BINDING	26	0.0135484	0.0744289	0.00897654	0.0515293	5.0466e-06	3.25576e-05
ROVERSI_GLIOMA_COPY_NUMBER_UP	82	0.0135561	0.0744289	0.0109227	0.0588423	0.00208708	0.0032618
CHESLER_BRAIN_QTL_CIS	61	0.0135731	0.0744574	0.00808436	0.0484333	2.37644e-06	2.05698e-05
SUBSTRATE_SPECIFIC_TRANSMEMBRANE_TRANSPORTER_ACTIVITY	319	0.0136095	0.0745334	0.0097528	0.0542202	2.2303e-05	8.76409e-05
MALIK_REPRESSED_BY_ESTROGEN	12	0.0136107	0.0745334	0.0113746	0.0604503	0.00353671	0.00518657
STEIN_ESRRA_TARGETS_UP	384	0.0136649	0.0747656	0.0092424	0.0525491	8.75665e-07	1.21304e-05
LABBE_TARGETS_OF_TGFB1_AND_WNT3A_UP	103	0.0137784	0.0753212	0.0096309	0.0539108	7.18424e-06	4.06752e-05
DOUGLAS_BMI1_TARGETS_DN	250	0.0138091	0.0754237	0.00828831	0.0490989	1.90303e-06	1.85105e-05
LIEN_BREAST_CARCINOMA_METAPLASTIC	31	0.0138246	0.075443	0.0125796	0.0652051	0.0429881	0.0501025
PID_ARF6_TRAFFICKINGPATHWAY	46	0.0139081	0.0757311	0.0117555	0.0619003	3.57798e-06	2.70268e-05
YANG_BREAST_CANCER_ESR1_LASER_UP	34	0.0139085	0.0757311	0.0121544	0.063418	2.4581e-05	9.26638e-05
BIOCARTA_NKT_PATHWAY	28	0.0139135	0.0757311	0.00961129	0.0538968	0.00783195	0.0105413
REACTOME_DEVELOPMENTAL_BIOLOGY	355	0.013934	0.0757775	0.0106891	0.0580307	3.33466e-05	0.000114729
SUGAR_BINDING	31	0.013976	0.0759166	0.00921814	0.0524859	0.00021869	0.000487625
STARK_BRAIN_22Q11_DELETION	10	0.0139837	0.0759166	0.0147394	0.0736154	0.00856803	0.011437
KEGG_LONG_TERM_POTENTIATION	67	0.0140046	0.0759649	0.0134882	0.0690627	0.00060041	0.0011196
MATZUK_SPERMATOCYTE	64	0.014036	0.0760695	0.0119726	0.0627291	7.26344e-05	0.000203745
REACTOME_ABACAVIR_TRANSPORT_AND_METABOLISM	9	0.0140656	0.0761648	0.0104383	0.0570358	0.00751659	0.0101668
DORN_ADENOVIRUS_INFECTION_24HR_UP	12	0.0141107	0.0763429	0.0122945	0.064043	0.0317719	0.0379349
BYSTRYKH_HEMATOPOIESIS_STEM_CELL_IL3RA	7	0.0141845	0.0766767	0.0113343	0.0603727	0.0873064	0.0969166
FIGUEROA_AML_METHYLATION_CLUSTER_4_DN	10	0.014231	0.0768621	0.0114711	0.0608603	0.021567	0.0265191
KEGG_ALZHEIMERS_DISEASE	146	0.0142802	0.0770491	0.008313	0.0491989	7.235e-05	0.000203037
MYLLYKANGAS_AMPLIFICATION_HOT_SPOT_23	18	0.0142901	0.0770491	0.0115886	0.0612775	8.22307e-05	0.000224664
ZHU_CMV_8_HR_DN	49	0.014306	0.0770692	0.0109358	0.058863	0.000106899	0.000275577
GUTIERREZ_WALDENSTROEMS_MACROGLOBULINEMIA_1_UP	9	0.0143314	0.0771227	0.0104425	0.0570358	7.91989e-05	0.000218464
MONOCARBOXYLIC_ACID_TRANSPORT	10	0.0143406	0.0771227	0.0108135	0.0585042	0.0289749	0.0348661
BURTON_ADIPOGENESIS_1	31	0.0143565	0.0771227	0.00998827	0.0551983	1.56509e-06	1.63866e-05
TRANSCRIPTION	686	0.014368	0.0771227	0.0128216	0.0661332	9.47119e-05	0.000250722
IYENGAR_RESPONSE_TO_ADIPOCYTE_FACTORS	9	0.0143771	0.0771227	0.0115048	0.0609881	0.0242647	0.0295995
BOYAULT_LIVER_CANCER_SUBCLASS_G6_UP	65	0.0144162	0.0772665	0.00954085	0.0537408	0.000475408	0.000921432
FERRANDO_HOX11_NEIGHBORS	23	0.0144315	0.0772724	0.0103594	0.0568303	1.93493e-06	1.86031e-05
CYCLASE_ACTIVITY	11	0.0144418	0.0772724	0.0120433	0.0629949	0.00013162	0.000325577
VESICLE	113	0.0144615	0.0773119	0.0107432	0.0582239	1.90961e-06	1.85174e-05
REACTOME_GLYCOLYSIS	27	0.014535	0.0776391	0.0109204	0.0588423	0.00236031	0.00363209
PID_PI3KCIPATHWAY	47	0.0146075	0.07796	0.0100126	0.0552593	0.0173572	0.0217026
MIPS_NOP56P_ASSOCIATED_PRE_RRNA_COMPLEX	100	0.0146554	0.0781132	0.0113502	0.0603727	0.0011811	0.00200228
FERRARI_RESPONSE_TO_FENRETINIDE_UP	22	0.0146609	0.0781132	0.0107777	0.0583607	9.6265e-06	4.99707e-05
LUDWICZEK_TREATING_IRON_OVERLOAD	6	0.0146733	0.0781133	0.00996354	0.0551363	0.0593441	0.0675173
WONG_PROTEASOME_GENE_MODULE	46	0.0147085	0.0782117	0.0106415	0.0578217	0.000210891	0.00047321
DANG_REGULATED_BY_MYC_UP	66	0.0147167	0.0782117	0.0109686	0.0588884	1.17747e-05	5.69578e-05
WANG_CLIM2_TARGETS_UP	204	0.0147794	0.0784789	0.0127284	0.065814	2.6486e-05	9.73417e-05
HUANG_GATA2_TARGETS_DN	57	0.0148455	0.0787637	0.00962403	0.0539108	4.74155e-07	9.18308e-06
MIZUKAMI_HYPOXIA_UP	12	0.0149941	0.0794613	0.0127043	0.065743	0.0596346	0.0677866
BIOCARTA_CACAM_PATHWAY	11	0.0150022	0.0794613	0.0147682	0.0736426	0.00102636	0.00177334
NUCLEAR_SPECK	6	0.0150549	0.0796733	0.0126947	0.065743	1.668e-06	1.71508e-05
REACTOME_PHOSPHORYLATION_OF_THE_APC_C	13	0.0151107	0.0798518	0.0119523	0.0626752	0.000773368	0.00138599
MICROTUBULE_BASED_PROCESS	77	0.015114	0.0798518	0.0125723	0.0652051	1.76683e-06	1.78467e-05
CELL_JUNCTION	64	0.0151592	0.0800237	0.0129625	0.0668053	0.000126482	0.000315105
CADWELL_ATG16L1_TARGETS_UP	67	0.0151791	0.0800619	0.0112444	0.0600621	0.00046741	0.00091041
KEGG_WNT_SIGNALING_PATHWAY	134	0.0152464	0.0803497	0.0120767	0.0630648	0.000633469	0.00116987
MCBRYAN_TERMINAL_END_BUD_DN	7	0.0152701	0.080407	0.0116926	0.0617242	0.118708	0.129181
BOYAULT_LIVER_CANCER_SUBCLASS_G123_UP	45	0.0153169	0.0805645	0.0104347	0.0570358	7.56061e-07	1.15936e-05
LASTOWSKA_COAMPLIFIED_WITH_MYCN	35	0.0153255	0.0805645	0.0109206	0.0588423	0.00908543	0.0120559
DAVICIONI_RHABDOMYOSARCOMA_PAX_FOXO1_FUSION_UP	64	0.0154712	0.0812529	0.0105064	0.0572357	8.68497e-09	1.80397e-06
RESPONSE_TO_HYPOXIA	27	0.0154871	0.0812529	0.0104759	0.0571683	0.000116363	0.000293915
NEGATIVE_REGULATION_OF_NUCLEOBASENUCLEOSIDENUCLEOTIDE_AND_NUCLEIC_ACID_METABOLIC_PROCESS	189	0.0155006	0.0812529	0.014381	0.0723991	0.000726073	0.0013128
RESPONSE_TO_TOXIN	9	0.015508	0.0812529	0.0100447	0.0553427	0.00967765	0.0127558
ZEILSTRA_CD44_TARGETS_DN	7	0.0155642	0.0814418	0.0123417	0.064183	0.139064	0.149913
MCCLUNG_DELTA_FOSB_TARGETS_8WK	41	0.0155699	0.0814418	0.015069	0.0745526	0.00150995	0.002469
BIOCARTA_PTDINS_PATHWAY	22	0.015653	0.0818085	0.011092	0.0593991	0.00540625	0.00756731
SENESE_HDAC3_TARGETS_DN	400	0.015678	0.0818256	0.0118956	0.0624815	1.93994e-06	1.86031e-05
MICROTUBULE_MOTOR_ACTIVITY	16	0.0156823	0.0818256	0.00959107	0.0538313	0.000211866	0.000474721
VALK_AML_CLUSTER_3	32	0.015712	0.0819132	0.0155489	0.0762089	3.43418e-05	0.00011694
OLSSON_E2F3_TARGETS_UP	24	0.015799	0.0822985	0.0115212	0.0610234	0.0537469	0.0616164
BIOCARTA_SHH_PATHWAY	15	0.0159167	0.0828431	0.0141824	0.0716854	6.32123e-06	3.78733e-05
NEGATIVE_REGULATION_OF_METABOLIC_PROCESS	237	0.0159403	0.0828976	0.014836	0.0738634	8.85884e-05	0.000238112
DAZARD_UV_RESPONSE_CLUSTER_G24	27	0.0159822	0.083047	0.0128129	0.0661332	2.27638e-06	2.00112e-05
HOMOPHILIC_CELL_ADHESION	14	0.016016	0.0831541	0.0113468	0.0603727	6.68119e-05	0.00019194
REACTOME_GAP_JUNCTION_ASSEMBLY	13	0.0161702	0.0838852	0.0123757	0.0643067	0.0999761	0.109993
VALK_AML_CLUSTER_9	35	0.0162116	0.0839677	0.0148732	0.0739904	0.0019656	0.00310273
CROMER_METASTASIS_DN	81	0.0162127	0.0839677	0.0113504	0.0603727	3.27128e-05	0.00011315
ENGELMANN_CANCER_PROGENITORS_DN	52	0.016272	0.0842056	0.0161951	0.0784999	0.00565418	0.00787412
ROZANOV_MMP14_CORRELATED	11	0.0163145	0.0843561	0.013211	0.0678084	0.000710836	0.00128747
WORSCHECH_TUMOR_EVASION_AND_TOLEROGENICITY_DN	13	0.016335	0.0843931	0.011667	0.0616405	0.00533442	0.00748171
MAGRANGEAS_MULTIPLE_MYELOMA_IGLL_VS_IGLK_DN	24	0.0164173	0.0847488	0.0135328	0.0692349	1.2894e-06	1.46699e-05
PEROXISOMAL_MEMBRANE	12	0.016452	0.0847889	0.0131355	0.0675131	8.07317e-05	0.000221529
MICROBODY_MEMBRANE	12	0.016452	0.0847889	0.0131355	0.0675131	8.07317e-05	0.000221529
REGULATION_OF_PHOSPHORYLATION	42	0.0165391	0.0851018	0.015613	0.0764044	0.00274405	0.00414467
OUILLETTE_CLL_13Q14_DELETION_DN	44	0.0165397	0.0851018	0.0110119	0.0590709	0.000130053	0.000322852
BIOCARTA_DREAM_PATHWAY	13	0.0165857	0.0852691	0.014942	0.0741573	8.13652e-06	4.45178e-05
REACTOME_THROMBOXANE_SIGNALLING_THROUGH_TP_RECEPTOR	18	0.0166193	0.0853028	0.0124617	0.0647002	2.81475e-05	0.00010167
IZADPANAH_STEM_CELL_ADIPOSE_VS_BONE_DN	93	0.0166194	0.0853028	0.0113085	0.0603533	1.71728e-07	5.42711e-06
PEPPER_CHRONIC_LYMPHOCYTIC_LEUKEMIA_DN	21	0.0166858	0.0855743	0.01465	0.073285	0.00095209	0.00165957
SOLUTE_SODIUM_SYMPORTER_ACTIVITY	13	0.0168095	0.0861287	0.0134431	0.0688878	0.00888514	0.01182
INACTIVATION_OF_MAPK_ACTIVITY	12	0.0168213	0.0861287	0.0153377	0.0754671	0.000104582	0.000271266
RESPONSE_TO_BIOTIC_STIMULUS	105	0.016865	0.0862827	0.0140935	0.0714654	0.000118502	0.00029829
KIM_GERMINAL_CENTER_T_HELPER_DN	18	0.0168819	0.0862992	0.0118591	0.0623416	2.30456e-05	8.97753e-05
PID_NOTCH_PATHWAY	51	0.0169467	0.0865602	0.0135522	0.0692778	1.24053e-06	1.4484e-05
ZHONG_RESPONSE_TO_AZACITIDINE_AND_TSA_UP	183	0.017042	0.0869761	0.0140685	0.0713959	1.28921e-05	5.9974e-05
REACTOME_PI3K_EVENTS_IN_ERBB4_SIGNALING	32	0.0172134	0.0877246	0.015128	0.0747857	3.79157e-05	0.000125319
LIPID_KINASE_ACTIVITY	12	0.0172165	0.0877246	0.0112077	0.0599172	0.0110452	0.0143677
RODRIGUES_NTN1_TARGETS_UP	15	0.0172385	0.087766	0.0115482	0.0611153	0.000342062	0.000704085
KEGG_PARKINSONS_DISEASE	101	0.0172612	0.0877824	0.0109612	0.0588884	6.47525e-06	3.83488e-05
DORN_ADENOVIRUS_INFECTION_12HR_UP	28	0.0172696	0.0877824	0.0139099	0.0707622	0.0387897	0.0456311
MULLIGAN_NTF3_SIGNALING_VIA_INSR_AND_IGF1R_UP	22	0.0174346	0.0885499	0.0142534	0.0719356	0.000260609	0.000560852
DAVICIONI_PAX_FOXO1_SIGNATURE_IN_ARMS_UP	59	0.0174544	0.0885647	0.0120268	0.0629609	2.31189e-08	2.35233e-06
BROWNE_HCMV_INFECTION_1HR_UP	60	0.0174797	0.0885647	0.0136915	0.0697256	5.47063e-06	3.43436e-05
TAKEDA_TARGETS_OF_NUP98_HOXA9_FUSION_16D_DN	111	0.0174853	0.0885647	0.0171944	0.0819792	0.000394672	0.000794006
BIOCARTA_EPONFKB_PATHWAY	11	0.0174938	0.0885647	0.0119428	0.0626752	0.000184465	0.000425103
BLALOCK_ALZHEIMERS_DISEASE_INCIPIENT_DN	165	0.0175393	0.0886886	0.0144378	0.072537	9.03031e-05	0.000241896
GRAESSMANN_APOPTOSIS_BY_SERUM_DEPRIVATION_DN	190	0.0175464	0.0886886	0.0105811	0.0575434	1.82736e-06	1.82199e-05
JOHANSSON_BRAIN_CANCER_EARLY_VS_LATE_DN	44	0.0175925	0.0888508	0.0133137	0.0682801	6.46561e-06	3.83488e-05
BIOCARTA_MEF2D_PATHWAY	16	0.0177363	0.089505	0.0150315	0.0744254	0.0052471	0.00736908
KEGG_FOLATE_BIOSYNTHESIS	11	0.017772	0.0895665	0.0157395	0.0765668	5.72048e-05	0.000170398
PID_PTP1BPATHWAY	50	0.0177769	0.0895665	0.0146499	0.073285	0.0459617	0.0532432
LEUKOCYTE_MIGRATION	15	0.0177915	0.0895685	0.0118077	0.0621233	4.96508e-06	3.23473e-05
INGA_TP53_TARGETS	17	0.0178196	0.0896383	0.0141491	0.0716775	0.054382	0.0622992
REACTOME_HS_GAG_DEGRADATION	18	0.0178573	0.0896918	0.0131427	0.0675131	0.000471148	0.000915709
SA_PROGRAMMED_CELL_DEATH	12	0.0178587	0.0896918	0.0162398	0.0785567	0.0229747	0.0281184
WEBER_METHYLATED_IN_COLON_CANCER	11	0.0179695	0.0901764	0.0156487	0.0764604	0.0721532	0.0810085
AEROBIC_RESPIRATION	15	0.018017	0.090343	0.0141683	0.0716775	0.00015855	0.00037768
TONKS_TARGETS_OF_RUNX1_RUNX1T1_FUSION_MONOCYTE_DN	54	0.0180908	0.0906408	0.0140243	0.0712866	0.00109994	0.00188497
KHETCHOUMIAN_TRIM24_TARGETS_DN	7	0.0181162	0.0906959	0.0150222	0.0744254	0.00167044	0.00269003
OXFORD_RALA_OR_RALB_TARGETS_DN	24	0.0182176	0.0911315	0.015235	0.0751379	0.0283568	0.0341857
LEE_DIFFERENTIATING_T_LYMPHOCYTE	157	0.018284	0.0913909	0.0145357	0.0728286	0.00171806	0.00275336
MITOCHONDRIAL_INNER_MEMBRANE	61	0.0183122	0.0914596	0.0123205	0.0641256	0.000184596	0.000425103
HORMONE_SECRETION	14	0.0183296	0.091474	0.0173265	0.0822058	0.00188662	0.00299079
BRUINS_UVC_RESPONSE_VIA_TP53_GROUP_C	65	0.0183644	0.0915103	0.0147648	0.0736426	8.47078e-07	1.20548e-05
FIGUEROA_AML_METHYLATION_CLUSTER_3_UP	115	0.0183659	0.0915103	0.0129782	0.0668313	1.33099e-05	6.11462e-05
BIOCARTA_PITX2_PATHWAY	15	0.0184417	0.0917398	0.0136038	0.0694288	0.00407322	0.00587495
PID_IL2_PI3KPATHWAY	34	0.0184422	0.0917398	0.0147803	0.0736446	0.0766171	0.0857757
DEACETYLASE_ACTIVITY	9	0.0184565	0.0917398	0.0149134	0.0740736	0.000112195	0.00028607
REACTOME_ADP_SIGNALLING_THROUGH_P2RY12	15	0.0184702	0.0917398	0.0144185	0.0725298	2.22258e-05	8.74465e-05
ORGANELLE_INNER_MEMBRANE	68	0.0185027	0.091829	0.0127863	0.0660593	0.000107389	0.000276276
MIKKELSEN_MEF_HCP_WITH_H3K27ME3	384	0.0185196	0.0918401	0.0159549	0.0774761	1.06428e-05	5.31016e-05
MOLENAAR_TARGETS_OF_CCND1_AND_CDK4_DN	41	0.0185638	0.0919869	0.014722	0.0735868	1.23152e-05	5.82073e-05
WIKMAN_ASBESTOS_LUNG_CANCER_UP	17	0.018631	0.0922477	0.0176178	0.0827712	0.000749163	0.00134875
HOFMANN_MYELODYSPLASTIC_SYNDROM_LOW_RISK_DN	28	0.0187719	0.0928721	0.0152002	0.0750839	1.84704e-07	5.62411e-06
VANLOO_SP3_TARGETS_UP	8	0.0188014	0.0928759	0.0156463	0.0764604	0.000286358	0.00060588
LU_AGING_BRAIN_UP	260	0.0188021	0.0928759	0.0198152	0.0899103	0.000474236	0.00092001
MIPS_TFIIH_TRANSCRIPTION_FACTOR_COMPLEX	9	0.0188674	0.0931101	0.0135683	0.069304	0.000220821	0.000490773
TAKEDA_TARGETS_OF_NUP98_HOXA9_FUSION_8D_UP	126	0.0188791	0.0931101	0.0155343	0.0761966	8.79291e-06	4.70473e-05
BILANGES_SERUM_SENSITIVE_GENES	69	0.0188969	0.0931253	0.0140567	0.0713937	1.09747e-05	5.41598e-05
REACTOME_VITAMIN_B5_PANTOTHENATE_METABOLISM	10	0.0189573	0.09335	0.0161073	0.0781556	0.00208871	0.0032628
BORCZUK_MALIGNANT_MESOTHELIOMA_DN	101	0.018976	0.0933691	0.0148963	0.074047	3.75129e-05	0.000124424
PID_HNF3APATHWAY	39	0.019002	0.0934203	0.0156796	0.0765519	0.102992	0.112877
VERHAAK_GLIOBLASTOMA_MESENCHYMAL	209	0.0190172	0.0934203	0.0172992	0.0822058	0.00016181	0.000382268
CERVERA_SDHB_TARGETS_1_DN	30	0.0190309	0.0934203	0.0166404	0.0797683	1.0267e-09	8.0891e-07
FARMER_BREAST_CANCER_CLUSTER_8	7	0.0190956	0.0936652	0.0149833	0.0743032	0.00380046	0.00552579
REACTOME_3_UTR_MEDIATED_TRANSLATIONAL_REGULATION	103	0.019182	0.0940157	0.0158887	0.0772138	0.00127457	0.00213717
MAGRANGEAS_MULTIPLE_MYELOMA_IGG_VS_IGA_DN	24	0.0192106	0.0940829	0.0176351	0.0827712	1.54308e-08	2.31573e-06
AIGNER_ZEB1_TARGETS	28	0.0192615	0.0942246	0.014443	0.072537	0.000445178	0.000874948
YIH_RESPONSE_TO_ARSENITE_C3	33	0.0192695	0.0942246	0.0120561	0.0630094	1.41536e-06	1.52767e-05
NUCLEOTIDE_EXCISION_REPAIR	19	0.0192867	0.0942359	0.0141695	0.0716775	0.101207	0.111095
POTASSIUM_CHANNEL_REGULATOR_ACTIVITY	14	0.0193079	0.0942361	0.0234432	0.100793	0.017487	0.0218519
REACTOME_FATTY_ACYL_COA_BIOSYNTHESIS	16	0.0193194	0.0942361	0.0162848	0.0785775	6.99806e-05	0.000198156
INGRAM_SHH_TARGETS_UP	103	0.0193461	0.0942361	0.0165295	0.079531	2.41622e-05	9.19654e-05
GTPASE_ACTIVITY	89	0.0193466	0.0942361	0.0154542	0.0759218	9.1649e-06	4.83401e-05
SMID_BREAST_CANCER_ERBB2_DN	5	0.0193824	0.0943378	0.0172482	0.0821114	0.044495	0.0517249
KEGG_STEROID_BIOSYNTHESIS	17	0.0194096	0.0943973	0.0184146	0.0851559	5.95196e-05	0.000175427
PID_VEGF_VEGFR_PATHWAY	10	0.0195111	0.0947981	0.0173249	0.0822058	0.00652482	0.00896185
INTRINSIC_TO_ENDOPLASMIC_RETICULUM_MEMBRANE	20	0.0195372	0.0947981	0.0142776	0.0719356	3.27559e-05	0.00011315
INTEGRAL_TO_ENDOPLASMIC_RETICULUM_MEMBRANE	20	0.0195372	0.0947981	0.0142776	0.0719356	3.27559e-05	0.00011315
REACTOME_HS_GAG_BIOSYNTHESIS	23	0.0196301	0.095176	0.014262	0.0719356	0.00395725	0.00572209
YAGUE_PRETUMOR_DRUG_RESISTANCE_DN	13	0.0196951	0.0953702	0.0176495	0.0827712	0.0116195	0.0150385
PID_MYC_REPRESSPATHWAY	60	0.019725	0.0953702	0.0166421	0.0797683	0.000562464	0.00106303
SISTER_CHROMATID_SEGREGATION	16	0.0197268	0.0953702	0.016487	0.0793869	0.00147167	0.0024175
CHARAFE_BREAST_CANCER_BASAL_VS_MESENCHYMAL_UP	95	0.0197414	0.0953702	0.0175102	0.0827712	0.0356961	0.0422125
MENSE_HYPOXIA_UP	83	0.0197459	0.0953702	0.0170341	0.0813378	3.80158e-07	8.07341e-06
RASHI_NFKB1_TARGETS	17	0.019819	0.0956504	0.0153826	0.0756291	4.2089e-05	0.000135697
ADENYLATE_CYCLASE_ACTIVATION	18	0.019879	0.0958627	0.0165882	0.079631	0.00294077	0.00440504
NIKOLSKY_BREAST_CANCER_10Q22_AMPLICON	6	0.0198935	0.0958627	0.0173244	0.0822058	0.020513	0.0253417
CHIARETTI_ACUTE_LYMPHOBLASTIC_LEUKEMIA_ZAP70	67	0.0199628	0.0961235	0.0152537	0.0751711	0.000107347	0.000276276
NEGATIVE_REGULATION_OF_GROWTH	37	0.0199987	0.0962228	0.017138	0.0817722	0.000517972	0.000991128
RODRIGUES_NTN1_TARGETS_DN	145	0.0200295	0.0962976	0.0176055	0.0827712	4.3448e-06	2.99948e-05
BIOCARTA_AKT_PATHWAY	22	0.0200514	0.0963294	0.0190251	0.0871476	0.000682127	0.00124549
CASPASE_REGULATOR_ACTIVITY	13	0.0201224	0.0965475	0.0181011	0.0842726	0.000635232	0.00117244
REACTOME_FORMATION_OF_INCISION_COMPLEX_IN_GG_NER	19	0.0201275	0.0965475	0.0152176	0.0751106	0.000283903	0.000601692
MIPS_PA700_20S_PA28_COMPLEX	36	0.0201611	0.0965894	0.0154687	0.0759338	0.00267635	0.00405409
GOZGIT_ESR1_TARGETS_DN	583	0.0201706	0.0965894	0.0157346	0.0765668	3.70753e-06	2.76224e-05
CELLULAR_RESPIRATION	19	0.0201822	0.0965894	0.0156097	0.0764044	0.000180107	0.00041782
NUCLEAR_REPLICATION_FORK	9	0.0203577	0.0973556	0.0181109	0.0842726	0.00150947	0.002469
REACTOME_CLASS_C_3_METABOTROPIC_GLUTAMATE_PHEROMONE_RECEPTORS	10	0.0204451	0.0976815	0.0196342	0.0893532	0.000305442	0.000639177
REACTOME_REGULATION_OF_INSULIN_LIKE_GROWTH_FACTOR_IGF_ACTIVITY_BY_INSULIN_LIKE_GROWTH_FACTOR_BINDING_PROTEINS_IGFBPS	15	0.0204569	0.0976815	0.0168983	0.0808732	0.007916	0.0106453
BIOCARTA_FMLP_PATHWAY	34	0.0205243	0.0979295	0.0186378	0.0859355	0.000600508	0.0011196
ZHAN_MULTIPLE_MYELOMA_SUBGROUPS	30	0.0205853	0.0981356	0.0162156	0.0784999	0.000557038	0.00105439
KEGG_FC_GAMMA_R_MEDIATED_PHAGOCYTOSIS	88	0.0205987	0.0981356	0.0162121	0.0784999	4.3961e-05	0.000139812
KEGG_GLUTATHIONE_METABOLISM	41	0.020656	0.0983346	0.014508	0.0727477	0.00120244	0.00203136
GAVIN_FOXP3_TARGETS_CLUSTER_P4	81	0.0207168	0.098511	0.0162939	0.0785775	0.0013051	0.00218139
NUCLEAR_HORMONE_RECEPTOR_BINDING	26	0.0207386	0.098511	0.0183015	0.0848195	0.00137571	0.00228307
MIPS_ESCRT_III_COMPLEX	8	0.0207476	0.098511	0.015298	0.0753308	0.00227181	0.00351219
HOEGERKORP_CD44_TARGETS_TEMPORAL_UP	13	0.020772	0.098511	0.0136355	0.0695344	0.0321004	0.0382763
REACTOME_ADAPTIVE_IMMUNE_SYSTEM	447	0.0207761	0.098511	0.0162657	0.0785614	0.000170305	0.00039875
FAELT_B_CLL_WITH_VH_REARRANGEMENTS_DN	48	0.0208022	0.098511	0.0157434	0.0765668	1.25139e-06	1.45334e-05
ALCALAY_AML_BY_NPM1_LOCALIZATION_DN	183	0.0208025	0.098511	0.0136951	0.0697256	3.45482e-05	0.000117389
ION_TRANSMEMBRANE_TRANSPORTER_ACTIVITY	258	0.0208289	0.0985555	0.0179743	0.08392	4.73419e-05	0.000147356
BANDRES_RESPONSE_TO_CARMUSTIN_MGMT_48HR_DN	156	0.0208566	0.0985555	0.0157296	0.0765668	0.000458652	0.00089779
ENDOPEPTIDASE_ACTIVITY	107	0.0208588	0.0985555	0.0170247	0.0813378	0.000345312	0.00070942
FORTSCHEGGER_PHF8_TARGETS_DN	608	0.0209828	0.0989941	0.0144897	0.0727137	1.47087e-06	1.56602e-05
KEGG_TASTE_TRANSDUCTION	33	0.020983	0.0989941	0.0198422	0.0899103	6.89922e-05	0.000196147
ACID_AMINO_ACID_LIGASE_ACTIVITY	49	0.0210106	0.0990501	0.0176104	0.0827712	2.96098e-05	0.000105144
LEI_HOXC8_TARGETS_DN	16	0.0210274	0.0990549	0.0184117	0.0851559	0.00180374	0.00287168
RNA_DEPENDENT_ATPASE_ACTIVITY	17	0.0210727	0.0991202	0.0194216	0.0885779	0.000398343	0.000799603
ZHU_SKIL_TARGETS_DN	8	0.0210945	0.0991202	0.0182652	0.0847756	0.0855601	0.0951456
PHOSPHORIC_ESTER_HYDROLASE_ACTIVITY	143	0.0210972	0.0991202	0.0182311	0.08468	7.63784e-06	4.24153e-05
MODY_HIPPOCAMPUS_PRENATAL	40	0.0211056	0.0991202	0.0173333	0.0822058	0.00230603	0.00355637
GAVIN_IL2_RESPONSIVE_FOXP3_TARGETS_UP	16	0.0211198	0.0991202	0.0193319	0.0882963	0.000595743	0.00111277
BIOCARTA_NTHI_PATHWAY	24	0.0211867	0.0993602	0.0174039	0.0824786	0.000499249	0.000961864
METABOTROPIC_GLUTAMATEGABA_B_LIKE_RECEPTOR_ACTIVITY	10	0.021226	0.0994702	0.0217931	0.095964	0.00036988	0.000751699
ROSS_AML_OF_FAB_M7_TYPE	68	0.0212494	0.0995061	0.0165529	0.0795657	5.91873e-05	0.000174734
ST_GRANULE_CELL_SURVIVAL_PATHWAY	27	0.0212948	0.0996445	0.0186999	0.0860959	8.57155e-05	0.000232073
NUCLEAR_UBIQUITIN_LIGASE_COMPLEX	8	0.0213109	0.099646	0.016562	0.0795657	3.81119e-06	2.79376e-05
ROESSLER_LIVER_CANCER_METASTASIS_UP	104	0.0213629	0.0998151	0.0178632	0.0835868	3.25987e-06	2.54248e-05
REACTOME_PYRUVATE_METABOLISM_AND_CITRIC_ACID_TCA_CYCLE	37	0.0214037	0.0998511	0.0168794	0.0808441	2.26028e-06	1.98974e-05
REGULATION_OF_HYDROLASE_ACTIVITY	71	0.0214209	0.0998511	0.0179545	0.0838898	9.91266e-06	5.10454e-05
KEGG_HEMATOPOIETIC_CELL_LINEAGE	83	0.0214298	0.0998511	0.0178861	0.0836321	0.141476	0.152353
MITOTIC_SISTER_CHROMATID_SEGREGATION	15	0.0214438	0.0998511	0.0182803	0.0847835	0.00146841	0.00241277
ST_G_ALPHA_I_PATHWAY	35	0.0214498	0.0998511	0.0162641	0.0785614	2.84803e-05	0.000102286
BIOCARTA_NFKB_PATHWAY	23	0.0215426	0.100209	0.0184864	0.0854251	0.00168491	0.00270919
CAFFAREL_RESPONSE_TO_THC_24HR_5_DN	52	0.0215653	0.10024	0.0164403	0.0792225	7.20648e-07	1.13135e-05
ZERBINI_RESPONSE_TO_SULINDAC_UP	9	0.0216346	0.100489	0.0157201	0.0765668	0.00288697	0.00433458
TOMIDA_LUNG_CANCER_POOR_SURVIVAL	4	0.0216775	0.100613	0.0176074	0.0827712	0.0282454	0.0340729
REACTOME_ANTIVIRAL_MECHANISM_BY_IFN_STIMULATED_GENES	63	0.0217171	0.100723	0.0177428	0.0831298	1.01209e-05	5.16909e-05
ONO_AML1_TARGETS_DN	35	0.0219403	0.101684	0.0198809	0.0900212	0.00218284	0.00339128
DNA_DAMAGE_RESPONSESIGNAL_TRANSDUCTION_RESULTING_IN_INDUCTION_OF_APOPTOSIS	15	0.0219813	0.101757	0.0202781	0.0911648	0.0699159	0.0787069
KEGG_PURINE_METABOLISM	134	0.0219884	0.101757	0.0186334	0.0859355	0.000294575	0.000619936
REACTOME_GABA_A_RECEPTOR_ACTIVATION	12	0.0220349	0.101897	0.0249003	0.104701	0.00831994	0.0111315
POSITIVE_REGULATION_OF_BINDING	20	0.022092	0.102086	0.0194198	0.0885779	0.00033914	0.000699248
KINASE_INHIBITOR_ACTIVITY	23	0.0221146	0.102116	0.0189213	0.0867985	0.00699608	0.00952816
NUCLEOBASENUCLEOSIDENUCLEOTIDE_AND_NUCLEIC_ACID_TRANSPORT	27	0.0222793	0.102801	0.0195364	0.0890236	6.09021e-05	0.000178459
TRANSFERASE_ACTIVITY_TRANSFERRING_ONE_CARBON_GROUPS	33	0.0223485	0.102992	0.0175797	0.0827712	3.62188e-06	2.71447e-05
NUCLEOSIDE_TRIPHOSPHATASE_ACTIVITY	197	0.0223533	0.102992	0.0179975	0.0839662	1.53943e-05	6.79006e-05
MANALO_HYPOXIA_UP	206	0.0224741	0.103473	0.0204422	0.0917717	2.46722e-07	6.39955e-06
BIOCARTA_BCR_PATHWAY	33	0.0225851	0.103908	0.0212609	0.0945044	0.00975711	0.0128417
REACTOME_DOWNREGULATION_OF_SMAD2_3_SMAD4_TRANSCRIPTIONAL_ACTIVITY	19	0.0226185	0.103976	0.0177523	0.0831298	0.000356663	0.000728702
PROTEIN_MODIFICATION_PROCESS	560	0.0226329	0.103976	0.0181167	0.0842726	2.39923e-05	9.1429e-05
YAO_TEMPORAL_RESPONSE_TO_PROGESTERONE_CLUSTER_16	71	0.0226499	0.103978	0.0176471	0.0827712	1.51237e-05	6.71996e-05
INTEGRAL_TO_ORGANELLE_MEMBRANE	43	0.0227201	0.104188	0.018062	0.0842047	4.33121e-06	2.99666e-05
SCHUHMACHER_MYC_TARGETS_UP	77	0.0227362	0.104188	0.0169689	0.0811495	7.21458e-06	4.06752e-05
MIPS_DRIP_COMPLEX	13	0.0227451	0.104188	0.0220759	0.0964942	0.000965461	0.00168009
HORMONE_RECEPTOR_BINDING	27	0.0227935	0.104334	0.0201595	0.0908907	0.00154328	0.00251481
REACTOME_GLUCAGON_TYPE_LIGAND_RECEPTORS	28	0.0228416	0.104478	0.0190561	0.0872264	2.69414e-05	9.85234e-05
FATTY_ACID_OXIDATION	16	0.0228978	0.104659	0.0214029	0.0949348	0.00440716	0.00630466
BIOCARTA_CARDIACEGF_PATHWAY	18	0.0229539	0.10484	0.0187759	0.0863198	0.000269319	0.000575039
HYDROLASE_ACTIVITY_ACTING_ON_ACID_ANHYDRIDES	211	0.0230647	0.105228	0.0186818	0.0860756	1.55276e-05	6.84409e-05
REACTOME_CELL_DEATH_SIGNALLING_VIA_NRAGE_NRIF_AND_NADE	52	0.023077	0.105228	0.0175814	0.0827712	0.00104139	0.00179587
POSITIVE_REGULATION_OF_ANGIOGENESIS	9	0.023089	0.105228	0.0189411	0.086826	0.000289113	0.000610274
PYROPHOSPHATASE_ACTIVITY	209	0.0231445	0.105391	0.0188796	0.0867334	1.56597e-05	6.88054e-05
FRASOR_RESPONSE_TO_SERM_OR_FULVESTRANT_UP	22	0.0231584	0.105391	0.01874	0.0862178	0.000260627	0.000560852
CELL_MATRIX_ADHESION	36	0.023224	0.105557	0.0214354	0.0950122	4.62948e-05	0.000145125
JAZAG_TGFB1_SIGNALING_VIA_SMAD4_UP	102	0.0232282	0.105557	0.0176321	0.0827712	0.000599361	0.00111835
TURASHVILI_BREAST_CARCINOMA_DUCTAL_VS_LOBULAR_DN	7	0.0232883	0.105754	0.0225335	0.097808	0.00474579	0.00673862
REGULATION_OF_CATALYTIC_ACTIVITY	249	0.0233293	0.105863	0.0176347	0.0827712	3.76253e-06	2.78668e-05
AGARWAL_AKT_PATHWAY_TARGETS	9	0.0234313	0.10625	0.0197636	0.0898	0.00204128	0.00319974
REACTOME_INHIBITION_OF_THE_PROTEOLYTIC_ACTIVITY_OF_APC_C_REQUIRED_FOR_THE_ONSET_OF_ANAPHASE_BY_MITOTIC_SPINDLE_CHECKPOINT_COMPONENTS	14	0.0234568	0.106289	0.0204734	0.0918461	0.00136312	0.00226696
BIOCARTA_RANMS_PATHWAY	10	0.0234953	0.106387	0.0176276	0.0827712	0.00225764	0.00349319
MYLLYKANGAS_AMPLIFICATION_HOT_SPOT_9	8	0.0235821	0.106704	0.0201976	0.0909973	0.00588467	0.00817344
BROWNE_HCMV_INFECTION_30MIN_DN	149	0.0236106	0.106756	0.0205056	0.0919122	2.24484e-05	8.80473e-05
BIOCARTA_IL1R_PATHWAY	32	0.0236559	0.106825	0.020593	0.0920549	0.000610396	0.0011319
PID_TCRJNKPATHWAY	12	0.0236598	0.106825	0.0203183	0.0912804	0.00635912	0.00874952
LIPID_TRANSPORTER_ACTIVITY	26	0.0237227	0.107032	0.0261613	0.10827	0.00154251	0.00251481
BIOPOLYMER_MODIFICATION	577	0.0237482	0.107071	0.0193077	0.0882496	2.49319e-05	9.37623e-05
REACTOME_ADHERENS_JUNCTIONS_INTERACTIONS	24	0.023791	0.10718	0.0238434	0.101928	0.00132008	0.00220468
CHESLER_BRAIN_HIGHEST_GENETIC_VARIANCE	29	0.023809	0.10718	0.0205173	0.0919122	0.00772386	0.0104069
KEGG_GLYOXYLATE_AND_DICARBOXYLATE_METABOLISM	13	0.0238234	0.10718	0.0185517	0.0856642	0.00103177	0.00178025
ST_TUMOR_NECROSIS_FACTOR_PATHWAY	29	0.0239298	0.107546	0.0181818	0.0845134	2.57529e-05	9.57685e-05
HOLLEMAN_ASPARAGINASE_RESISTANCE_B_ALL_UP	26	0.023939	0.107546	0.0211053	0.0938793	0.00391526	0.00566786
KEGG_REGULATION_OF_AUTOPHAGY	30	0.0239638	0.107581	0.0176332	0.0827712	0.00223157	0.00346035
REACTOME_STRIATED_MUSCLE_CONTRACTION	27	0.0240242	0.107775	0.0188961	0.0867458	0.0199404	0.0246778
RICKMAN_TUMOR_DIFFERENTIATED_MODERATELY_VS_POORLY_DN	15	0.0240555	0.107788	0.0207084	0.0925055	9.01255e-05	0.000241522
JIANG_TIP30_TARGETS_UP	44	0.0240611	0.107788	0.0224378	0.0976217	3.2389e-07	7.39667e-06
BIDUS_METASTASIS_DN	132	0.0242195	0.108364	0.0220247	0.0963371	6.32983e-05	0.000183679
BOQUEST_STEM_CELL_CULTURED_VS_FRESH_DN	31	0.0242383	0.108364	0.019992	0.0902648	0.0101117	0.0132641
REACTOME_MITOCHONDRIAL_TRNA_AMINOACYLATION	16	0.0242413	0.108364	0.0216168	0.0955474	0.00161855	0.00262255
ST_WNT_CA2_CYCLIC_GMP_PATHWAY	19	0.0243171	0.108626	0.0242024	0.102853	0.000758779	0.00136373
PID_PLK1_PATHWAY	43	0.0244181	0.108986	0.0202648	0.0911648	0.00061974	0.0011472
STRUCTURAL_MOLECULE_ACTIVITY	229	0.0244323	0.108986	0.0239112	0.10204	3.0493e-05	0.000107509
KANG_CISPLATIN_RESISTANCE_UP	19	0.0245407	0.109362	0.0209468	0.0933719	5.0085e-07	9.37255e-06
LI_PROSTATE_CANCER_EPIGENETIC	28	0.0245513	0.109362	0.0219554	0.0962448	0.0856401	0.0952178
GOLGI_VESICLE_TRANSPORT	43	0.0245836	0.109428	0.0213022	0.094555	1.44151e-06	1.53997e-05
SMID_BREAST_CANCER_RELAPSE_IN_PLEURA_UP	6	0.024601	0.109428	0.0172364	0.0821114	1.59468e-07	5.26245e-06
ONGUSAHA_BRCA1_TARGETS_UP	13	0.0247936	0.110083	0.0225472	0.097808	0.000257991	0.000556698
CYTOSKELETON	333	0.0247945	0.110083	0.0217061	0.0957746	3.01323e-06	2.42361e-05
EXTRINSIC_TO_PLASMA_MEMBRANE	9	0.024807	0.110083	0.0221802	0.0968829	0.00307775	0.00458281
REACTOME_SIGNALING_BY_EGFR_IN_CANCER	97	0.0248252	0.110083	0.0226416	0.0981498	1.03141e-05	5.21059e-05
RECEPTOR_BINDING	338	0.0248354	0.110083	0.0205906	0.0920549	2.16383e-07	5.95573e-06
PID_ARF_3PATHWAY	18	0.0249018	0.110299	0.0228562	0.0987887	0.00356797	0.00522512
REACTOME_DIGESTION_OF_DIETARY_CARBOHYDRATE	4	0.02502	0.110734	0.0219996	0.0962941	0.3748	0.384374
BROWNE_HCMV_INFECTION_8HR_UP	103	0.0250371	0.110734	0.0226857	0.0982734	2.42211e-06	2.08e-05
GAJATE_RESPONSE_TO_TRABECTEDIN_DN	19	0.0250526	0.110734	0.0241922	0.102853	9.73622e-07	1.27849e-05
BIOCARTA_SODD_PATHWAY	10	0.0251312	0.111003	0.0217141	0.0957746	0.165042	0.175958
VERRECCHIA_RESPONSE_TO_TGFB1_C5	21	0.0252184	0.111311	0.021096	0.0938793	0.026966	0.0326429
BIOCARTA_PGC1A_PATHWAY	21	0.0253609	0.111812	0.0277429	0.11267	0.00804454	0.0107965
DASU_IL6_SIGNALING_SCAR_UP	30	0.0253833	0.111812	0.0219578	0.0962448	0.00381288	0.00553874
HEMATOPOIETIN_INTERFERON_CLASSD200_DOMAIN_CYTOKINE_RECEPTOR_ACTIVITY	31	0.0253852	0.111812	0.0216592	0.0956678	0.0111251	0.0144581
CHNG_MULTIPLE_MYELOMA_HYPERPLOID_UP	52	0.0254442	0.111993	0.0219037	0.0962084	0.00292342	0.00438408
MULLIGHAN_NPM1_SIGNATURE_3_DN	160	0.0256492	0.112817	0.0225273	0.097808	8.98729e-06	4.78761e-05
LIU_TARGETS_OF_VMYB_VS_CMYB_UP	12	0.0257395	0.113135	0.019963	0.0901984	0.360344	0.370272
HOOI_ST7_TARGETS_UP	66	0.0257703	0.113192	0.0212827	0.094535	4.84411e-07	9.28038e-06
BIOCARTA_STRESS_PATHWAY	25	0.0258101	0.113287	0.0198363	0.0899103	1.32757e-05	6.11462e-05
PHOSPHATE_TRANSMEMBRANE_TRANSPORTER_ACTIVITY	12	0.0258319	0.113304	0.026794	0.109807	0.0670262	0.0756295
MEIOTIC_CELL_CYCLE	31	0.0258919	0.113453	0.018325	0.0848657	0.000107688	0.000276706
RAMJAUN_APOPTOSIS_BY_TGFB1_VIA_MAPK1_UP	3	0.0259017	0.113453	0.0218468	0.0960255	0.209092	0.219944
REACTOME_SIGNALING_BY_WNT	61	0.0259231	0.113466	0.0201017	0.0906951	0.000672	0.00122807
VART_KSHV_INFECTION_ANGIOGENIC_MARKERS_DN	126	0.0259406	0.113466	0.0247551	0.104389	0.0136675	0.0174774
ZHONG_SECRETOME_OF_LUNG_CANCER_AND_MACROPHAGE	77	0.0259768	0.113545	0.019708	0.0896244	4.79576e-05	0.000148758
MYLLYKANGAS_AMPLIFICATION_HOT_SPOT_22	10	0.0260126	0.113623	0.0219436	0.0962448	0.00119315	0.00201782
PROTEIN_KINASE_INHIBITOR_ACTIVITY	22	0.0260695	0.113792	0.0232394	0.100188	0.00688453	0.0094108
GLUTAMINE_FAMILY_AMINO_ACID_METABOLIC_PROCESS	14	0.0261237	0.11395	0.022883	0.0987887	0.0170108	0.021316
MICROBODY	41	0.0262608	0.11439	0.0216076	0.0955474	0.00028696	0.000606339
PEROXISOME	41	0.0262608	0.11439	0.0216076	0.0955474	0.00028696	0.000606339
LUCAS_HNF4A_TARGETS_DN	8	0.0263503	0.114613	0.0192745	0.0881621	0.000147245	0.000356957
FUNG_IL2_SIGNALING_2	11	0.0263715	0.114613	0.0236169	0.101401	0.00921646	0.0122092
YORDY_RECIPROCAL_REGULATION_BY_ETS1_AND_SP100_DN	75	0.0263727	0.114613	0.0199513	0.0901984	1.81554e-05	7.60357e-05
REGULATION_OF_GENE_EXPRESSION	595	0.0263997	0.114613	0.0243206	0.103227	0.000183299	0.000422734
ELVIDGE_HIF1A_TARGETS_DN	89	0.026403	0.114613	0.0246466	0.10426	1.22441e-07	4.56653e-06
MIPS_RC_COMPLEX_DURING_S_PHASE_OF_CELL_CYCLE	13	0.0265109	0.115002	0.02408	0.102621	0.00167703	0.00269926
GARGALOVIC_RESPONSE_TO_OXIDIZED_PHOSPHOLIPIDS_MAGENTA_UP	20	0.0265505	0.115073	0.0263299	0.108469	7.6586e-06	4.24557e-05
INTRINSIC_TO_ORGANELLE_MEMBRANE	45	0.0265636	0.115073	0.0222939	0.0971104	6.40523e-06	3.81589e-05
REGIONALIZATION	12	0.0266886	0.115534	0.0275667	0.112171	0.00564589	0.00786605
SENGUPTA_NASOPHARYNGEAL_CARCINOMA_DN	190	0.0267198	0.11559	0.0208489	0.0930668	4.0059e-08	2.71759e-06
INTRACELLULAR_SIGNALING_CASCADE	591	0.0267756	0.115706	0.0237933	0.101928	1.12868e-05	5.54056e-05
CASORELLI_ACUTE_PROMYELOCYTIC_LEUKEMIA_DN	658	0.0267832	0.115706	0.0218413	0.0960255	1.13351e-06	1.37865e-05
PID_MAPKTRKPATHWAY	34	0.0268497	0.115913	0.0264733	0.108846	0.00331552	0.00489287
SKELETAL_MUSCLE_DEVELOPMENT	29	0.0269152	0.116117	0.0202499	0.0911648	0.000187102	0.000429305
TURASHVILI_BREAST_DUCTAL_CARCINOMA_VS_DUCTAL_NORMAL_DN	155	0.0269386	0.116138	0.0258934	0.107727	0.000420225	0.000834756
CELLULAR_RESPONSE_TO_EXTRACELLULAR_STIMULUS	9	0.0269602	0.116152	0.024611	0.10418	0.00386678	0.00560799
VANDESLUIS_NORMAL_EMBRYOS_DN	20	0.0269943	0.116199	0.0258246	0.107512	0.00412239	0.00593636
REACTOME_TRAF6_MEDIATED_IRF7_ACTIVATION	29	0.0270081	0.116199	0.0247598	0.104389	0.0396756	0.046621
GHO_ATF5_TARGETS_UP	9	0.0270965	0.1165	0.0197751	0.0898	0.0636931	0.072075
REACTOME_TRANSPORT_OF_INORGANIC_CATIONS_ANIONS_AND_AMINO_ACIDS_OLIGOPEPTIDES	74	0.0271434	0.116622	0.0227239	0.0983714	0.000273774	0.000582775
CELLULAR_LOCALIZATION	332	0.0271711	0.116662	0.022822	0.0987281	2.41915e-07	6.32694e-06
ZHANG_GATA6_TARGETS_DN	58	0.0271971	0.116681	0.02105	0.0937656	1.37194e-05	6.26868e-05
REACTOME_SHC_RELATED_EVENTS	17	0.0272126	0.116681	0.0241675	0.102853	0.000204223	0.000461311
PID_RET_PATHWAY	36	0.027262	0.116742	0.0238249	0.101928	6.10988e-07	1.04083e-05
BIOCARTA_PROTEASOME_PATHWAY	28	0.0272638	0.116742	0.0218024	0.095964	0.00389293	0.00564202
LEE_LIVER_CANCER_MYC_TGFA_DN	64	0.0273088	0.116855	0.0199373	0.0901984	1.00169e-05	5.14252e-05
FERRANDO_TAL1_NEIGHBORS	21	0.0273464	0.116936	0.0244758	0.103746	0.0919356	0.101804
NAKAYAMA_SOFT_TISSUE_TUMORS_PCA2_DN	80	0.0273929	0.116985	0.0250213	0.10493	4.38559e-05	0.000139679
BARRIER_COLON_CANCER_RECURRENCE_DN	20	0.0273949	0.116985	0.0239404	0.102095	0.000876156	0.0015456
ZUCCHI_METASTASIS_DN	41	0.0274572	0.117172	0.0236431	0.101445	0.00468749	0.00666371
OXIDOREDUCTASE_ACTIVITY_GO_0016706	10	0.0275117	0.117285	0.0235987	0.101392	0.0468229	0.0541613
REPLICATION_FORK	17	0.0275209	0.117285	0.0252758	0.105645	3.84806e-05	0.000126522
LABBE_TGFB1_TARGETS_UP	91	0.0275861	0.117483	0.0238527	0.101928	0.000124813	0.000311348
PID_AR_NONGENOMIC_PATHWAY	30	0.0276458	0.117487	0.0254015	0.10603	3.13109e-05	0.000109691
WU_HBX_TARGETS_3_DN	13	0.0276464	0.117487	0.0251309	0.105179	0.0124367	0.0160238
PID_ECADHERIN_KERATINOCYTE_PATHWAY	19	0.0276569	0.117487	0.0262879	0.108392	0.134786	0.145596
ACTIVATION_OF_IMMUNE_RESPONSE	13	0.0276616	0.117487	0.0259405	0.107737	0.000945016	0.00164816
PID_INSULIN_GLUCOSE_PATHWAY	24	0.0277886	0.117911	0.0244711	0.103746	0.000293672	0.000618654
JAZAG_TGFB1_SIGNALING_UP	106	0.0277988	0.117911	0.0222434	0.0970184	1.02072e-06	1.3103e-05
REACTOME_METABOLISM_OF_AMINO_ACIDS_AND_DERIVATIVES	175	0.0279132	0.118271	0.0232053	0.100112	9.81475e-07	1.28024e-05
REGULATION_OF_BLOOD_PRESSURE	22	0.0279362	0.118271	0.0239032	0.10204	0.0752247	0.0842918
BOYAULT_LIVER_CANCER_SUBCLASS_G56_DN	17	0.028004	0.118271	0.0248295	0.104489	1.91052e-05	7.84732e-05
KYNG_ENVIRONMENTAL_STRESS_RESPONSE_NOT_BY_4NQO_IN_WS	37	0.0280125	0.118271	0.02556	0.106621	0.000200627	0.000455366
REACTOME_INFLUENZA_LIFE_CYCLE	132	0.0280185	0.118271	0.0248333	0.104489	0.0004692	0.000912487
KRIEG_KDM3A_TARGETS_NOT_HYPOXIA	150	0.0280202	0.118271	0.022458	0.0976226	1.97789e-06	1.86626e-05
BARRIER_CANCER_RELAPSE_TUMOR_SAMPLE_DN	13	0.0280486	0.118271	0.0232548	0.100188	1.91059e-05	7.84732e-05
TOMIDA_METASTASIS_UP	23	0.0280662	0.118271	0.0205627	0.0920503	0.000146921	0.000356308
AUJLA_IL22_AND_IL17A_SIGNALING	10	0.028069	0.118271	0.021596	0.0955474	0.00146576	0.00240904
SCHAVOLT_TARGETS_OF_TP53_AND_TP63	15	0.0280713	0.118271	0.0262349	0.108392	0.00195197	0.0030843
NAKAMURA_TUMOR_ZONE_PERIPHERAL_VS_CENTRAL_UP	235	0.0281065	0.11834	0.0219742	0.0962496	9.04012e-07	1.22325e-05
FLOTHO_PEDIATRIC_ALL_THERAPY_RESPONSE_UP	53	0.0281852	0.118592	0.0256258	0.106754	0.00014928	0.000360365
BRUSH_BORDER	7	0.0282211	0.118664	0.0262702	0.108392	0.0566155	0.0646548
REGULATION_OF_TRANSCRIPTION_FROM_RNA_POLYMERASE_II_PROMOTER	268	0.0282592	0.118745	0.0259641	0.107737	0.000543563	0.0010332
BIOCARTA_INFLAM_PATHWAY	28	0.0282946	0.118801	0.0222574	0.0970184	0.192478	0.203214
CELL_FRACTION	462	0.0283242	0.118801	0.0209067	0.0932591	2.58128e-06	2.16067e-05
DEMAGALHAES_AGING_UP	48	0.0283291	0.118801	0.0271822	0.110893	0.000857788	0.00151851
PID_S1P_META_PATHWAY	20	0.028422	0.119112	0.0248281	0.104489	0.000330894	0.000684484
LIPOPROTEIN_BINDING	17	0.0284627	0.119203	0.0247138	0.104389	0.00156632	0.00254772
WEI_MYCN_TARGETS_WITH_E_BOX	632	0.0285766	0.1196	0.0222139	0.0969627	2.02287e-07	5.90286e-06
KEGG_PROTEASOME	42	0.0287297	0.120162	0.02331	0.100289	0.00311819	0.00463646
UZONYI_RESPONSE_TO_LEUKOTRIENE_AND_THROMBIN	36	0.0289294	0.120917	0.0265768	0.109058	5.77108e-06	3.55573e-05
WEIGEL_OXIDATIVE_STRESS_BY_HNE_AND_TBH	59	0.028993	0.121102	0.0262941	0.108392	0.00137802	0.0022863
CADWELL_ATG16L1_TARGETS_DN	52	0.0290262	0.121113	0.0249702	0.104855	8.31573e-08	3.75217e-06
BIOCARTA_VIP_PATHWAY	25	0.029034	0.121113	0.0287497	0.115493	6.88024e-05	0.000195816
ABBUD_LIF_SIGNALING_2_UP	13	0.0290707	0.121166	0.0195476	0.0890236	1.26577e-05	5.94055e-05
MIPS_KCNQ1_MACROMOLECULAR_COMPLEX	10	0.0290851	0.121166	0.0252541	0.105625	1.02866e-06	1.31248e-05
REGULATION_OF_MAP_KINASE_ACTIVITY	58	0.0293207	0.122066	0.0247363	0.104389	1.44871e-06	1.54505e-05
GENERATION_OF_PRECURSOR_METABOLITES_AND_ENERGY	121	0.0293901	0.122275	0.0232992	0.100289	6.02271e-07	1.03755e-05
REACTOME_SIGNALLING_TO_RAS	26	0.0294591	0.122432	0.0261014	0.108103	0.000546835	0.00103785
HASLINGER_B_CLL_WITH_17P13_DELETION	21	0.0294669	0.122432	0.0262546	0.108392	0.0029784	0.00445805
DISTECHE_ESCAPED_FROM_X_INACTIVATION	12	0.0295038	0.122505	0.0228731	0.0987887	0.000144403	0.00035169
REGULATION_OF_VIRAL_REPRODUCTION	10	0.0295986	0.122817	0.0283449	0.114245	0.0171923	0.0215091
HUMMERICH_BENIGN_SKIN_TUMOR_DN	18	0.0296624	0.123001	0.0250024	0.10492	0.00113774	0.00194182
SECOND_MESSENGER_MEDIATED_SIGNALING	148	0.0297301	0.123131	0.0282864	0.114245	0.000158931	0.000378119
PID_TAP63PATHWAY	51	0.0297326	0.123131	0.0279718	0.11338	0.0100894	0.0132376
MIPS_MULTISYNTHETASE_COMPLEX	11	0.0297796	0.123244	0.0250743	0.105012	0.00447926	0.00639982
KOHOUTEK_CCNT2_TARGETS	39	0.0298035	0.123262	0.0264199	0.108698	0.0474799	0.0548609
REGULATION_OF_TRANSCRIPTION	505	0.0298701	0.123336	0.028539	0.11494	0.000418065	0.000831775
MIPS_F1F0_ATP_SYNTHASE_MITOCHONDRIAL	14	0.0298762	0.123336	0.0224423	0.0976217	0.000785478	0.0014041
BIOCARTA_SALMONELLA_PATHWAY	13	0.0298801	0.123336	0.021729	0.0957746	0.000190845	0.000436149
PROTEIN_SERINE_THREONINE_KINASE_ACTIVITY	177	0.0299371	0.123491	0.0265116	0.108862	0.000162953	0.00038439
DANG_MYC_TARGETS_DN	29	0.0300292	0.12379	0.0281447	0.113788	0.0275283	0.033246
PID_NFAT_TFPATHWAY	45	0.0300792	0.123858	0.028595	0.115029	0.0253715	0.0308482
G2_M_TRANSITION_OF_MITOTIC_CELL_CYCLE	12	0.0300856	0.123858	0.0259614	0.107737	8.71527e-05	0.000235055
CATION_TRANSMEMBRANE_TRANSPORTER_ACTIVITY	201	0.0301048	0.123858	0.0283393	0.114245	4.72713e-05	0.000147282
HWANG_PROSTATE_CANCER_MARKERS	26	0.030213	0.124222	0.0273155	0.111365	1.76998e-06	1.78499e-05
ASGHARZADEH_NEUROBLASTOMA_POOR_SURVIVAL_DN	36	0.0302829	0.124405	0.0312708	0.122498	0.000344883	0.000708769
LI_ADIPOGENESIS_BY_ACTIVATED_PPARG	17	0.030304	0.124405	0.0269086	0.110061	0.00173976	0.00278176
VERRECCHIA_DELAYED_RESPONSE_TO_TGFB1	39	0.0303428	0.124405	0.0279395	0.113322	0.00426165	0.00611315
PID_NFKAPPABCANONICALPATHWAY	22	0.0303487	0.124405	0.0271139	0.110686	1.37624e-05	6.27221e-05
REACTOME_CLASS_I_MHC_MEDIATED_ANTIGEN_PROCESSING_PRESENTATION	200	0.0303681	0.124405	0.0245454	0.103971	9.14676e-05	0.000244081
BOYLAN_MULTIPLE_MYELOMA_PCA3_DN	52	0.0303775	0.124405	0.0276487	0.112432	0.0146981	0.0186666
ACEVEDO_LIVER_TUMOR_VS_NORMAL_ADJACENT_TISSUE_DN	237	0.0303956	0.124405	0.028718	0.11544	5.43706e-07	9.70816e-06
GLUTAMATE_RECEPTOR_ACTIVITY	20	0.0305574	0.124986	0.0315708	0.123214	0.000691432	0.00125848
OXIDOREDUCTASE_ACTIVITY_ACTING_ON_NADH_OR_NADPH	24	0.0306107	0.125123	0.0246831	0.104344	9.3504e-05	0.000248045
PARK_TRETINOIN_RESPONSE	12	0.0307093	0.125444	0.0259444	0.107737	0.0493881	0.05693
ANATOMICAL_STRUCTURE_MORPHOGENESIS	340	0.0307461	0.125513	0.0305382	0.120528	2.17314e-06	1.95956e-05
REACTOME_AMINO_ACID_SYNTHESIS_AND_INTERCONVERSION_TRANSAMINATION	15	0.0307787	0.125565	0.0277118	0.112616	0.000454178	0.000890414
MITOCHONDRIAL_MEMBRANE	78	0.0308131	0.125624	0.0249395	0.104796	0.000255792	0.000553849
ORGANELLE_MEMBRANE	272	0.0308794	0.125796	0.0250435	0.104953	5.15984e-06	3.29978e-05
REACTOME_G_PROTEIN_BETA_GAMMA_SIGNALLING	22	0.0308952	0.125796	0.0281062	0.113705	9.22709e-06	4.85057e-05
SPHINGOLIPID_METABOLIC_PROCESS	22	0.0309535	0.125952	0.02382	0.101928	0.0197034	0.0244037
ABDULRAHMAN_KIDNEY_CANCER_VHL_DN	13	0.0309949	0.126039	0.0261039	0.108103	0.000410828	0.000819445
REACTOME_SIGNALING_BY_RHO_GTPASES	89	0.0310541	0.126198	0.0253049	0.105697	0.000345959	0.000710286
MEINHOLD_OVARIAN_CANCER_LOW_GRADE_DN	20	0.0310903	0.126264	0.0280806	0.113675	2.58397e-05	9.5974e-05
GUO_TARGETS_OF_IRS1_AND_IRS2	94	0.031133	0.126301	0.0263744	0.108581	4.12996e-08	2.76927e-06
PID_IL8CXCR1_PATHWAY	26	0.0311486	0.126301	0.0298268	0.118611	0.00429923	0.00616285
DORN_ADENOVIRUS_INFECTION_24HR_DN	42	0.0311593	0.126301	0.0274749	0.111942	0.000299166	0.000627711
ZHOU_CELL_CYCLE_GENES_IN_IR_RESPONSE_6HR	76	0.0312756	0.12669	0.0292824	0.117111	0.000996284	0.00172848
PID_CD8TCRDOWNSTREAMPATHWAY	62	0.0317016	0.128248	0.0315258	0.123115	0.00395026	0.00571328
HASLINGER_B_CLL_WITH_6Q21_DELETION	19	0.0317203	0.128248	0.0289721	0.116165	5.90679e-06	3.62608e-05
PIGMENT_METABOLIC_PROCESS	18	0.0317211	0.128248	0.0237301	0.101749	0.000409258	0.000817431
WANG_MLL_TARGETS	221	0.0319147	0.128947	0.0293308	0.117156	0.000180853	0.000418622
SMALL_CONJUGATING_PROTEIN_LIGASE_ACTIVITY	44	0.0321158	0.129677	0.0280212	0.113507	4.44778e-05	0.00014116
CELL_CELL_ADHESION	71	0.0321843	0.12987	0.0266918	0.109459	0.000499551	0.000962014
LEIN_CHOROID_PLEXUS_MARKERS	79	0.0322938	0.130149	0.0294981	0.11775	4.11799e-05	0.00013338
SENSORY_PERCEPTION_OF_CHEMICAL_STIMULUS	12	0.0323011	0.130149	0.0275476	0.112166	0.00612542	0.00846976
DOANE_RESPONSE_TO_ANDROGEN_DN	239	0.032318	0.130149	0.02619	0.108317	1.71332e-05	7.29172e-05
GLIOGENESIS	11	0.0323563	0.130149	0.0318428	0.123739	0.00919717	0.0121862
LOPEZ_MESOTELIOMA_SURVIVAL_TIME_DN	7	0.0323606	0.130149	0.0277722	0.112716	2.37906e-05	9.11261e-05
STEROID_HORMONE_RECEPTOR_SIGNALING_PATHWAY	18	0.0324028	0.130149	0.029932	0.118805	0.000238028	0.000520246
INTRACELLULAR_RECEPTOR_MEDIATED_SIGNALING_PATHWAY	18	0.0324028	0.130149	0.029932	0.118805	0.000238028	0.000520246
BRUINS_UVC_RESPONSE_LATE	906	0.0324184	0.130149	0.0260541	0.108039	3.47004e-06	2.64477e-05
ZHENG_RESPONSE_TO_ARSENITE_DN	15	0.0324471	0.130181	0.0293264	0.117156	0.00012828	0.000318955
KEGG_FC_EPSILON_RI_SIGNALING_PATHWAY	72	0.0326576	0.130942	0.02831	0.114245	0.00141888	0.00234423
STEIN_ESR1_TARGETS	85	0.0327025	0.131039	0.0285976	0.115029	3.45951e-08	2.63747e-06
REACTOME_G_ALPHA_Q_SIGNALLING_EVENTS	146	0.0328019	0.131353	0.0308124	0.121008	0.000725886	0.0013128
REACTOME_REGULATION_OF_MITOTIC_CELL_CYCLE	72	0.0328392	0.131389	0.026493	0.108856	0.00133484	0.00222638
LASTOWSKA_NEUROBLASTOMA_COPY_NUMBER_DN	609	0.0328525	0.131389	0.0270653	0.110559	4.32552e-06	2.99601e-05
REACTOME_APC_C_CDC20_MEDIATED_DEGRADATION_OF_MITOTIC_PROTEINS	60	0.0329119	0.131543	0.0269085	0.110061	0.00168085	0.00270472
NOJIMA_SFRP2_TARGETS_UP	28	0.0330188	0.131887	0.0268191	0.109838	0.000191906	0.000437937
LEE_NEURAL_CREST_STEM_CELL_UP	146	0.0331388	0.132283	0.0256133	0.106754	2.00331e-05	8.09933e-05
CYSTEINE_TYPE_PEPTIDASE_ACTIVITY	50	0.0331946	0.132421	0.0296299	0.118051	1.06775e-05	5.31599e-05
REACTOME_HORMONE_SENSITIVE_LIPASE_HSL_MEDIATED_TRIACYLGLYCEROL_HYDROLYSIS	12	0.033238	0.132511	0.0313861	0.122721	0.032091	0.0382724
REACTOME_LIGAND_GATED_ION_CHANNEL_TRANSPORT	20	0.0333757	0.132975	0.0369166	0.136858	0.00700128	0.00953317
NATSUME_RESPONSE_TO_INTERFERON_BETA_UP	68	0.0334258	0.133016	0.0300727	0.119138	6.91087e-05	0.00019639
SCHAEFFER_SOX9_TARGETS_IN_PROSTATE_DEVELOPMENT_DN	37	0.0334286	0.133016	0.0307779	0.121008	9.09268e-05	0.000243153
REACTOME_TRANSPORT_OF_RIBONUCLEOPROTEINS_INTO_THE_HOST_NUCLEUS	26	0.0334492	0.133016	0.0306045	0.120638	0.00229457	0.0035439
CHEN_LIVER_METABOLISM_QTL_CIS	70	0.0335194	0.133184	0.0269538	0.110175	0.00136719	0.00227145
KEGG_GLYCEROPHOSPHOLIPID_METABOLISM	62	0.0335337	0.133184	0.0302638	0.119594	4.29895e-07	8.62938e-06
MIPS_LSD1_COMPLEX	12	0.0335643	0.133221	0.031216	0.12236	9.1793e-06	4.83755e-05
RANKIN_ANGIOGENIC_TARGETS_OF_VHL_HIF2A_UP	5	0.0336137	0.133334	0.0305892	0.120638	0.334837	0.345414
FIGUEROA_AML_METHYLATION_CLUSTER_2_DN	5	0.0336601	0.133434	0.0297182	0.118328	0.180133	0.190884
LIEN_BREAST_CARCINOMA_METAPLASTIC_VS_DUCTAL_DN	79	0.0337536	0.133575	0.0317424	0.123525	8.19052e-10	8.0891e-07
PID_HES_HEYPATHWAY	43	0.0337564	0.133575	0.0309601	0.121508	0.00546838	0.00764239
MEISSNER_NPC_ICP_WITH_H3_UNMETHYLATED	13	0.0337593	0.133575	0.0355233	0.133754	0.0144653	0.0183969
BRUNEAU_HEART_GREAT_VESSELS_AND_VALVULOGENESIS	8	0.0338028	0.133663	0.0283484	0.114245	0.274315	0.285079
ST_TYPE_I_INTERFERON_PATHWAY	9	0.0338944	0.133941	0.0345002	0.131234	0.00070969	0.00128577
OUILLETTE_CLL_13Q14_DELETION_UP	53	0.0339867	0.134213	0.0288008	0.115625	2.21616e-05	8.72483e-05
CELL_SUBSTRATE_ADHESION	37	0.0340261	0.134213	0.0317522	0.123525	5.07868e-05	0.000155771
OSAWA_TNF_TARGETS	10	0.0340269	0.134213	0.0323501	0.125478	0.00364134	0.00531774
COENZYME_BIOSYNTHETIC_PROCESS	10	0.0341255	0.134469	0.0295215	0.117768	0.0250766	0.0305225
EBAUER_TARGETS_OF_PAX3_FOXO1_FUSION_DN	47	0.034182	0.134469	0.0306955	0.120846	0.0052119	0.00732455
SEITZ_NEOPLASTIC_TRANSFORMATION_BY_8P_DELETION_DN	30	0.0342101	0.134469	0.0321619	0.124902	6.31002e-07	1.04943e-05
ONGUSAHA_TP53_TARGETS	34	0.0342129	0.134469	0.034207	0.130671	0.00283876	0.00427339
NADERI_BREAST_CANCER_PROGNOSIS_UP	42	0.0342183	0.134469	0.0298941	0.118804	0.000442903	0.000872654
ZHENG_FOXP3_TARGETS_UP	18	0.03422	0.134469	0.0338232	0.129834	0.250037	0.260979
ST_INTERLEUKIN_4_PATHWAY	26	0.0343579	0.134927	0.0291995	0.116928	0.00151015	0.002469
FIRESTEIN_PROLIFERATION	143	0.0345083	0.135433	0.0301058	0.119194	0.000649601	0.00119406
MEISSNER_NPC_HCP_WITH_H3_UNMETHYLATED	353	0.0345856	0.135652	0.0313283	0.122647	1.10627e-06	1.36991e-05
GAUSSMANN_MLL_AF4_FUSION_TARGETS_E_DN	16	0.0346863	0.135963	0.0324057	0.125617	0.00201355	0.00316494
STEIN_ESRRA_TARGETS_RESPONSIVE_TO_ESTROGEN_UP	31	0.0347392	0.136085	0.0349475	0.132138	0.00153305	0.0025015
KEGG_GLYCOSPHINGOLIPID_BIOSYNTHESIS_LACTO_AND_NEOLACTO_SERIES	24	0.0348228	0.136283	0.0332901	0.128414	7.04196e-05	0.000199091
PID_P53DOWNSTREAMPATHWAY	124	0.0348329	0.136283	0.0316376	0.123361	1.50821e-06	1.59501e-05
TIAN_TNF_SIGNALING_NOT_VIA_NFKB	21	0.0350326	0.136979	0.0341314	0.13054	3.09003e-07	7.17165e-06
FARMER_BREAST_CANCER_APOCRINE_VS_BASAL	327	0.0350783	0.137073	0.029227	0.116964	1.77707e-07	5.55665e-06
REACTOME_CELL_CYCLE_MITOTIC	283	0.0352767	0.137763	0.0301883	0.119389	1.61307e-06	1.67499e-05
GLYCOLIPID_METABOLIC_PROCESS	13	0.0353292	0.137882	0.0290986	0.116598	0.161163	0.172084
ESTABLISHMENT_OF_CELLULAR_LOCALIZATION	320	0.0353668	0.137895	0.0308136	0.121008	3.64739e-07	7.95484e-06
MIPS_LARC_COMPLEX	18	0.0353927	0.137895	0.0344675	0.131189	0.00114707	0.00195457
MITOCHONDRIAL_MEMBRANE_PART	49	0.0353982	0.137895	0.0288808	0.115872	0.000532934	0.0010176
MIPS_PBAF_COMPLEX	11	0.0354241	0.137911	0.0331563	0.128132	0.000157333	0.000375917
YEGNASUBRAMANIAN_PROSTATE_CANCER	128	0.0354937	0.138097	0.0328383	0.127059	2.79621e-09	1.46871e-06
BIOCARTA_ACE2_PATHWAY	13	0.0355827	0.138358	0.0337408	0.129755	2.44126e-05	9.25241e-05
WEST_ADRENOCORTICAL_TUMOR_UP	292	0.035692	0.138513	0.0299749	0.118825	3.66499e-07	7.96567e-06
REACTOME_AUTODEGRADATION_OF_CDH1_BY_CDH1_APC_C	52	0.035721	0.138513	0.0295936	0.117981	0.00195123	0.0030839
ORGANIC_ACID_TRANSMEMBRANE_TRANSPORTER_ACTIVITY	44	0.0357298	0.138513	0.0242161	0.102853	3.75463e-05	0.000124424
CARBOXYLIC_ACID_TRANSMEMBRANE_TRANSPORTER_ACTIVITY	44	0.0357298	0.138513	0.0242161	0.102853	3.75463e-05	0.000124424
NEGATIVE_REGULATION_OF_TRANSFERASE_ACTIVITY	28	0.0357325	0.138513	0.0307333	0.120919	8.51059e-05	0.00023062
RASHI_RESPONSE_TO_IONIZING_RADIATION_5	123	0.0357885	0.138645	0.0332447	0.128396	2.31553e-05	9.00357e-05
MOLECULAR_ADAPTOR_ACTIVITY	46	0.0358187	0.138676	0.033003	0.127618	0.000222242	0.00049289
CHICAS_RB1_TARGETS_LOW_SERUM	77	0.0360206	0.139365	0.0363868	0.135788	3.78412e-05	0.000125204
REACTOME_SRP_DEPENDENT_COTRANSLATIONAL_PROTEIN_TARGETING_TO_MEMBRANE	104	0.0360408	0.139365	0.0340053	0.130335	0.000444399	0.000874272
NIKOLSKY_BREAST_CANCER_6P24_P22_AMPLICON	14	0.036096	0.139493	0.0306505	0.120744	0.0219999	0.0270145
REGULATION_OF_CELL_MORPHOGENESIS	11	0.0362703	0.140081	0.0317679	0.123525	5.54061e-07	9.79962e-06
GRADE_COLON_CANCER_DN	28	0.0363648	0.14034	0.0344189	0.131084	0.00073251	0.00132406
MIPS_BAF_COMPLEX	12	0.0363861	0.14034	0.0339785	0.130335	0.000390016	0.000786647
REACTOME_G_ALPHA1213_SIGNALLING_EVENTS	61	0.0364076	0.14034	0.0322663	0.125231	0.000203456	0.000460462
HELLER_HDAC_TARGETS_SILENCED_BY_METHYLATION_UP	442	0.0364266	0.14034	0.0297791	0.118496	4.04117e-06	2.8912e-05
MAINTENANCE_OF_CELLULAR_PROTEIN_LOCALIZATION	10	0.0365099	0.140507	0.02997	0.118825	0.0037133	0.00541405
BROWNE_HCMV_INFECTION_6HR_UP	69	0.0365143	0.140507	0.0326069	0.126319	0.000178754	0.000414834
MIPS_E2F_6_COMPLEX	10	0.0365398	0.140519	0.0327697	0.126872	0.0111563	0.0144927
PID_AURORA_A_PATHWAY	30	0.0366936	0.141024	0.0338109	0.129834	2.27992e-05	8.90908e-05
MANALO_HYPOXIA_DN	286	0.036755	0.141174	0.031443	0.122867	3.99703e-07	8.2601e-06
NIKOLSKY_BREAST_CANCER_8Q12_Q22_AMPLICON	99	0.036823	0.141349	0.0334616	0.128839	1.76604e-05	7.45072e-05
WINNEPENNINCKX_MELANOMA_METASTASIS_DN	36	0.0369592	0.141703	0.0344193	0.131084	3.33643e-06	2.58348e-05
MAHADEVAN_IMATINIB_RESISTANCE_UP	19	0.0369711	0.141703	0.0303676	0.119929	6.94575e-07	1.11114e-05
MITOCHONDRIAL_ENVELOPE	89	0.0369826	0.141703	0.030193	0.119389	0.000270799	0.000577027
BUCKANOVICH_T_LYMPHOCYTE_HOMING_ON_TUMOR_DN	21	0.0370366	0.141823	0.0334509	0.128839	1.18186e-05	5.70621e-05
BIOCARTA_AGR_PATHWAY	34	0.037118	0.142049	0.033343	0.128539	4.56172e-07	9.00626e-06
SMID_BREAST_CANCER_NORMAL_LIKE_DN	6	0.037304	0.142674	0.0346782	0.131514	0.0459082	0.0532008
TAKEDA_TARGETS_OF_NUP98_HOXA9_FUSION_10D_DN	121	0.0373654	0.142822	0.034129	0.13054	0.00085015	0.00150604
COFACTOR_BIOSYNTHETIC_PROCESS	21	0.0374349	0.142907	0.0346375	0.131514	0.000778961	0.00139443
REACTOME_THE_NLRP3_INFLAMMASOME	11	0.0374479	0.142907	0.0343679	0.131047	6.41477e-05	0.000185384
CHEN_PDGF_TARGETS	17	0.0374554	0.142907	0.0384019	0.140317	0.000219012	0.000487786
ZHOU_PANCREATIC_BETA_CELL	10	0.037517	0.142988	0.0348349	0.13187	0.000828311	0.0014719
REACTOME_P75NTR_RECRUITS_SIGNALLING_COMPLEXES	11	0.0375221	0.142988	0.0355825	0.133897	0.0128507	0.0165133
AUXILIARY_TRANSPORT_PROTEIN_ACTIVITY	24	0.0375906	0.143162	0.0416768	0.148244	0.0427176	0.0498517
CHO_NR4A1_TARGETS	29	0.0376373	0.143254	0.0332721	0.128414	1.60763e-05	6.99092e-05
INTERLEUKIN_RECEPTOR_ACTIVITY	19	0.037672	0.143299	0.0340766	0.130489	0.0162123	0.0203923
IIZUKA_LIVER_CANCER_PROGRESSION_L1_G1_UP	24	0.0377347	0.143451	0.0366284	0.136206	9.13145e-07	1.22325e-05
STEIN_ESRRA_TARGETS	531	0.0378181	0.143681	0.0316475	0.123361	8.53923e-07	1.20548e-05
ROETH_TERT_TARGETS_UP	14	0.0378515	0.143722	0.0396991	0.14323	0.0250795	0.0305225
REACTOME_REGULATION_OF_INSULIN_SECRETION_BY_ACETYLCHOLINE	10	0.0380933	0.144388	0.036914	0.136858	0.0309811	0.0370539
PID_INTEGRIN4_PATHWAY	11	0.0380937	0.144388	0.0356588	0.134024	0.165639	0.176534
BIOCARTA_NFAT_PATHWAY	52	0.0380958	0.144388	0.0399791	0.143829	0.00114966	0.00195741
MITOCHONDRION	294	0.0382245	0.144789	0.0309865	0.121536	2.04334e-05	8.22343e-05
CAVARD_LIVER_CANCER_MALIGNANT_VS_BENIGN	26	0.0382913	0.14491	0.0357382	0.134082	0.0535381	0.0614
REGULATION_OF_RHO_GTPASE_ACTIVITY	6	0.0383024	0.14491	0.0382796	0.140114	0.089602	0.0992899
HUMMERICH_MALIGNANT_SKIN_TUMOR_DN	17	0.0383621	0.145024	0.0341646	0.130588	0.00522804	0.00734396
TSUDA_ALVEOLAR_SOFT_PART_SARCOMA	10	0.0383859	0.145024	0.0359649	0.134772	0.00304509	0.00454277
PID_WNT_NONCANONICAL_PATHWAY	30	0.0384015	0.145024	0.0366726	0.13621	3.22857e-06	2.52791e-05
CHANNEL_REGULATOR_ACTIVITY	22	0.0385151	0.145366	0.0426288	0.149901	0.0418307	0.0489344
MULTI_ORGANISM_PROCESS	141	0.0385488	0.145406	0.0380252	0.139533	0.000142953	0.000348561
MARCINIAK_ER_STRESS_RESPONSE_VIA_CHOP	22	0.0387203	0.145965	0.0342673	0.130743	0.0063559	0.00874699
KORKOLA_CORRELATED_WITH_POU5F1	24	0.0387995	0.146176	0.0357129	0.134082	0.00223561	0.00346473
REACTOME_SIGNAL_AMPLIFICATION	25	0.038844	0.146257	0.0361756	0.13516	1.98975e-05	8.07039e-05
DOANE_BREAST_CANCER_CLASSES_DN	34	0.038889	0.146339	0.0345419	0.131276	0.000102637	0.000267654
REACTOME_METABOLISM_OF_LIPIDS_AND_LIPOPROTEINS	398	0.0389365	0.14643	0.0338062	0.129834	4.89387e-07	9.29099e-06
DELASERNA_TARGETS_OF_MYOD_AND_SMARCA4	11	0.0389624	0.14644	0.0366535	0.13621	0.0560145	0.0640064
WANG_CLASSIC_ADIPOGENIC_TARGETS_OF_PPARG	21	0.0390279	0.146599	0.0375806	0.138359	0.000189671	0.000434133
REACTOME_FORMATION_OF_ATP_BY_CHEMIOSMOTIC_COUPLING	13	0.0390804	0.146709	0.0317067	0.123515	0.000832033	0.0014781
REACTOME_SYNTHESIS_AND_INTERCONVERSION_OF_NUCLEOTIDE_DI_AND_TRIPHOSPHATES	16	0.0392286	0.147177	0.0313622	0.122704	0.0213119	0.0262464
LUCAS_HNF4A_TARGETS_UP	57	0.0392831	0.147225	0.0393119	0.142358	0.00177507	0.00283103
KEGG_BASE_EXCISION_REPAIR	31	0.039288	0.147225	0.0365766	0.136093	0.000714456	0.00129328
BIOCARTA_CTCF_PATHWAY	23	0.0393192	0.147254	0.035004	0.132272	0.0379597	0.044713
JAATINEN_HEMATOPOIETIC_STEM_CELL_UP	230	0.0394332	0.147593	0.0345529	0.131276	2.85193e-06	2.31867e-05
PROTEIN_DEACETYLASE_ACTIVITY	8	0.0395142	0.147771	0.0352343	0.132983	0.000135647	0.000333848
FUCOSYLTRANSFERASE_ACTIVITY	9	0.0395274	0.147771	0.0389831	0.141783	6.34341e-05	0.000183743
MATZUK_SPERMATID_DIFFERENTIATION	34	0.0397667	0.148577	0.0353371	0.133212	3.13812e-06	2.46958e-05
KAYO_CALORIE_RESTRICTION_MUSCLE_DN	83	0.0398394	0.148714	0.0361557	0.13516	2.89723e-05	0.000103463
REACTOME_PRE_NOTCH_PROCESSING_IN_GOLGI	15	0.0398506	0.148714	0.0365596	0.136093	0.000535704	0.00102195
PID_ERBB1_DOWNSTREAM_PATHWAY	102	0.0399152	0.148867	0.0363044	0.135561	0.000119791	0.000301173
OHASHI_AURKB_TARGETS	8	0.0399555	0.148929	0.0340156	0.130335	0.164011	0.174947
BROWNE_HCMV_INFECTION_20HR_UP	236	0.0399806	0.148935	0.0386061	0.1409	7.80818e-07	1.16582e-05
STEGMEIER_PRE-MITOTIC_CELL_CYCLE_REGULATORS	9	0.0400443	0.148942	0.0348915	0.132006	6.33858e-05	0.000183688
REACTOME_REGULATION_OF_ORNITHINE_DECARBOXYLASE_ODC	47	0.0400454	0.148942	0.0335836	0.129229	0.00559498	0.00780375
MYLLYKANGAS_AMPLIFICATION_HOT_SPOT_11	3	0.0400535	0.148942	0.0393026	0.142358	0.0127999	0.0164581
REGULATION_OF_ANGIOGENESIS	24	0.040085	0.148971	0.0346659	0.131514	0.000738674	0.00133406
DING_LUNG_CANCER_MUTATED_FREQUENTLY	11	0.0401273	0.149041	0.035058	0.132397	0.0319805	0.0381478
BIOCARTA_NO1_PATHWAY	29	0.0402726	0.149493	0.0417169	0.148303	0.000121305	0.000304373
POMEROY_MEDULLOBLASTOMA_DESMOPLASIC_VS_CLASSIC_DN	59	0.0403293	0.149615	0.0389379	0.141749	6.43619e-05	0.000185667
ZHAN_MULTIPLE_MYELOMA_MS_UP	40	0.0404638	0.149929	0.0369385	0.136858	1.19709e-06	1.42785e-05
CREIGHTON_AKT1_SIGNALING_VIA_MTOR_UP	34	0.0404656	0.149929	0.0361614	0.13516	4.14628e-06	2.92318e-05
KASLER_HDAC7_TARGETS_1_DN	16	0.0404853	0.149929	0.0401204	0.144192	0.000100671	0.000263728
IVANOVA_HEMATOPOIESIS_STEM_CELL	197	0.0405242	0.149985	0.035718	0.134082	1.37705e-07	4.9037e-06
VALK_AML_CLUSTER_13	30	0.0406039	0.150192	0.0365154	0.136093	4.21493e-07	8.58096e-06
TAKEDA_TARGETS_OF_NUP98_HOXA9_FUSION_10D_UP	150	0.0407122	0.150464	0.0356082	0.133913	1.38945e-05	6.3005e-05
TUBULIN_BINDING	42	0.0407253	0.150464	0.0397891	0.143473	4.0865e-06	2.89533e-05
MCBRYAN_PUBERTAL_BREAST_3_4WK_UP	182	0.040798	0.150517	0.0353332	0.133212	9.70474e-06	5.01471e-05
KUNINGER_IGF1_VS_PDGFB_TARGETS_UP	61	0.0408131	0.150517	0.0361595	0.13516	6.60745e-06	3.86333e-05
CALVET_IRINOTECAN_SENSITIVE_VS_REVERTED_UP	5	0.0408189	0.150517	0.0376992	0.138715	0.0703936	0.0791599
POLYSACCHARIDE_BINDING	32	0.0408392	0.150517	0.0380996	0.139698	8.84582e-05	0.000237965
BIOCARTA_BCELLSURVIVAL_PATHWAY	16	0.040859	0.150517	0.0444003	0.154616	0.185608	0.196355
REGULATION_OF_JNK_ACTIVITY	18	0.0409075	0.150608	0.0390551	0.141881	0.00035739	0.000729951
SMITH_TERT_TARGETS_DN	86	0.0409556	0.150697	0.0347246	0.131532	3.99605e-05	0.000130207
MACROMOLECULAR_COMPLEX	843	0.0410011	0.150776	0.0361225	0.13516	1.00751e-05	5.15868e-05
TOMLINS_METASTASIS_DN	17	0.0413592	0.152004	0.0389513	0.141749	6.8658e-05	0.000195815
KEGG_OXIDATIVE_PHOSPHORYLATION	102	0.0414354	0.152147	0.0342293	0.130677	0.000182756	0.000421792
NIELSEN_GIST_VS_SYNOVIAL_SARCOMA_DN	19	0.0414463	0.152147	0.0445255	0.154909	0.00163148	0.00263963
TORCHIA_TARGETS_OF_EWSR1_FLI1_FUSION_UP	213	0.0415213	0.152266	0.0354019	0.133376	1.98852e-07	5.88433e-06
NEGATIVE_REGULATION_OF_PHOSPHATE_METABOLIC_PROCESS	12	0.041527	0.152266	0.0347168	0.131532	0.000112371	0.000286402
GLYCOSAMINOGLYCAN_BINDING	30	0.0415877	0.15235	0.0393793	0.142403	8.59066e-05	0.00023249
REACTOME_HIGHLY_CALCIUM_PERMEABLE_POSTSYNAPTIC_NICOTINIC_ACETYLCHOLINE_RECEPTORS	10	0.0416015	0.15235	0.0410816	0.146292	1.96176e-06	1.86626e-05
MIPS_SNF2H_COHESIN_NURD_COMPLEX	16	0.0416432	0.15235	0.0364596	0.135979	0.0103317	0.0135189
NAKAMURA_CANCER_MICROENVIRONMENT_DN	41	0.0416468	0.15235	0.0369304	0.136858	6.47413e-06	3.83488e-05
REACTOME_GAP_JUNCTION_TRAFFICKING	22	0.0416719	0.152354	0.0373753	0.137759	0.000685042	0.00124944
REN_ALVEOLAR_RHABDOMYOSARCOMA_UP	97	0.0417301	0.152478	0.0379823	0.139512	0.000159166	0.000378304
REACTOME_SIGNALLING_TO_ERKS	35	0.0418089	0.152552	0.0379356	0.139421	0.000234314	0.000514773
LIN_SILENCED_BY_TUMOR_MICROENVIRONMENT	86	0.0418206	0.152552	0.0402494	0.144471	9.64115e-05	0.000254473
AMIT_EGF_RESPONSE_20_MCF10A	13	0.0418299	0.152552	0.038809	0.141519	0.0624058	0.0707325
SENGUPTA_EBNA1_ANTICORRELATED	113	0.0418692	0.152552	0.0396598	0.143171	0.000273943	0.000582938
PID_RHOA_PATHWAY	44	0.0418714	0.152552	0.0393443	0.142358	7.2588e-06	4.07522e-05
SHI_SPARC_TARGETS_DN	11	0.0419096	0.152603	0.0404421	0.144751	0.170479	0.181386
VIRAL_GENOME_REPLICATION	20	0.0419772	0.152634	0.0392113	0.142285	0.00239033	0.00366843
KEGG_PRION_DISEASES	34	0.0419833	0.152634	0.0380322	0.139533	0.000630093	0.00116466
POSITIVE_REGULATION_OF_CELL_CYCLE	15	0.0419908	0.152634	0.0384458	0.140396	0.0017899	0.00285252
CYTOPLASMIC_PART	1211	0.04222	0.153379	0.0358795	0.134532	2.64202e-06	2.19402e-05
WANG_METHYLATED_IN_BREAST_CANCER	35	0.0422844	0.153525	0.0384001	0.140317	5.96194e-06	3.64482e-05
INOSITOL_OR_PHOSPHATIDYLINOSITOL_KINASE_ACTIVITY	18	0.0423569	0.153641	0.039857	0.143509	0.00555509	0.00775327
S_PHASE	14	0.0423652	0.153641	0.0421322	0.14894	0.21544	0.226433
ZHAN_MULTIPLE_MYELOMA_CD1_VS_CD2_UP	49	0.0425674	0.154285	0.0403838	0.144719	1.2893e-05	5.9974e-05
HESS_TARGETS_OF_HOXA9_AND_MEIS1_DN	72	0.0426596	0.154531	0.0365673	0.136093	0.011054	0.0143745
DEPHOSPHORYLATION	66	0.0427065	0.154612	0.0394024	0.142405	0.00224991	0.00348432
POSITIVE_REGULATION_OF_DNA_BINDING	19	0.0428611	0.155082	0.0410399	0.146226	0.000259672	0.000559178
SUPEROXIDE_METABOLIC_PROCESS	9	0.0429669	0.155305	0.0401963	0.144363	0.0117448	0.015182
COFACTOR_CATABOLIC_PROCESS	9	0.0429718	0.155305	0.0373958	0.137759	0.000308753	0.000644433
TOMIDA_METASTASIS_DN	17	0.043024	0.155404	0.0381736	0.139807	0.000363442	0.000740393
PUJANA_BREAST_CANCER_WITH_BRCA1_MUTATED_UP	56	0.0430649	0.155463	0.0390813	0.141895	0.000400418	0.000803001
REACTOME_CELL_CYCLE_CHECKPOINTS	103	0.0430906	0.155467	0.0373035	0.13766	0.000304294	0.000637408
BIOCARTA_TPO_PATHWAY	24	0.043162	0.155593	0.0411511	0.146457	0.00385559	0.00559433
PATTERN_BINDING	39	0.0431749	0.155593	0.0419052	0.148561	0.0116253	0.015043
G_PROTEIN_SIGNALING_ADENYLATE_CYCLASE_INHIBITING_PATHWAY	10	0.0432145	0.155646	0.0425124	0.149696	0.118659	0.12915
KREPPEL_CD99_TARGETS_UP	5	0.0432653	0.15574	0.0370685	0.137195	2.34609e-05	9.07431e-05
AUNG_GASTRIC_CANCER	46	0.0432929	0.15575	0.0420875	0.148865	0.00375862	0.00547253
REACTOME_APC_C_CDH1_MEDIATED_DEGRADATION_OF_CDC20_AND_OTHER_APC_C_CDH1_TARGETED_PROTEINS_IN_LATE_MITOSIS_EARLY_G1	59	0.0433252	0.155778	0.0371308	0.137233	0.00188065	0.00298282
REACTOME_MAP_KINASE_ACTIVATION_IN_TLR_CASCADE	47	0.0434674	0.156191	0.042486	0.149696	0.00113915	0.00194299
REACTOME_REGULATION_OF_APOPTOSIS	54	0.0434896	0.156191	0.0378181	0.139071	8.9265e-05	0.000239726
TESAR_JAK_TARGETS_MOUSE_ES_D3_DN	6	0.0435836	0.156389	0.0417816	0.148366	0.107879	0.118042
VOLTAGE_GATED_CHANNEL_ACTIVITY	67	0.0435943	0.156389	0.0437172	0.152828	0.000137375	0.000337442
KEGG_BUTANOATE_METABOLISM	32	0.043683	0.156618	0.0369558	0.136858	0.000798861	0.001426
MATTHEWS_AP1_TARGETS	16	0.0438237	0.157033	0.0403266	0.144666	0.00205053	0.00321266
REACTOME_TRANSPORT_TO_THE_GOLGI_AND_SUBSEQUENT_MODIFICATION	32	0.0438992	0.157214	0.0390234	0.141848	3.01204e-07	7.17165e-06
VOLTAGE_GATED_CATION_CHANNEL_ACTIVITY	61	0.0440818	0.157702	0.0440006	0.153613	0.000140995	0.000344321
KEGG_STEROID_HORMONE_BIOSYNTHESIS	42	0.0440975	0.157702	0.0370978	0.137223	6.88613e-05	0.000195863
RAY_ALZHEIMERS_DISEASE	12	0.0441105	0.157702	0.0401257	0.144192	0.140701	0.151596
WEIGEL_OXIDATIVE_STRESS_RESPONSE	35	0.0443518	0.158475	0.0398245	0.143509	5.35221e-05	0.000162187
ORGANIC_ACID_TRANSPORT	41	0.044502	0.158814	0.037166	0.137233	3.96189e-05	0.000129455
CARBOXYLIC_ACID_TRANSPORT	41	0.044502	0.158814	0.037166	0.137233	3.96189e-05	0.000129455
NEGATIVE_REGULATION_OF_TRANSLATION	20	0.0445222	0.158814	0.0419001	0.148561	0.0161059	0.0202747
PID_DNAPK_PATHWAY	15	0.0445489	0.158819	0.0404043	0.144719	2.36893e-05	9.11261e-05
BASOLATERAL_PLASMA_MEMBRANE	26	0.0446109	0.15895	0.0405661	0.145112	0.0396556	0.0466063
CHEN_ETV5_TARGETS_SERTOLI	20	0.0447685	0.159368	0.0449289	0.155877	0.0810977	0.0903906
LINSLEY_MIR16_TARGETS	155	0.0447917	0.159368	0.040796	0.145811	3.79468e-06	2.78898e-05
EMBRYONIC_MORPHOGENESIS	14	0.0448042	0.159368	0.0409022	0.145983	0.0304481	0.0364786
STARK_PREFRONTAL_CORTEX_22Q11_DELETION_UP	153	0.0448427	0.159416	0.0456461	0.158013	0.000860077	0.00152149
LEE_LIVER_CANCER_MYC_UP	53	0.0449513	0.159711	0.0465627	0.15985	0.000630769	0.00116556
PHOSPHORIC_MONOESTER_HYDROLASE_ACTIVITY	106	0.0449885	0.159744	0.043	0.150907	6.06933e-07	1.0385e-05
BIOCARTA_ARF_PATHWAY	16	0.0450782	0.159744	0.0458747	0.158524	0.3496	0.359936
BIOCARTA_ERYTH_PATHWAY	14	0.0450898	0.159744	0.0419784	0.148729	0.0648952	0.0733431
GRABARCZYK_BCL11B_TARGETS_UP	63	0.0450911	0.159744	0.0394464	0.142482	4.97353e-06	3.2351e-05
TRAYNOR_RETT_SYNDROM_UP	33	0.0451349	0.159744	0.0408308	0.145811	8.92654e-07	1.22325e-05
VANTVEER_BREAST_CANCER_METASTASIS_UP	41	0.0451473	0.159744	0.0393339	0.142358	1.71356e-08	2.35233e-06
GOLGI_STACK	11	0.0451829	0.159744	0.0388309	0.141519	0.000506319	0.000972669
SOTIRIOU_BREAST_CANCER_GRADE_1_VS_3_UP	151	0.045188	0.159744	0.0373729	0.137759	6.40017e-07	1.05603e-05
BURTON_ADIPOGENESIS_10	26	0.0451885	0.159744	0.0408288	0.145811	1.48996e-06	1.58368e-05
LIM_MAMMARY_LUMINAL_MATURE_DN	85	0.0453145	0.160099	0.0410261	0.146226	0.00227576	0.00351743
BIOCARTA_P53HYPOXIA_PATHWAY	22	0.0454096	0.160345	0.0393397	0.142358	0.000113178	0.000287834
BIOCARTA_ETC_PATHWAY	11	0.0454974	0.160566	0.0404102	0.144719	0.00290918	0.0043648
REACTOME_FORMATION_OF_THE_TERNARY_COMPLEX_AND_SUBSEQUENTLY_THE_43S_COMPLEX	47	0.0455307	0.160593	0.0431805	0.151288	0.00322285	0.00477518
MIPS_PC2_COMPLEX	11	0.0456526	0.160933	0.043043	0.150974	0.00135198	0.0022514
ST_PHOSPHOINOSITIDE_3_KINASE_PATHWAY	35	0.0456958	0.160995	0.0383381	0.140247	0.000297177	0.000624577
LEE_CALORIE_RESTRICTION_MUSCLE_UP	40	0.0458951	0.161607	0.0428431	0.150523	2.05629e-06	1.89957e-05
KEGG_PATHOGENIC_ESCHERICHIA_COLI_INFECTION	54	0.0459333	0.161651	0.0445446	0.154909	0.000107449	0.000276317
CYCLIC_NUCLEOTIDE_MEDIATED_SIGNALING	101	0.0460573	0.161993	0.0463478	0.159373	0.00588609	0.00817361
PARK_TRETINOIN_RESPONSE_AND_PML_RARA_FUSION	30	0.0461095	0.161993	0.0425101	0.149696	0.0849768	0.0945304
MURATA_VIRULENCE_OF_H_PILORI	24	0.0461545	0.161993	0.040994	0.146226	1.84315e-05	7.66318e-05
REACTOME_ACYL_CHAIN_REMODELLING_OF_PG	13	0.0461554	0.161993	0.042077	0.148865	0.00362974	0.00530572
METAL_ION_TRANSMEMBRANE_TRANSPORTER_ACTIVITY	137	0.0461589	0.161993	0.0468833	0.160514	8.00752e-05	0.000220207
MYLLYKANGAS_AMPLIFICATION_HOT_SPOT_13	4	0.0462715	0.162298	0.0421896	0.149059	1.4484e-05	6.49309e-05
ATPASE_ACTIVITY	107	0.0463221	0.162385	0.0423722	0.149536	5.57361e-05	0.000167129
MITOCHONDRIAL_PART	127	0.0463614	0.162433	0.0381509	0.139805	0.000201575	0.000456861
SIG_REGULATION_OF_THE_ACTIN_CYTOSKELETON_BY_RHO_GTPASES	33	0.0464054	0.162496	0.0463463	0.159373	2.52506e-05	9.451e-05
REGULATION_OF_G_PROTEIN_COUPLED_RECEPTOR_PROTEIN_SIGNALING_PATHWAY	23	0.0464813	0.16267	0.0441078	0.153811	1.83475e-05	7.64845e-05
MURAKAMI_UV_RESPONSE_1HR_DN	10	0.0465067	0.16267	0.0445582	0.154909	0.0500132	0.0575664
PID_PI3KPLCTRKPATHWAY	35	0.0466175	0.162967	0.0448283	0.155762	0.00214232	0.00333985
JIANG_AGING_HYPOTHALAMUS_UP	42	0.0466799	0.163075	0.0388432	0.141519	0.000126532	0.000315106
REACTOME_ERKS_ARE_INACTIVATED	12	0.0467255	0.163075	0.0484555	0.163849	0.00066965	0.00122576
RAMASWAMY_METASTASIS_UP	66	0.046726	0.163075	0.0398674	0.143509	0.000120255	0.000302219
PROTEIN_SERINE_THREONINE_PHOSPHATASE_ACTIVITY	23	0.0467786	0.163131	0.0470372	0.160773	0.0184527	0.0229765
LEIN_LOCALIZED_TO_DISTAL_AND_PROXIMAL_DENDRITES	12	0.0467938	0.163131	0.0519497	0.172065	0.000847479	0.00150215
KEGG_SNARE_INTERACTIONS_IN_VESICULAR_TRANSPORT	33	0.0469599	0.16362	0.0448832	0.155867	0.000544701	0.00103484
BROWNE_HCMV_INFECTION_24HR_UP	147	0.0470121	0.163711	0.045947	0.1586	2.17131e-05	8.61364e-05
N_TERMINAL_PROTEIN_AMINO_ACID_MODIFICATION	9	0.0470489	0.163749	0.0433378	0.15167	0.10101	0.110898
SMAD_BINDING	11	0.0471766	0.164103	0.048051	0.16327	0.0592654	0.0674399
LY_AGING_PREMATURE_DN	30	0.047327	0.164535	0.0472128	0.16113	0.0184808	0.0229979
MIPS_KINASE_MATURATION_COMPLEX_1	13	0.0475861	0.165301	0.0458106	0.15839	0.00589884	0.00818951
HEPARIN_BINDING	20	0.0475998	0.165301	0.0465173	0.159781	0.00028992	0.000611773
MIPS_H2AX_COMPLEX_II	8	0.0476805	0.16549	0.0460755	0.15887	0.0361903	0.0427408
NIELSEN_GIST_AND_SYNOVIAL_SARCOMA_DN	20	0.0477739	0.165723	0.0422601	0.149224	0.012559	0.0161748
KIM_MYC_AMPLIFICATION_TARGETS_UP	159	0.0478673	0.165909	0.0434367	0.151932	1.06618e-05	5.31237e-05
REGULATION_OF_IMMUNE_EFFECTOR_PROCESS	14	0.0478802	0.165909	0.0440148	0.153613	0.364055	0.37372
REACTOME_NGF_SIGNALLING_VIA_TRKA_FROM_THE_PLASMA_MEMBRANE	126	0.0479435	0.166037	0.0482674	0.163564	0.000189688	0.000434133
PHONG_TNF_TARGETS_DN	7	0.0480676	0.166376	0.0514355	0.171261	0.000200916	0.000455858
BASSO_HAIRY_CELL_LEUKEMIA_UP	6	0.048133	0.16651	0.0466653	0.16002	0.456207	0.46431
DOANE_BREAST_CANCER_CLASSES_UP	72	0.0481975	0.166605	0.0420512	0.148865	9.38613e-06	4.90964e-05
INTRA_GOLGI_VESICLE_MEDIATED_TRANSPORT	10	0.0482348	0.166605	0.0470189	0.160773	0.000593163	0.00110908
CYTOPLASM	1851	0.0482677	0.166605	0.0419073	0.148561	6.07972e-07	1.0385e-05
REACTOME_GLYCOSPHINGOLIPID_METABOLISM	25	0.0482693	0.166605	0.0430981	0.151083	0.0141869	0.0180866
PAPASPYRIDONOS_UNSTABLE_ATEROSCLEROTIC_PLAQUE_DN	40	0.0482924	0.166605	0.0514966	0.171374	1.84223e-05	7.66318e-05
PHOSPHOTRANSFERASE_ACTIVITY_PHOSPHATE_GROUP_AS_ACCEPTOR	17	0.0483746	0.166797	0.0456766	0.158013	0.0171748	0.0214915
NUCLEOTIDE_KINASE_ACTIVITY	13	0.0484156	0.166825	0.0443251	0.15444	0.136132	0.147025
PID_TRKRPATHWAY	61	0.0484357	0.166825	0.0459145	0.158575	0.000248929	0.00054122
PRAMOONJAGO_SOX4_TARGETS_UP	51	0.0485023	0.166963	0.0441204	0.153811	1.85116e-08	2.35233e-06
GARGALOVIC_RESPONSE_TO_OXIDIZED_PHOSPHOLIPIDS_RED_UP	13	0.048563	0.167081	0.0424682	0.149696	0.00115111	0.00195828
SHANK_TAL1_TARGETS_DN	10	0.048725	0.167547	0.0428667	0.150523	0.107672	0.117843
ACEVEDO_LIVER_CANCER_WITH_H3K9ME3_UP	80	0.0491715	0.16899	0.0494681	0.166647	0.000339848	0.000700248
REACTOME_HOST_INTERACTIONS_OF_HIV_FACTORS	116	0.0492527	0.169177	0.042642	0.149901	0.00054966	0.0010429
NAGASHIMA_NRG1_SIGNALING_UP	174	0.0493654	0.169464	0.0461738	0.159122	2.02883e-06	1.89309e-05
HE_PTEN_TARGETS_UP	16	0.04941	0.169464	0.0472168	0.16113	0.100119	0.11013
HISTONE_DEACETYLASE_COMPLEX	17	0.049417	0.169464	0.0472484	0.161151	5.89426e-05	0.000174257
BASEMENT_MEMBRANE	34	0.0494732	0.169475	0.050044	0.167959	0.0183395	0.0228492
OXIDOREDUCTASE_ACTIVITY_ACTING_ON_THE_ALDEHYDE_OR_OXO_GROUP_OF_DONORS	22	0.0494739	0.169475	0.0417474	0.148328	0.000908076	0.0015921
RASHI_RESPONSE_TO_IONIZING_RADIATION_6	73	0.0495292	0.169572	0.0432891	0.151584	0.035444	0.0419379
GROWTH_FACTOR_BINDING	32	0.0495607	0.169588	0.0452763	0.156887	0.00688012	0.00940681
REACTOME_ETHANOL_OXIDATION	7	0.0497436	0.170055	0.0456573	0.158013	0.00158801	0.00257877
FOURNIER_ACINAR_DEVELOPMENT_LATE_UP	11	0.049751	0.170055	0.0468706	0.160514	0.15833	0.169231
HUNSBERGER_EXERCISE_REGULATED_GENES	31	0.0498888	0.170433	0.0510421	0.170331	1.49815e-07	5.10423e-06
GOLDRATH_IMMUNE_MEMORY	55	0.050018	0.170581	0.0480356	0.16327	0.00175352	0.00280021
HOLLEMAN_ASPARAGINASE_RESISTANCE_B_ALL_DN	15	0.0500324	0.170581	0.0425685	0.14981	0.0143483	0.0182702
PEPTIDASE_ACTIVITY	165	0.0500356	0.170581	0.0449674	0.155902	0.000311256	0.000648974
KUROKAWA_LIVER_CANCER_EARLY_RECURRENCE_UP	11	0.0500539	0.170581	0.0486227	0.164326	6.72661e-06	3.9103e-05
KEGG_CYTOKINE_CYTOKINE_RECEPTOR_INTERACTION	234	0.0500932	0.170581	0.04838	0.16382	0.00595186	0.00825585
BIOCARTA_TH1TH2_PATHWAY	18	0.0500943	0.170581	0.0437886	0.152993	0.195827	0.206646
KONG_E2F1_TARGETS	9	0.050346	0.17127	0.047061	0.160773	0.000329844	0.00068276
REACTOME_REVERSIBLE_HYDRATION_OF_CARBON_DIOXIDE	11	0.050351	0.17127	0.0481211	0.16342	0.0256937	0.0312037
FONTAINE_FOLLICULAR_THYROID_ADENOMA_UP	59	0.0504044	0.171359	0.0516943	0.171713	0.0130482	0.0167432
DARWICHE_PAPILLOMA_RISK_HIGH_DN	135	0.0504582	0.171449	0.0488669	0.164975	5.61307e-05	0.000167833
BOYLAN_MULTIPLE_MYELOMA_C_D_UP	103	0.050777	0.172439	0.0449356	0.155877	1.9358e-05	7.91631e-05
HOLLEMAN_DAUNORUBICIN_ALL_DN	8	0.0510107	0.17314	0.0481971	0.163564	2.83082e-05	0.0001019
DUTERTRE_ESTRADIOL_RESPONSE_24HR_UP	263	0.0510633	0.173225	0.0497872	0.167454	7.2521e-07	1.13143e-05
ST_JAK_STAT_PATHWAY	9	0.0511119	0.173262	0.0516476	0.171713	0.138625	0.149539
POSITIVE_REGULATION_OF_CYTOSKELETON_ORGANIZATION_AND_BIOGENESIS	9	0.0511292	0.173262	0.0506728	0.169438	0.000517261	0.000990068
REACTOME_P53_INDEPENDENT_G1_S_DNA_DAMAGE_CHECKPOINT	47	0.0512142	0.173457	0.0463475	0.159373	0.0031993	0.00474363
BOYAULT_LIVER_CANCER_SUBCLASS_G23_UP	52	0.0513668	0.173658	0.0483949	0.16382	9.41351e-06	4.91985e-05
IVANOVA_HEMATOPOIESIS_STEM_CELL_LONG_TERM	223	0.0513892	0.173658	0.0496065	0.166935	7.91695e-05	0.000218464
SATO_SILENCED_BY_DEACETYLATION_IN_PANCREATIC_CANCER	43	0.0513908	0.173658	0.0474935	0.161724	0.00193641	0.00306278
GLUCAN_METABOLIC_PROCESS	10	0.0514037	0.173658	0.0495749	0.166918	0.00756261	0.0102202
PARK_TRETINOIN_RESPONSE_AND_RARA_PLZF_FUSION	22	0.0514114	0.173658	0.0482413	0.163564	0.0341636	0.0405295
REACTOME_AUTODEGRADATION_OF_THE_E3_UBIQUITIN_LIGASE_COP1	45	0.0516531	0.174363	0.046242	0.159269	0.00331625	0.00489287
AMINE_BIOSYNTHETIC_PROCESS	15	0.0516821	0.174363	0.0511423	0.170465	0.000582476	0.00109234
PIONTEK_PKD1_TARGETS_UP	30	0.0517032	0.174363	0.0512468	0.170723	1.63358e-06	1.68518e-05
HUANG_GATA2_TARGETS_UP	133	0.0517873	0.174554	0.0492493	0.165999	0.00819905	0.0109838
LEUKOCYTE_CHEMOTAXIS	12	0.0519164	0.174895	0.0466883	0.16002	2.41945e-05	9.20159e-05
BILBAN_B_CLL_LPL_UP	63	0.0519828	0.175025	0.0463871	0.159421	2.11597e-06	1.92854e-05
ESTABLISHMENT_OF_PROTEIN_LOCALIZATION	170	0.0521052	0.175344	0.0474598	0.161697	2.39974e-07	6.32694e-06
CROMER_TUMORIGENESIS_UP	61	0.0522425	0.17565	0.0531237	0.174542	9.71889e-05	0.000255989
WIERENGA_STAT5A_TARGETS_UP	172	0.0522518	0.17565	0.0466064	0.159913	0.00136656	0.00227145
VISALA_AGING_LYMPHOCYTE_DN	19	0.0523038	0.175731	0.0518498	0.171825	9.13815e-05	0.000244058
HAHTOLA_MYCOSIS_FUNGOIDES_SKIN_DN	27	0.0523378	0.175751	0.0502833	0.168528	0.00223169	0.00346035
CELLULAR_RESPONSE_TO_STIMULUS	16	0.0523697	0.175765	0.0498579	0.167602	0.00497227	0.00702066
REACTOME_RAP1_SIGNALLING	16	0.0525649	0.176227	0.0518104	0.171825	0.000513427	0.000983925
HOWLIN_PUBERTAL_MAMMARY_GLAND	62	0.0525716	0.176227	0.0484451	0.163849	0.000135304	0.000333133
KORKOLA_SEMINOMA_UP	40	0.0526073	0.176227	0.0469296	0.160585	0.000802516	0.00143131
REACTOME_INTERACTIONS_OF_VPR_WITH_HOST_CELLULAR_PROTEINS	31	0.0526483	0.176227	0.0502938	0.168528	0.00154373	0.0025149
CORTICAL_ACTIN_CYTOSKELETON	13	0.0526805	0.176227	0.0523301	0.172509	0.00952129	0.012576
REACTOME_SCF_BETA_TRCP_MEDIATED_DEGRADATION_OF_EMI1	48	0.0526956	0.176227	0.0473753	0.161496	0.00399352	0.00576923
REACTOME_SIGNALING_BY_GPCR	531	0.0527032	0.176227	0.0534118	0.175158	0.000150363	0.000362356
CHNG_MULTIPLE_MYELOMA_HYPERPLOID_DN	28	0.0527904	0.176425	0.0479003	0.163021	0.000233085	0.000512786
REACTOME_CONVERSION_FROM_APC_C_CDC20_TO_APC_C_CDH1_IN_LATE_ANAPHASE	12	0.0528438	0.17651	0.0502216	0.168465	0.00159217	0.00258379
OSMAN_BLADDER_CANCER_DN	322	0.0529667	0.176827	0.0521908	0.17241	1.66146e-05	7.14209e-05
SMID_BREAST_CANCER_RELAPSE_IN_LIVER_DN	10	0.053021	0.176914	0.0543686	0.177649	0.0135426	0.0173353
BOYAULT_LIVER_CANCER_SUBCLASS_G123_DN	51	0.0530741	0.176957	0.0487235	0.164579	1.33317e-06	1.49254e-05
REACTOME_CDK_MEDIATED_PHOSPHORYLATION_AND_REMOVAL_OF_CDC6	45	0.0530956	0.176957	0.0479946	0.163254	0.00341873	0.0050276
LIANG_SILENCED_BY_METHYLATION_DN	11	0.0531181	0.176957	0.0516768	0.171713	0.123326	0.13386
SCHAEFFER_PROSTATE_DEVELOPMENT_AND_CANCER_BOX5_DN	8	0.0532294	0.177234	0.0521753	0.17241	0.00856825	0.011437
FALVELLA_SMOKERS_WITH_LUNG_CANCER	70	0.0533519	0.177549	0.0517075	0.171713	0.000935546	0.00163254
KEGG_SMALL_CELL_LUNG_CANCER	84	0.0534153	0.177575	0.0521051	0.17241	0.00118258	0.00200317
FOCAL_ADHESION_FORMATION	10	0.053416	0.177575	0.0526686	0.173443	0.00117761	0.00199798
MULLIGHAN_MLL_SIGNATURE_2_DN	279	0.0535801	0.178026	0.0482284	0.163564	1.9145e-05	7.85106e-05
MATTHEWS_SKIN_CARCINOGENESIS_VIA_JUN	13	0.0536708	0.178233	0.0459782	0.158621	0.00388172	0.00562836
SCHAEFFER_PROSTATE_DEVELOPMENT_AND_CANCER_BOX6_DN	4	0.0538726	0.178809	0.0505653	0.169258	6.95544e-06	3.99273e-05
BLALOCK_ALZHEIMERS_DISEASE_INCIPIENT_UP	387	0.0539093	0.178837	0.0568214	0.181985	0.0030789	0.00458345
VIRAL_INFECTIOUS_CYCLE	29	0.0539934	0.179022	0.0510748	0.170331	0.00392736	0.00568408
REACTOME_DIABETES_PATHWAYS	112	0.054155	0.179463	0.0499879	0.16786	7.35088e-06	4.11846e-05
EHLERS_ANEUPLOIDY_DN	10	0.0542676	0.179742	0.0499491	0.16782	0.0054499	0.00762164
YAO_HOXA10_TARGETS_VIA_PROGESTERONE_UP	70	0.0543108	0.179744	0.0554706	0.179667	0.0005782	0.00108658
SETLUR_PROSTATE_CANCER_TMPRSS2_ERG_FUSION_UP	64	0.0543252	0.179744	0.0528697	0.174014	0.000452678	0.000888027
REACTOME_ACTIVATION_OF_THE_MRNA_UPON_BINDING_OF_THE_CAP_BINDING_COMPLEX_AND_EIFS_AND_SUBSEQUENT_BINDING_TO_43S	55	0.0543736	0.179809	0.0521797	0.17241	0.00259942	0.00394989
REACTOME_POTASSIUM_CHANNELS	76	0.0544436	0.179947	0.0557658	0.180345	0.000115242	0.000291867
WOTTON_RUNX_TARGETS_DN	25	0.0546652	0.180584	0.0506267	0.169374	1.94817e-05	7.95688e-05
MYLLYKANGAS_AMPLIFICATION_HOT_SPOT_8	11	0.0549011	0.181269	0.0550866	0.17879	0.0431151	0.0502318
BETA_TUBULIN_BINDING	9	0.0549369	0.181292	0.048895	0.164981	0.000423339	0.000840147
MANTOVANI_VIRAL_GPCR_SIGNALING_UP	64	0.0550317	0.18151	0.0560432	0.180778	0.000523372	0.00100085
SA_CASPASE_CASCADE	19	0.0551153	0.181626	0.0523812	0.172587	0.161979	0.172838
MYLLYKANGAS_AMPLIFICATION_HOT_SPOT_18	5	0.0551272	0.181626	0.0560397	0.180778	0.0229269	0.0280707
NEUTRAL_AMINO_ACID_TRANSMEMBRANE_TRANSPORTER_ACTIVITY	12	0.0551534	0.181626	0.0508894	0.170072	0.000428332	0.00084792
UBIQUITIN_PROTEIN_LIGASE_ACTIVITY	42	0.0551858	0.181638	0.0504584	0.16899	8.10871e-05	0.000222214
KINASE_ACTIVITY	332	0.0552869	0.181875	0.0530766	0.174542	0.000176602	0.000411049
CHAUHAN_RESPONSE_TO_METHOXYESTRADIOL_UP	50	0.0553892	0.181978	0.0489849	0.165196	1.21977e-06	1.43975e-05
SCHAEFFER_PROSTATE_DEVELOPMENT_6HR_UP	142	0.0554051	0.181978	0.0510625	0.170331	0.000261549	0.000561968
REACTOME_SIGNALING_BY_PDGF	112	0.0554147	0.181978	0.0550331	0.17879	4.0506e-05	0.000131671
KEGG_TYPE_II_DIABETES_MELLITUS	44	0.0554337	0.181978	0.0567388	0.181983	1.03994e-05	5.23869e-05
CATION_TRANSPORT	131	0.0556046	0.182444	0.0540797	0.177165	0.000117032	0.00029518
ANION_TRANSMEMBRANE_TRANSPORTER_ACTIVITY	55	0.0557144	0.182629	0.0543598	0.177649	0.0209264	0.025812
SWEET_KRAS_TARGETS_DN	65	0.0557263	0.182629	0.0521657	0.17241	5.69182e-07	1.00211e-05
POSITIVE_REGULATION_OF_CYTOKINE_SECRETION	9	0.0557477	0.182629	0.0552078	0.179092	0.0409628	0.0480083
INTERLEUKIN_BINDING	24	0.0557871	0.182647	0.0531903	0.174614	0.0305543	0.0365654
RAY_TUMORIGENESIS_BY_ERBB2_CDC25A_DN	127	0.0558112	0.182647	0.0585446	0.185326	2.20548e-05	8.69909e-05
DARWICHE_SQUAMOUS_CELL_CARCINOMA_DN	135	0.0559759	0.183087	0.0545317	0.177906	0.000283997	0.000601692
ORGANELLE_ORGANIZATION_AND_BIOGENESIS	422	0.0560037	0.183087	0.0543459	0.177649	1.34209e-06	1.49455e-05
LEE_LIVER_CANCER_MYC_TGFA_UP	60	0.0560954	0.183197	0.0580122	0.184393	0.00140178	0.00231841
GILDEA_METASTASIS	30	0.0560957	0.183197	0.0565377	0.181598	0.0165686	0.0208114
ELVIDGE_HYPOXIA_DN	146	0.0563434	0.183911	0.0531335	0.174542	7.13191e-09	1.80397e-06
PID_ARF6DOWNSTREAMPATHWAY	15	0.0566064	0.184674	0.0592524	0.186454	0.015512	0.0196093
RESPONSE_TO_IONIZING_RADIATION	7	0.0566508	0.184723	0.0518501	0.171825	0.00113858	0.00194274
BIOCARTA_CARM1_PATHWAY	12	0.0567555	0.184844	0.0558068	0.180385	3.59609e-06	2.70803e-05
PLASMA_MEMBRANE	1305	0.0567623	0.184844	0.0547758	0.178517	1.83146e-05	7.63978e-05
KEGG_PRIMARY_IMMUNODEFICIENCY	34	0.0567759	0.184844	0.0549809	0.17879	0.158109	0.169023
POSITIVE_REGULATION_OF_JNK_ACTIVITY	16	0.0568795	0.185028	0.0544673	0.17788	0.000366712	0.00074633
ACOSTA_PROLIFERATION_INDEPENDENT_MYC_TARGETS_UP	83	0.0568909	0.185028	0.0549748	0.17879	0.000291651	0.000615013
KASLER_HDAC7_TARGETS_2_DN	27	0.0569975	0.185279	0.0574668	0.183214	3.72833e-05	0.000123878
REGULATION_OF_SECRETION	35	0.0571129	0.185558	0.0554151	0.179579	0.00010765	0.000276706
VOLTAGE_GATED_POTASSIUM_CHANNEL_ACTIVITY	33	0.0572204	0.185811	0.058656	0.185504	0.000185825	0.00042726
BONCI_TARGETS_OF_MIR15A_AND_MIR16_1	78	0.0573258	0.185985	0.0522413	0.172456	5.34178e-06	3.38162e-05
MULLIGHAN_MLL_SIGNATURE_1_DN	240	0.0573327	0.185985	0.0517428	0.17174	3.50859e-05	0.00011845
GLYCOSPHINGOLIPID_METABOLIC_PROCESS	11	0.0574068	0.186129	0.0531409	0.174542	0.202519	0.213351
CHROMATIN_MODIFICATION	49	0.0574613	0.18621	0.0544994	0.177892	1.61743e-06	1.67515e-05
CAMPS_COLON_CANCER_COPY_NUMBER_DN	38	0.0575973	0.186521	0.0567641	0.181983	0.000780091	0.00139606
TSAI_RESPONSE_TO_IONIZING_RADIATION	144	0.0576164	0.186521	0.0549373	0.17879	0.00101174	0.00175144
POSITIVE_REGULATION_OF_DNA_METABOLIC_PROCESS	11	0.0576558	0.186553	0.0550508	0.17879	0.000333545	0.000689065
PID_AMB2_NEUTROPHILS_PATHWAY	41	0.0579098	0.187278	0.0562011	0.180917	0.0105695	0.0137985
MIKKELSEN_ES_HCP_WITH_H3_UNMETHYLATED	36	0.0579966	0.187436	0.0565648	0.181598	2.35155e-05	9.07431e-05
PERIPHERAL_NERVOUS_SYSTEM_DEVELOPMENT	12	0.0580182	0.187436	0.0575985	0.183388	0.00107912	0.00185631
POTTI_5FU_SENSITIVITY	42	0.0580707	0.18751	0.0510391	0.170331	0.000433367	0.000856542
CATABOLIC_PROCESS	203	0.0581476	0.187662	0.0522868	0.172456	2.68559e-05	9.83574e-05
RICKMAN_HEAD_AND_NECK_CANCER_F	47	0.0582322	0.187839	0.0571129	0.182362	7.63829e-07	1.1601e-05
UDAYAKUMAR_MED1_TARGETS_DN	238	0.0583641	0.188136	0.0570567	0.182361	1.92853e-05	7.89831e-05
CALVET_IRINOTECAN_SENSITIVE_VS_RESISTANT_UP	5	0.0583981	0.188136	0.058778	0.185703	0.000418405	0.000832188
ZHANG_RESPONSE_TO_CANTHARIDIN_UP	19	0.0584137	0.188136	0.0522842	0.172456	0.183869	0.194614
WEI_MIR34A_TARGETS	121	0.0585286	0.18841	0.0550768	0.17879	6.3585e-08	3.53907e-06
CUI_TCF21_TARGETS_UP	35	0.0586593	0.188734	0.0549917	0.17879	0.000242922	0.000529256
PID_THROMBIN_PAR1_PATHWAY	42	0.0587194	0.188761	0.0570837	0.182361	0.00217002	0.00337803
ELVIDGE_HYPOXIA_BY_DMOG_UP	128	0.0587426	0.188761	0.0591425	0.186454	1.95235e-08	2.35233e-06
HOLLEMAN_VINCRISTINE_RESISTANCE_ALL_UP	27	0.0587776	0.188761	0.0564941	0.181598	0.0152931	0.0193598
CREIGHTON_ENDOCRINE_THERAPY_RESISTANCE_5	382	0.0587876	0.188761	0.053727	0.1761	5.5041e-06	3.43914e-05
KEGG_SULFUR_METABOLISM	10	0.058887	0.188984	0.0547583	0.178517	0.000288857	0.000609939
ABBUD_LIF_SIGNALING_1_DN	23	0.0589281	0.189003	0.0553615	0.179498	5.42614e-06	3.41327e-05
PROTEIN_AMINO_ACID_DEPHOSPHORYLATION	60	0.0589529	0.189003	0.0574996	0.183226	0.00277278	0.00418406
WEBER_METHYLATED_LCP_IN_SPERM_DN	5	0.0590208	0.189125	0.0560424	0.180778	0.0886177	0.098303
REACTOME_NFKB_ACTIVATION_THROUGH_FADD_RIP1_PATHWAY_MEDIATED_BY_CASPASE_8_AND10	11	0.0590857	0.18917	0.0610198	0.190118	0.00936708	0.0123905
HAHTOLA_MYCOSIS_FUNGOIDES_UP	19	0.0590951	0.18917	0.062546	0.192776	6.24676e-07	1.04716e-05
ZHU_CMV_ALL_DN	121	0.0591273	0.189177	0.059189	0.186454	0.000927042	0.00161995
MAYBURD_RESPONSE_TO_L663536_DN	49	0.0592882	0.189596	0.0556478	0.180056	7.19024e-06	4.06752e-05
MEIOSIS_I	19	0.0593632	0.189694	0.0541232	0.177215	0.0631581	0.0715337
NICOTINIC_ACETYLCHOLINE_GATED_RECEPTOR_CHANNEL_COMPLEX	10	0.0594091	0.189694	0.059636	0.187101	2.06743e-06	1.89957e-05
NICOTINIC_ACETYLCHOLINE_ACTIVATED_CATION_SELECTIVE_CHANNEL_ACTIVITY	10	0.0594091	0.189694	0.059636	0.187101	2.06743e-06	1.89957e-05
NAM_FXYD5_TARGETS_DN	18	0.0594803	0.189805	0.0565834	0.181598	0.000115941	0.000293126
REACTOME_INTEGRIN_ALPHAIIB_BETA3_SIGNALING	26	0.0595162	0.189805	0.0568699	0.182047	0.112352	0.122625
HU_GENOTOXIN_ACTION_DIRECT_VS_INDIRECT_4HR	36	0.0595341	0.189805	0.059386	0.186699	1.13701e-06	1.37865e-05
SULFUR_METABOLIC_PROCESS	32	0.059791	0.190527	0.0533774	0.175137	0.0105068	0.0137338
LIU_VAV3_PROSTATE_CARCINOGENESIS_DN	14	0.0598382	0.190581	0.0558419	0.180406	0.000144992	0.000352715
NEGATIVE_REGULATION_OF_CYTOKINE_BIOSYNTHETIC_PROCESS	10	0.0599363	0.190797	0.059445	0.186781	0.0783507	0.0875921
DRUG_BINDING	16	0.0599923	0.190879	0.0576089	0.183388	0.0142214	0.0181268
RASHI_RESPONSE_TO_IONIZING_RADIATION_2	114	0.0601446	0.191267	0.0587554	0.185703	0.000106371	0.000274971
REACTOME_CDT1_ASSOCIATION_WITH_THE_CDC6_ORC_ORIGIN_COMPLEX	52	0.0603964	0.191819	0.0561535	0.180856	0.000444418	0.000874272
REACTOME_CREATION_OF_C4_AND_C2_ACTIVATORS	7	0.0604174	0.191819	0.0570827	0.182361	0.072834	0.0817583
DACOSTA_ERCC3_ALLELE_XPCS_VS_TTD_UP	27	0.0604342	0.191819	0.0556256	0.180056	0.000329174	0.000681821
CYSTEINE_TYPE_ENDOPEPTIDASE_ACTIVITY	36	0.0604398	0.191819	0.0592457	0.186454	5.03416e-05	0.000154706
NEGATIVE_REGULATION_OF_CELLULAR_COMPONENT_ORGANIZATION_AND_BIOGENESIS	27	0.0604907	0.191884	0.0612125	0.190455	4.09141e-05	0.000132792
STEROL_BINDING	11	0.0605415	0.191948	0.0616676	0.191003	0.0127716	0.0164317
MIPS_18S_U11_U12_SNRNP	19	0.0605896	0.192004	0.0604691	0.189056	0.0315213	0.0376646
THUM_MIR21_TARGETS_HEART_DISEASE_UP	17	0.0607919	0.192548	0.0579985	0.184393	0.0582839	0.0664272
HARRIS_BRAIN_CANCER_PROGENITORS	35	0.0610146	0.193104	0.0574222	0.183164	2.6543e-06	2.19555e-05
BAKER_HEMATOPOESIS_STAT1_TARGETS	10	0.0610287	0.193104	0.0620014	0.191754	0.0994836	0.109508
PID_HIF2PATHWAY	32	0.0611127	0.193236	0.0599062	0.187762	0.00663424	0.00909827
OHM_METHYLATED_IN_ADULT_CANCERS	25	0.0611315	0.193236	0.058544	0.185326	0.000407351	0.00081509
CHROMATIN_REMODELING_COMPLEX	16	0.0612843	0.193441	0.0613669	0.190542	0.000169861	0.000398153
SCHAEFFER_PROSTATE_DEVELOPMENT_AND_CANCER_BOX4_UP	9	0.0613069	0.193441	0.0613256	0.190542	0.00332723	0.00490328
REGULATION_OF_NUCLEOBASENUCLEOSIDENUCLEOTIDE_AND_NUCLEIC_ACID_METABOLIC_PROCESS	549	0.0613155	0.193441	0.0613816	0.190542	0.000308772	0.000644433
PAPASPYRIDONOS_UNSTABLE_ATEROSCLEROTIC_PLAQUE_UP	51	0.06132	0.193441	0.0541702	0.177277	0.00292852	0.00438964
SIMBULAN_UV_RESPONSE_NORMAL_UP	9	0.0613498	0.193441	0.0618819	0.191572	0.128031	0.138632
[truncated: 4,304 more rows]

## Sheet: Scherzer Results
Set Names	Number of genes in set	Normal two-sided p-value	Normal two-sided adjusted p-value	Beta two-sided p-value	Beta two-sided adjusted p-value	ChiSq two-sided p-value	ChiSq two-sided adjusted p-value
SHI_SPARC_TARGETS_UP	20	0.000215422	0.536203	7.04974e-05	0.284305	0.215923	0.592579
PEPTIDE_BINDING	81	0.00032221	0.536203	0.00014369	0.284305	0.124888	0.592579
BIOCARTA_SKP2E2F_PATHWAY	10	0.000492347	0.536203	0.000133047	0.284305	0.00125828	0.425053
MITOCHONDRIAL_MEMBRANE_ORGANIZATION_AND_BIOGENESIS	10	0.000628691	0.536203	0.000326675	0.284305	0.00611208	0.469811
GLUCAN_METABOLIC_PROCESS	10	0.00078032	0.536203	0.000354875	0.284305	0.0591112	0.584564
SECONDARY_METABOLIC_PROCESS	23	0.000851153	0.536203	0.000433028	0.284305	0.00170459	0.425053
YIH_RESPONSE_TO_ARSENITE_C3	33	0.000857692	0.536203	0.000389415	0.284305	0.0325221	0.547712
MATZUK_FERTILIZATION	6	0.000872152	0.536203	0.000541275	0.284305	0.0297941	0.538087
BOYLAN_MULTIPLE_MYELOMA_PCA3_UP	64	0.000878878	0.536203	0.000458717	0.284305	0.0266764	0.530415
COFACTOR_BIOSYNTHETIC_PROCESS	21	0.00088391	0.536203	0.000531791	0.284305	0.00228902	0.425053
REACTOME_GRB2_EVENTS_IN_ERBB2_SIGNALING	21	0.00102667	0.536203	0.000458786	0.284305	0.139573	0.592579
KEGG_BLADDER_CANCER	42	0.00114582	0.536203	0.000504776	0.284305	0.0204806	0.48373
STOSSI_RESPONSE_TO_ESTRADIOL	50	0.00136434	0.536203	0.000726782	0.320133	0.35062	0.599028
REACTOME_METABOLISM_OF_PORPHYRINS	13	0.0014388	0.536203	0.000838506	0.330319	0.00226786	0.425053
HEME_METABOLIC_PROCESS	11	0.00158138	0.536203	0.000987015	0.3539	0.00322082	0.425053
TRANSFERASE_ACTIVITY_TRANSFERRING_SULFUR_CONTAINING_GROUPS	24	0.00158557	0.536203	0.000699083	0.320133	0.245373	0.592579
REACTOME_SIGNALING_BY_FGFR_MUTANTS	40	0.0016351	0.536203	0.000761859	0.320133	0.393039	0.610007
RESPONSE_TO_TEMPERATURE_STIMULUS	16	0.00182562	0.536203	0.00106021	0.3539	0.0136198	0.48373
KONDO_COLON_CANCER_HCP_WITH_H3K27ME1	19	0.00188718	0.536203	0.00134554	0.366876	0.246697	0.592579
NIELSEN_LEIOMYOSARCOMA_DN	18	0.00190425	0.536203	0.00106681	0.3539	0.000243688	0.425053
LIM_MAMMARY_LUMINAL_PROGENITOR_UP	43	0.00214797	0.536203	0.00133029	0.366876	0.467821	0.633027
NUCLEOBASENUCLEOSIDENUCLEOTIDE_KINASE_ACTIVITY	23	0.00221984	0.536203	0.00124019	0.366876	0.0118184	0.48373
KUROZUMI_RESPONSE_TO_ONCOCYTIC_VIRUS_AND_CYCLIC_RGD	21	0.00225368	0.536203	0.00149326	0.366876	0.0693869	0.592579
PIGMENT_METABOLIC_PROCESS	18	0.00247426	0.536203	0.00171157	0.366876	0.00213846	0.425053
HETEROCYCLE_METABOLIC_PROCESS	26	0.00247661	0.536203	0.00161253	0.366876	0.00375242	0.425053
OXIDOREDUCTASE_ACTIVITY_ACTING_ON_THE_CH_CH_GROUP_OF_DONORS	23	0.00249833	0.536203	0.00195944	0.366876	0.0686264	0.592579
HEME_BIOSYNTHETIC_PROCESS	10	0.00255522	0.536203	0.00190907	0.366876	0.00336415	0.425053
CROONQUIST_STROMAL_STIMULATION_UP	58	0.00272201	0.536203	0.00200667	0.366876	0.0116575	0.48373
BIOCARTA_P27_PATHWAY	13	0.00273435	0.536203	0.00153203	0.366876	0.00675294	0.470597
GRAHAM_CML_QUIESCENT_VS_NORMAL_QUIESCENT_UP	87	0.00273958	0.536203	0.00168027	0.366876	0.00356726	0.425053
REACTOME_NCAM_SIGNALING_FOR_NEURITE_OUT_GROWTH	64	0.00275557	0.536203	0.0017491	0.366876	0.163779	0.592579
MYLLYKANGAS_AMPLIFICATION_HOT_SPOT_27	10	0.00277552	0.536203	0.00141989	0.366876	0.132252	0.592579
PROTEIN_AMINO_ACID_O_LINKED_GLYCOSYLATION	18	0.00280735	0.536203	0.00176887	0.366876	0.266003	0.592807
BAUS_TFF2_TARGETS_DN	10	0.00307974	0.57093	0.00261509	0.412073	0.00187712	0.425053
REACTOME_CELL_CELL_COMMUNICATION	103	0.00341835	0.572871	0.00254646	0.412073	0.499854	0.648728
BIOCARTA_PARKIN_PATHWAY	9	0.0034237	0.572871	0.00200329	0.366876	0.0114029	0.48373
RAS_GTPASE_ACTIVATOR_ACTIVITY	26	0.0035427	0.572871	0.00243375	0.412073	0.232481	0.592579
ADHERENS_JUNCTION	17	0.00361042	0.572871	0.00259518	0.412073	0.012772	0.48373
SULFOTRANSFERASE_ACTIVITY	20	0.00361892	0.572871	0.00239697	0.412073	0.233019	0.592579
PIGMENT_BIOSYNTHETIC_PROCESS	17	0.00371688	0.572871	0.00292199	0.426736	0.00221788	0.425053
LYASE_ACTIVITY	66	0.00372643	0.572871	0.00287523	0.426736	0.0169946	0.48373
SUMI_HNF4A_TARGETS	23	0.00426364	0.596817	0.00279573	0.426736	0.0528631	0.575697
BODY_FLUID_SECRETION	10	0.00432911	0.596817	0.00297896	0.426736	0.306899	0.594831
HUPER_BREAST_BASAL_VS_LUMINAL_DN	58	0.00435857	0.596817	0.00203723	0.366876	0.266082	0.592807
CYTOSOLIC_PART	20	0.00447351	0.596817	0.00306311	0.42904	0.0104958	0.48373
BIOCARTA_AHSP_PATHWAY	11	0.00465432	0.596817	0.00373531	0.466222	0.00463571	0.429689
PROTEIN_TYROSINE_KINASE_ACTIVITY	62	0.00503841	0.596817	0.00349255	0.460401	0.0340613	0.547712
BIOCARTA_RAC1_PATHWAY	23	0.00505017	0.596817	0.00391512	0.466222	0.323502	0.594831
BOYLAN_MULTIPLE_MYELOMA_PCA1_UP	92	0.00514194	0.596817	0.00424682	0.467483	0.105842	0.592579
STEINER_ERYTHROCYTE_MEMBRANE_GENES	15	0.00540529	0.596817	0.00491377	0.467483	0.0160441	0.48373
ALCALAY_AML_BY_NPM1_LOCALIZATION_DN	183	0.00542079	0.596817	0.00328737	0.450441	0.0440505	0.562969
KEGG_CYTOKINE_CYTOKINE_RECEPTOR_INTERACTION	234	0.00542215	0.596817	0.00377757	0.466222	0.0886569	0.592579
PEPTIDE_RECEPTOR_ACTIVITY	50	0.00556176	0.596817	0.00387523	0.466222	0.131761	0.592579
ST_GRANULE_CELL_SURVIVAL_PATHWAY	27	0.00563058	0.596817	0.00477868	0.467483	0.010889	0.48373
COFACTOR_METABOLIC_PROCESS	49	0.00565178	0.596817	0.00350614	0.460401	0.00315443	0.425053
BIOCARTA_P53_PATHWAY	16	0.00567693	0.596817	0.00486361	0.467483	0.0479433	0.567954
WELCH_GATA1_TARGETS	20	0.00605012	0.596817	0.00532233	0.467483	0.00310075	0.425053
POSITIVE_REGULATION_OF_ANGIOGENESIS	9	0.0062092	0.596817	0.00491011	0.467483	0.0273432	0.530777
CELL_CORTEX_PART	22	0.00628649	0.596817	0.00402614	0.467483	0.0539721	0.575697
KEGG_PORPHYRIN_AND_CHLOROPHYLL_METABOLISM	25	0.00647235	0.596817	0.00485079	0.467483	0.00186407	0.425053
CERIBELLI_GENES_INACTIVE_AND_BOUND_BY_NFY	24	0.00650354	0.596817	0.00445731	0.467483	0.0690765	0.592579
LEI_HOXC8_TARGETS_UP	11	0.00650976	0.596817	0.00472726	0.467483	0.00326711	0.425053
AMIT_SERUM_RESPONSE_20_MCF10A	21	0.00653354	0.596817	0.00392032	0.466222	0.0226656	0.491413
SCHLOSSER_MYC_TARGETS_AND_SERUM_RESPONSE_UP	46	0.00660804	0.596817	0.004448	0.467483	0.0346396	0.547712
OXIDOREDUCTASE_ACTIVITY_ACTING_ON_PEROXIDE_AS_ACCEPTOR	11	0.00671424	0.596817	0.00583228	0.467483	0.00537078	0.451361
REGULATION_OF_JAK_STAT_CASCADE	7	0.00671975	0.596817	0.00557843	0.467483	0.0021976	0.425053
PID_DELTANP63PATHWAY	46	0.00675999	0.596817	0.00442335	0.467483	0.0488324	0.569367
PROTEIN_IMPORT_INTO_NUCLEUS_TRANSLOCATION	11	0.00676905	0.596817	0.00597824	0.467483	0.142131	0.592579
PYEON_CANCER_HEAD_AND_NECK_VS_CERVICAL_DN	23	0.006837	0.596817	0.00819141	0.497795	0.0200403	0.48373
MURAKAMI_UV_RESPONSE_1HR_UP	16	0.00689763	0.596817	0.00526699	0.467483	0.0469355	0.567147
TSENG_ADIPOGENIC_POTENTIAL_UP	25	0.00693309	0.596817	0.00560609	0.467483	0.0117561	0.48373
INSULIN_RECEPTOR_SIGNALING_PATHWAY	17	0.00694127	0.596817	0.00537362	0.467483	0.0317023	0.544999
TESAR_JAK_TARGETS_MOUSE_ES_D3_DN	6	0.00700622	0.596817	0.00507417	0.467483	0.124145	0.592579
BOYERINAS_ONCOFETAL_TARGETS_OF_LET7A1	9	0.00723223	0.596817	0.00541862	0.467483	0.00553532	0.453105
HOWLIN_PUBERTAL_MAMMARY_GLAND	62	0.00732387	0.596817	0.00572516	0.467483	0.135453	0.592579
PID_FGF_PATHWAY	51	0.00741561	0.596817	0.00542399	0.467483	0.0716692	0.592579
NEGATIVE_REGULATION_OF_RESPONSE_TO_STIMULUS	9	0.0074946	0.596817	0.00548408	0.467483	0.0104802	0.48373
POLYSACCHARIDE_METABOLIC_PROCESS	16	0.0074971	0.596817	0.00576531	0.467483	0.0977901	0.592579
RADMACHER_AML_PROGNOSIS	74	0.00783526	0.596817	0.00631641	0.467483	0.0218045	0.484716
REACTOME_INSULIN_RECEPTOR_SIGNALLING_CASCADE	75	0.00786699	0.596817	0.00533838	0.467483	0.138216	0.592579
REACTOME_TIE2_SIGNALING	17	0.00789659	0.596817	0.00605963	0.467483	0.265789	0.592807
KOINUMA_COLON_CANCER_MSI_UP	6	0.00793305	0.596817	0.00641704	0.467483	0.174986	0.592579
MANTOVANI_NFKB_TARGETS_DN	9	0.0079906	0.596817	0.00632903	0.467483	0.00141836	0.425053
BRUNEAU_SEPTATION_VENTRICULAR	9	0.00817948	0.596817	0.00715351	0.484824	0.0469634	0.567147
WALLACE_PROSTATE_CANCER_UP	20	0.0082048	0.596817	0.00650833	0.467483	0.285379	0.594312
RHO_GTPASE_ACTIVATOR_ACTIVITY	16	0.00845435	0.596817	0.00572747	0.467483	0.109732	0.592579
REACTOME_INHIBITION_OF_REPLICATION_INITIATION_OF_DAMAGED_DNA_BY_RB1_E2F1	12	0.00861828	0.596817	0.00602182	0.467483	0.0616395	0.592579
OSAWA_TNF_TARGETS	10	0.00866343	0.596817	0.00660098	0.467483	0.0289642	0.532504
NUCLEOTIDE_KINASE_ACTIVITY	13	0.00867463	0.596817	0.00687986	0.480315	0.00509527	0.446049
MIPS_H2AX_COMPLEX_II	8	0.00869774	0.596817	0.0063156	0.467483	0.14022	0.592579
CASTELLANO_HRAS_AND_NRAS_TARGETS_UP	5	0.00879334	0.596817	0.00659877	0.467483	0.00404943	0.425053
ZHANG_ADIPOGENESIS_BY_BMP7	14	0.00888804	0.596817	0.00754127	0.490027	0.0919329	0.592579
CORTICAL_CYTOSKELETON	20	0.00916431	0.596817	0.00657222	0.467483	0.0479082	0.567954
CARBON_OXYGEN_LYASE_ACTIVITY	31	0.00916625	0.596817	0.00819128	0.497795	0.050587	0.572824
MIPS_CSA_COMPLEX	13	0.00918323	0.596817	0.00709532	0.484824	0.0280946	0.530777
CELL_SUBSTRATE_ADHERENS_JUNCTION	11	0.00942784	0.596817	0.00810929	0.497795	0.0126896	0.48373
POSITIVE_REGULATION_OF_CELL_DIFFERENTIATION	20	0.0095475	0.596817	0.00862674	0.497795	0.0155799	0.48373
TSUDA_ALVEOLAR_SOFT_PART_SARCOMA	10	0.00959344	0.596817	0.00847747	0.497795	0.00420176	0.425053
KEGG_CELL_ADHESION_MOLECULES_CAMS	119	0.00959844	0.596817	0.00753689	0.490027	0.128716	0.592579
SPECIFIC_RNA_POLYMERASE_II_TRANSCRIPTION_FACTOR_ACTIVITY	32	0.00971781	0.596817	0.00734151	0.490027	0.291912	0.594831
AGARWAL_AKT_PATHWAY_TARGETS	9	0.00992515	0.596817	0.00747285	0.490027	0.0315556	0.544999
RECEPTOR_ACTIVITY	535	0.0102087	0.596817	0.00852354	0.497795	0.20787	0.592579
HEIDENBLAD_AMPLIFIED_IN_BONE_CANCER	7	0.0102551	0.596817	0.0082954	0.497795	0.329797	0.594831
XU_HGF_TARGETS_REPRESSED_BY_AKT1_UP	10	0.0102902	0.596817	0.00858049	0.497795	0.541824	0.66656
INTERPHASE_OF_MITOTIC_CELL_CYCLE	58	0.0103612	0.596817	0.00693458	0.480315	0.0866533	0.592579
RESPIRATORY_GASEOUS_EXCHANGE	14	0.0103655	0.596817	0.00849514	0.497795	0.00263582	0.425053
LEIN_CHOROID_PLEXUS_MARKERS	79	0.0104846	0.596817	0.00892129	0.497795	0.391776	0.609955
AROMATIC_COMPOUND_METABOLIC_PROCESS	27	0.0105918	0.596817	0.0097904	0.497795	0.266667	0.592807
BOYAULT_LIVER_CANCER_SUBCLASS_G3_DN	51	0.0107319	0.596817	0.007826	0.497795	0.0172272	0.48373
GTPASE_ACTIVATOR_ACTIVITY	57	0.0107418	0.596817	0.00860071	0.497795	0.310965	0.594831
REACTOME_SHC_RELATED_EVENTS	17	0.0107834	0.596817	0.00840212	0.497795	0.151217	0.592579
HU_GENOTOXIC_DAMAGE_24HR	34	0.010982	0.596817	0.0087771	0.497795	0.095341	0.592579
REACTOME_G0_AND_EARLY_G1	20	0.0109931	0.596817	0.00979039	0.497795	0.124607	0.592579
CELL_CORTEX	36	0.0110868	0.596817	0.00896248	0.497795	0.117786	0.592579
TERAMOTO_OPN_TARGETS_CLUSTER_7	17	0.0111376	0.596817	0.00953375	0.497795	0.16791	0.592579
RICKMAN_HEAD_AND_NECK_CANCER_D	33	0.0112515	0.596817	0.0104434	0.506346	0.170163	0.592579
MIPS_DDB2_COMPLEX	13	0.011314	0.596817	0.00900952	0.497795	0.0276935	0.530777
REACTOME_SHC1_EVENTS_IN_ERBB4_SIGNALING	19	0.0113265	0.596817	0.00976804	0.497795	0.143961	0.592579
HUMMEL_BURKITTS_LYMPHOMA_UP	43	0.0113588	0.596817	0.00923394	0.497795	0.0386767	0.555534
REGULATION_OF_TYROSINE_PHOSPHORYLATION_OF_STAT_PROTEIN	6	0.0113975	0.596817	0.00995117	0.497795	0.00240514	0.425053
ANTIOXIDANT_ACTIVITY	15	0.0114698	0.596817	0.0103466	0.506346	0.0106442	0.48373
ST_DIFFERENTIATION_PATHWAY_IN_PC12_CELLS	43	0.0116132	0.596817	0.00935628	0.497795	0.104741	0.592579
LEIN_CEREBELLUM_MARKERS	61	0.0116466	0.596817	0.00962627	0.497795	0.158577	0.592579
VALK_AML_CLUSTER_8	26	0.0119521	0.601459	0.0114397	0.5239	0.00323577	0.425053
MIPS_TNF_ALPHA_NF_KAPPA_B_SIGNALING_COMPLEX_2	12	0.011978	0.601459	0.00904436	0.497795	0.0773448	0.592579
REACTOME_AKT_PHOSPHORYLATES_TARGETS_IN_THE_CYTOSOL	11	0.0120235	0.601459	0.00990895	0.497795	0.375551	0.604191
KORKOLA_SEMINOMA_DN	7	0.0122133	0.604798	0.0110617	0.5239	0.0818357	0.592579
KEGG_GLIOMA	62	0.0122821	0.604798	0.00980751	0.497795	0.266689	0.592807
REACTOME_SOS_MEDIATED_SIGNALLING	14	0.0124714	0.607784	0.0103919	0.506346	0.0842754	0.592579
G1_S_TRANSITION_OF_MITOTIC_CELL_CYCLE	24	0.0125356	0.607784	0.00984264	0.497795	0.0283831	0.530777
PID_IL8CXCR1_PATHWAY	26	0.0127658	0.614219	0.011661	0.5239	0.0252725	0.515912
SEITZ_NEOPLASTIC_TRANSFORMATION_BY_8P_DELETION_DN	30	0.0130285	0.615413	0.0101358	0.50304	0.302903	0.594831
REACTOME_BILE_SALT_AND_ORGANIC_ANION_SLC_TRANSPORTERS	8	0.0130757	0.615413	0.00993331	0.497795	0.110352	0.592579
PID_IL23PATHWAY	35	0.0131175	0.615413	0.0117198	0.5239	0.127477	0.592579
CREIGHTON_AKT1_SIGNALING_VIA_MTOR_UP	34	0.0132123	0.615413	0.0115605	0.5239	0.0213045	0.484716
REGULATION_OF_RAS_GTPASE_ACTIVITY	7	0.0132788	0.615413	0.012155	0.531279	0.319671	0.594831
ACEVEDO_LIVER_CANCER_WITH_H3K9ME3_UP	80	0.0136369	0.621094	0.0113232	0.5239	0.0719518	0.592579
CELL_MIGRATION	86	0.0136881	0.621094	0.0111595	0.5239	0.238881	0.592579
NIELSEN_SYNOVIAL_SARCOMA_UP	15	0.013697	0.621094	0.0109499	0.522858	0.144213	0.592579
PID_UPA_UPAR_PATHWAY	40	0.0138552	0.623779	0.0108164	0.520427	0.299627	0.594831
NIKOLSKY_BREAST_CANCER_19Q13.4_AMPLICON	3	0.0142106	0.632484	0.0116859	0.5239	0.022291	0.489547
KONDO_PROSTATE_CANCER_WITH_H3K27ME3	114	0.0142492	0.632484	0.0138043	0.576216	0.15414	0.592579
DALESSIO_TSA_RESPONSE	24	0.0143963	0.634546	0.0121367	0.531279	0.579555	0.684045
REACTOME_ACTIVATION_OF_NMDA_RECEPTOR_UPON_GLUTAMATE_BINDING_AND_POSTSYNAPTIC_EVENTS	34	0.0145219	0.635634	0.011341	0.5239	0.155331	0.592579
CELL_SURFACE_RECEPTOR_LINKED_SIGNAL_TRANSDUCTION_GO_0007166	589	0.0147305	0.636986	0.0131514	0.556332	0.236253	0.592579
WANG_NEOPLASTIC_TRANSFORMATION_BY_CCND1_MYC	19	0.0147696	0.636986	0.0123098	0.531279	0.0235925	0.50217
FOURNIER_ACINAR_DEVELOPMENT_EARLY_UP	21	0.0148559	0.636986	0.0123666	0.531279	0.000408814	0.425053
REACTOME_FRS2_MEDIATED_CASCADE	33	0.0150105	0.639265	0.0123348	0.531279	0.162108	0.592579
DURAND_STROMA_MAX_UP	234	0.0154338	0.648808	0.0135517	0.569442	0.202383	0.592579
BRUINS_UVC_RESPONSE_VIA_TP53_GROUP_B	429	0.0154404	0.648808	0.012481	0.531539	0.420081	0.617435
ZEMBUTSU_SENSITIVITY_TO_DOXORUBICIN	12	0.0160431	0.669665	0.0123906	0.531279	0.123507	0.592579
REACTOME_RECRUITMENT_OF_NUMA_TO_MITOTIC_CENTROSOMES	8	0.0162708	0.672376	0.0148253	0.591415	0.0326577	0.547712
SCHAEFFER_PROSTATE_DEVELOPMENT_12HR_UP	100	0.0163214	0.672376	0.014444	0.582732	0.229146	0.592579
VETTER_TARGETS_OF_PRKCA_AND_ETS1_DN	16	0.0164925	0.672995	0.0155109	0.60138	0.112812	0.592579
REACTOME_DEVELOPMENTAL_BIOLOGY	355	0.0166293	0.672995	0.0145151	0.582732	0.223501	0.592579
ENZYME_LINKED_RECEPTOR_PROTEIN_SIGNALING_PATHWAY	129	0.0167502	0.672995	0.0143255	0.582732	0.418645	0.617244
ST_G_ALPHA_S_PATHWAY	15	0.0168035	0.672995	0.0155521	0.60138	0.0147327	0.48373
TRANSMEMBRANE_RECEPTOR_PROTEIN_PHOSPHATASE_ACTIVITY	19	0.0169565	0.672995	0.0156737	0.601804	0.0169042	0.48373
MA_MYELOID_DIFFERENTIATION_UP	38	0.016977	0.672995	0.0143449	0.582732	0.00710439	0.470597
VALK_AML_CLUSTER_13	30	0.0172278	0.677843	0.0149656	0.593258	0.023899	0.50362
PHOSPHOTRANSFERASE_ACTIVITY_PHOSPHATE_GROUP_AS_ACCEPTOR	17	0.0173144	0.677843	0.014178	0.582732	0.00642727	0.470597
JOHNSTONE_PARVB_TARGETS_1_UP	5	0.017852	0.694576	0.016171	0.610335	0.144153	0.592579
BANDRES_RESPONSE_TO_CARMUSTIN_MGMT_24HR_DN	32	0.0180388	0.695406	0.0142769	0.582732	0.380861	0.606074
MATZUK_CUMULUS_EXPANSION	9	0.018094	0.695406	0.015754	0.601804	0.122209	0.592579
KOBAYASHI_RESPONSE_TO_ROMIDEPSIN	17	0.0183676	0.701641	0.0154852	0.60138	0.153717	0.592579
DNA_DAMAGE_RESPONSESIGNAL_TRANSDUCTION_RESULTING_IN_INDUCTION_OF_APOPTOSIS	15	0.0185055	0.702652	0.0154567	0.60138	0.455498	0.628983
BOYAULT_LIVER_CANCER_SUBCLASS_G56_UP	12	0.0193798	0.721773	0.0186556	0.651972	0.176344	0.592579
BROWNE_HCMV_INFECTION_2HR_UP	39	0.0194571	0.721773	0.0176098	0.650928	0.183014	0.592579
MYLLYKANGAS_AMPLIFICATION_HOT_SPOT_13	4	0.019517	0.721773	0.0170248	0.638736	0.0954543	0.592579
KEGG_DORSO_VENTRAL_AXIS_FORMATION	19	0.0197305	0.721773	0.0176596	0.650928	0.198395	0.592579
VERRECCHIA_RESPONSE_TO_TGFB1_C5	21	0.019784	0.721773	0.0159684	0.60632	0.47386	0.636238
FUNG_IL2_SIGNALING_2	11	0.0198052	0.721773	0.0184213	0.651972	0.0463682	0.567147
S_PHASE	14	0.0199548	0.721773	0.0191468	0.651972	0.00877964	0.48373
FOCAL_ADHESION	9	0.0201919	0.721773	0.019752	0.651972	0.0120904	0.48373
BIOCARTA_G1_PATHWAY	28	0.0202915	0.721773	0.0178728	0.651972	0.144671	0.592579
MIPS_HISTONE_H31_COMPLEX	9	0.0203315	0.721773	0.0193773	0.651972	0.160475	0.592579
SCIBETTA_KDM5B_TARGETS_UP	19	0.020355	0.721773	0.019636	0.651972	0.174355	0.592579
MOHANKUMAR_TLX1_TARGETS_DN	161	0.0203832	0.721773	0.0187814	0.651972	0.419744	0.617435
FATTY_ACID_OXIDATION	16	0.0206132	0.725838	0.0175858	0.650928	0.015737	0.48373
TAGHAVI_NEOPLASTIC_TRANSFORMATION	10	0.0207454	0.726436	0.0181844	0.651972	0.03688	0.547712
DACOSTA_UV_RESPONSE_VIA_ERCC3_TTD_UP	64	0.0208647	0.726576	0.0191284	0.651972	0.273314	0.592807
REGULATION_OF_MEMBRANE_POTENTIAL	14	0.021105	0.729844	0.0189893	0.651972	0.144923	0.592579
REACTOME_SIGNAL_ATTENUATION	13	0.0211902	0.729844	0.0192706	0.651972	0.207182	0.592579
STREICHER_LSM1_TARGETS_DN	17	0.0213171	0.730227	0.0194281	0.651972	0.0310989	0.54449
VERRECCHIA_RESPONSE_TO_TGFB1_C3	13	0.0214345	0.730281	0.0195918	0.651972	0.117376	0.592579
EBAUER_TARGETS_OF_PAX3_FOXO1_FUSION_DN	47	0.0216648	0.731608	0.0201114	0.651972	0.0302381	0.541093
LIN_SILENCED_BY_TUMOR_MICROENVIRONMENT	86	0.0218745	0.731608	0.0203016	0.651972	0.371159	0.603642
REACTOME_AXON_GUIDANCE	229	0.0219156	0.731608	0.0202391	0.651972	0.195111	0.592579
TRANSMEMBRANE_RECEPTOR_ACTIVITY	382	0.021941	0.731608	0.0204808	0.651972	0.119324	0.592579
REACTOME_SIGNALLING_TO_RAS	26	0.0222348	0.731608	0.0188986	0.651972	0.25296	0.592579
SMID_BREAST_CANCER_RELAPSE_IN_PLEURA_DN	26	0.0223163	0.731608	0.0202131	0.651972	0.192238	0.592579
BAKER_HEMATOPOESIS_STAT5_TARGETS	7	0.0224004	0.731608	0.0194606	0.651972	0.0398774	0.555534
DAUER_STAT3_TARGETS_UP	47	0.0224591	0.731608	0.0184522	0.651972	0.241501	0.592579
CONDENSED_NUCLEAR_CHROMOSOME	15	0.0225967	0.731608	0.021932	0.67532	0.121242	0.592579
PID_PTP1BPATHWAY	50	0.0226342	0.731608	0.0198652	0.651972	0.180357	0.592579
CELLULAR_POLYSACCHARIDE_METABOLIC_PROCESS	14	0.0228613	0.734321	0.020927	0.659513	0.109895	0.592579
PHOSPHOINOSITIDE_MEDIATED_SIGNALING	45	0.0231775	0.734321	0.0207589	0.657504	0.111425	0.592579
POMEROY_MEDULLOBLASTOMA_PROGNOSIS_UP	46	0.0231963	0.734321	0.0190523	0.651972	0.452536	0.62808
WORSCHECH_TUMOR_EVASION_AND_TOLEROGENICITY_DN	13	0.0232357	0.734321	0.0213419	0.665929	0.06493	0.592579
REACTOME_INTEGRIN_CELL_SURFACE_INTERACTIONS	76	0.0233564	0.734321	0.0203836	0.651972	0.198208	0.592579
KIM_HYPOXIA	25	0.0235768	0.734321	0.0221382	0.677366	0.00454858	0.427906
ZWANG_DOWN_BY_2ND_EGF_PULSE	144	0.02364	0.734321	0.0218972	0.67532	0.585556	0.687266
PID_LYSOPHOSPHOLIPID_PATHWAY	61	0.0236502	0.734321	0.0212434	0.665929	0.100687	0.592579
LOPEZ_MBD_TARGETS_IMPRINTED_AND_X_LINKED	16	0.0238221	0.736031	0.0202554	0.651972	0.277432	0.592807
KIM_ALL_DISORDERS_OLIGODENDROCYTE_NUMBER_CORR_DN	35	0.0240735	0.740171	0.0240541	0.68915	0.0681708	0.592579
REACTOME_DIGESTION_OF_DIETARY_CARBOHYDRATE	4	0.0244594	0.748386	0.0227845	0.680252	0.0465432	0.567147
GRADE_COLON_CANCER_DN	28	0.0248126	0.748425	0.0193802	0.651972	0.259749	0.592807
REGULATION_OF_GTPASE_ACTIVITY	11	0.024848	0.748425	0.0236601	0.68408	0.493594	0.644258
G_PROTEIN_SIGNALING_COUPLED_TO_IP3_SECOND_MESSENGERPHOSPHOLIPASE_C_ACTIVATING	42	0.0248998	0.748425	0.0229794	0.680252	0.110424	0.592579
COLLAGEN_BINDING	12	0.0250404	0.748425	0.0234198	0.680252	0.0731366	0.592579
KORKOLA_EMBRYONAL_CARCINOMA_DN	8	0.0251468	0.748425	0.0238009	0.685009	0.119389	0.592579
MUELLER_METHYLATED_IN_GLIOBLASTOMA	40	0.0251731	0.748425	0.0219642	0.67532	0.511901	0.654498
REACTOME_SYNTHESIS_OF_PC	13	0.0254297	0.752504	0.0232758	0.680252	0.0352568	0.547712
SENSORY_PERCEPTION_OF_CHEMICAL_STIMULUS	12	0.025691	0.755758	0.0232443	0.680252	0.176799	0.592579
LIU_PROSTATE_CANCER_UP	78	0.0260292	0.755758	0.0258493	0.705316	0.141075	0.592579
YAO_TEMPORAL_RESPONSE_TO_PROGESTERONE_CLUSTER_1	61	0.0261327	0.755758	0.0249642	0.698144	0.0269578	0.530777
ENERGY_RESERVE_METABOLIC_PROCESS	15	0.0262281	0.755758	0.0230089	0.680252	0.373313	0.604009
WARTERS_IR_RESPONSE_5GY	34	0.0262374	0.755758	0.0233948	0.680252	0.159206	0.592579
AMIT_SERUM_RESPONSE_40_MCF10A	32	0.0264344	0.755758	0.025327	0.700159	0.171746	0.592579
REACTOME_GASTRIN_CREB_SIGNALLING_PATHWAY_VIA_PKC_AND_MAPK	167	0.0266453	0.755758	0.0244075	0.692974	0.450253	0.628003
BIOCARTA_EIF2_PATHWAY	10	0.0266454	0.755758	0.0232774	0.680252	0.00372354	0.425053
HANSON_HRAS_SIGNALING_VIA_NFKB	18	0.0267427	0.755758	0.0244033	0.692974	0.562274	0.676338
REACTOME_SIGNALLING_TO_P38_VIA_RIT_AND_RIN	15	0.0267521	0.755758	0.0225428	0.680252	0.176245	0.592579
BIOCARTA_CYTOKINE_PATHWAY	21	0.0268586	0.755758	0.0226209	0.680252	0.208444	0.592579
SHARMA_PILOCYTIC_ASTROCYTOMA_LOCATION_DN	5	0.0269935	0.756179	0.0233854	0.680252	0.245695	0.592579
CROONQUIST_NRAS_VS_STROMAL_STIMULATION_DN	99	0.0271308	0.75666	0.024749	0.698144	0.0082293	0.48373
WORSCHECH_TUMOR_REJECTION_DN	8	0.0273532	0.757449	0.0248257	0.698144	0.192949	0.592579
NIELSEN_LEIOMYOSARCOMA_CNN1_UP	19	0.0276291	0.757449	0.0267412	0.723388	0.214915	0.592579
PRODUCTION_OF_MOLECULAR_MEDIATOR_OF_IMMUNE_RESPONSE	12	0.027708	0.757449	0.0263092	0.71477	0.0132226	0.48373
REACTOME_RNA_POL_III_CHAIN_ELONGATION	14	0.0277734	0.757449	0.0256175	0.705096	0.221698	0.592579
ADAPTIVE_IMMUNE_RESPONSE_GO_0002460	22	0.0278221	0.757449	0.0274882	0.737267	0.0199422	0.48373
PHOSPHOLIPASE_C_ACTIVATION	14	0.0279345	0.757449	0.0253131	0.700159	0.241974	0.592579
SEMBA_FHIT_TARGETS_UP	8	0.028093	0.757449	0.0278364	0.740308	0.0989034	0.592579
BIOCARTA_NGF_PATHWAY	18	0.0281204	0.757449	0.0270426	0.728418	0.183275	0.592579
ACTIN_FILAMENT_ORGANIZATION	22	0.0284895	0.763367	0.0278086	0.740308	0.115468	0.592579
VERRECCHIA_DELAYED_RESPONSE_TO_TGFB1	39	0.0285823	0.763367	0.0257523	0.705316	0.710379	0.766436
SCHURINGA_STAT5A_TARGETS_UP	21	0.0289631	0.770271	0.0286239	0.753652	0.0206199	0.48373
REACTOME_SEMA3A_PLEXIN_REPULSION_SIGNALING_BY_INHIBITING_INTEGRIN_ADHESION	13	0.0295265	0.777996	0.0250326	0.698144	0.540232	0.666305
KIM_ALL_DISORDERS_DURATION_CORR_UP	9	0.029613	0.777996	0.0290768	0.753871	0.025657	0.515912
VANTVEER_BREAST_CANCER_METASTASIS_UP	41	0.0296239	0.777996	0.0280343	0.742438	0.111422	0.592579
REACTOME_RNA_POL_III_TRANSCRIPTION_INITIATION_FROM_TYPE_2_PROMOTER	20	0.0300038	0.784705	0.0289768	0.753871	0.227784	0.592579
BIOCARTA_CELLCYCLE_PATHWAY	23	0.0306003	0.792913	0.0289698	0.753871	0.17318	0.592579
PID_SYNDECAN_4_PATHWAY	31	0.0307244	0.792913	0.0312981	0.753871	0.304983	0.594831
PEDERSEN_METASTASIS_BY_ERBB2_ISOFORM_6	21	0.0309585	0.792913	0.0293521	0.753871	0.12392	0.592579
REACTOME_SEMA4D_IN_SEMAPHORIN_SIGNALING	28	0.0310706	0.792913	0.0300113	0.753871	0.047211	0.567181
CAIRO_HEPATOBLASTOMA_DN	266	0.0311372	0.792913	0.0294147	0.753871	0.317928	0.594831
KORKOLA_CHORIOCARCINOMA	5	0.0322069	0.792913	0.0294831	0.753871	0.0796493	0.592579
YAGUE_PRETUMOR_DRUG_RESISTANCE_DN	13	0.032216	0.792913	0.0315252	0.753871	0.0342021	0.547712
TONKS_TARGETS_OF_RUNX1_RUNX1T1_FUSION_MONOCYTE_UP	201	0.0322806	0.792913	0.031566	0.753871	0.136793	0.592579
REACTOME_CREB_PHOSPHORYLATION_THROUGH_THE_ACTIVATION_OF_RAS	25	0.032296	0.792913	0.0307849	0.753871	0.195908	0.592579
LABBE_WNT3A_TARGETS_DN	85	0.0324552	0.792913	0.0309034	0.753871	0.256182	0.592807
MICROTUBULE_POLYMERIZATION_OR_DEPOLYMERIZATION	11	0.0325127	0.792913	0.0305901	0.753871	0.109722	0.592579
REACTOME_SIGNALING_BY_FGFR1_MUTANTS	27	0.0325134	0.792913	0.0311049	0.753871	0.477893	0.638169
REACTOME_GROWTH_HORMONE_RECEPTOR_SIGNALING	24	0.0325201	0.792913	0.0318447	0.753871	0.0568054	0.57936
LIU_CMYB_TARGETS_DN	7	0.0328431	0.792913	0.0322082	0.753871	0.0825081	0.592579
MATTIOLI_MULTIPLE_MYELOMA_WITH_14Q32_TRANSLOCATIONS	36	0.0330555	0.792913	0.0286969	0.753652	0.161745	0.592579
BHAT_ESR1_TARGETS_VIA_AKT1_DN	66	0.033062	0.792913	0.0322403	0.753871	0.203039	0.592579
SCIAN_CELL_CYCLE_TARGETS_OF_TP53_AND_TP73_DN	22	0.0330983	0.792913	0.0317208	0.753871	0.189793	0.592579
REGULATION_OF_GENE_EXPRESSION_EPIGENETIC	27	0.0331637	0.792913	0.0341581	0.753871	0.234107	0.592579
PID_ER_NONGENOMIC_PATHWAY	39	0.0331777	0.792913	0.0318621	0.753871	0.127665	0.592579
TAKEDA_TARGETS_OF_NUP98_HOXA9_FUSION_8D_DN	167	0.0333043	0.792913	0.0333414	0.753871	0.0498669	0.572515
CARBOXYPEPTIDASE_ACTIVITY	12	0.0335125	0.792913	0.0321742	0.753871	0.455722	0.628983
ACTIN_FILAMENT_BUNDLE_FORMATION	12	0.0335567	0.792913	0.0323461	0.753871	0.173714	0.592579
CHARAFE_BREAST_CANCER_BASAL_VS_MESENCHYMAL_UP	95	0.0338475	0.792913	0.0309029	0.753871	0.181805	0.592579
JI_CARCINOGENESIS_BY_KRAS_AND_STK11_DN	16	0.0338486	0.792913	0.0329487	0.753871	0.543758	0.667051
COLIN_PILOCYTIC_ASTROCYTOMA_VS_GLIOBLASTOMA_UP	31	0.0339587	0.792913	0.0319608	0.753871	0.457863	0.629287
PODAR_RESPONSE_TO_ADAPHOSTIN_DN	18	0.0339746	0.792913	0.0301672	0.753871	0.121256	0.592579
TRANSFERASE_ACTIVITY_TRANSFERRING_PENTOSYL_GROUPS	19	0.034137	0.792913	0.0311755	0.753871	0.0757406	0.592579
KEGG_PURINE_METABOLISM	134	0.0341912	0.792913	0.0326323	0.753871	0.0907919	0.592579
REACTOME_SHC1_EVENTS_IN_EGFR_SIGNALING	15	0.0342442	0.792913	0.0335015	0.753871	0.12422	0.592579
BUDHU_LIVER_CANCER_METASTASIS_DN	7	0.0345431	0.792913	0.0310111	0.753871	0.0943703	0.592579
REGULATION_OF_RHO_GTPASE_ACTIVITY	6	0.0346323	0.792913	0.0336415	0.753871	0.347704	0.598337
DAIRKEE_CANCER_PRONE_RESPONSE_BPA	49	0.0346408	0.792913	0.0315744	0.753871	0.0716652	0.592579
FUNG_IL2_TARGETS_WITH_STAT5_BINDING_SITES_T1	8	0.0348338	0.792913	0.0334167	0.753871	0.0318013	0.544999
MANALO_HYPOXIA_DN	286	0.0351047	0.792913	0.034562	0.753871	0.232999	0.592579
REACTOME_E2F_MEDIATED_REGULATION_OF_DNA_REPLICATION	32	0.035222	0.792913	0.0344827	0.753871	0.0978575	0.592579
BIOCARTA_IGF1_PATHWAY	21	0.0354752	0.792913	0.0332657	0.753871	0.0640941	0.592579
IVANOVA_HEMATOPOIESIS_MATURE_CELL	226	0.0356474	0.792913	0.03189	0.753871	0.00279007	0.425053
WANG_METASTASIS_OF_BREAST_CANCER_ESR1_UP	22	0.0356669	0.792913	0.0342881	0.753871	0.291533	0.594831
MITOCHONDRIAL_TRANSPORT	19	0.035791	0.792913	0.0347838	0.753871	0.0724813	0.592579
GENTILE_UV_LOW_DOSE_DN	67	0.0358332	0.792913	0.0335458	0.753871	0.181034	0.592579
RANKIN_ANGIOGENIC_TARGETS_OF_VHL_HIF2A_UP	5	0.0358413	0.792913	0.0344749	0.753871	0.392435	0.609955
ZEMBUTSU_SENSITIVITY_TO_VINCRISTINE	16	0.0359227	0.792913	0.0326445	0.753871	0.113796	0.592579
NEGATIVE_REGULATION_OF_IMMUNE_SYSTEM_PROCESS	13	0.0361601	0.792913	0.0365402	0.77011	0.0108661	0.48373
PID_AP1_PATHWAY	69	0.0363161	0.792913	0.0331544	0.753871	0.147023	0.592579
GARGALOVIC_RESPONSE_TO_OXIDIZED_PHOSPHOLIPIDS_BLACK_DN	10	0.0365785	0.792913	0.0333952	0.753871	0.183507	0.592579
LEI_HOXC8_TARGETS_DN	16	0.0366598	0.792913	0.0366545	0.77011	0.495475	0.645891
PID_HDAC_CLASSIII_PATHWAY	23	0.0367174	0.792913	0.0358138	0.760048	0.108689	0.592579
3_5_CYCLIC_NUCLEOTIDE_PHOSPHODIESTERASE_ACTIVITY	12	0.0367429	0.792913	0.0351405	0.753871	0.252332	0.592579
JECHLINGER_EPITHELIAL_TO_MESENCHYMAL_TRANSITION_DN	65	0.0367655	0.792913	0.0338343	0.753871	0.388733	0.609074
SCHUHMACHER_MYC_TARGETS_UP	77	0.0367843	0.792913	0.0333853	0.753871	0.0586995	0.584564
REACTOME_SHC_MEDIATED_SIGNALLING	15	0.0367884	0.792913	0.0361122	0.763809	0.128327	0.592579
KEGG_ERBB_SIGNALING_PATHWAY	83	0.0368592	0.792913	0.0349538	0.753871	0.328375	0.594831
REACTOME_RNA_POL_III_TRANSCRIPTION_TERMINATION	16	0.0373227	0.797761	0.0355007	0.758167	0.244694	0.592579
GRAHAM_CML_DIVIDING_VS_NORMAL_QUIESCENT_UP	180	0.0373377	0.797761	0.0344876	0.753871	0.0117836	0.48373
MATTHEWS_SKIN_CARCINOGENESIS_VIA_JUN	13	0.0375149	0.79884	0.0356049	0.758167	0.106355	0.592579
BOQUEST_STEM_CELL_UP	260	0.0376525	0.798978	0.0376388	0.771763	0.407687	0.614603
BEHAVIOR	140	0.0379046	0.798978	0.0350241	0.753871	0.400175	0.612194
CAFFAREL_RESPONSE_TO_THC_24HR_5_UP	30	0.0379407	0.798978	0.034473	0.753871	0.123385	0.592579
PID_FRA_PATHWAY	35	0.0380284	0.798978	0.0350958	0.753871	0.138528	0.592579
MIPS_CENP_A_NAC_CAD_COMPLEX	8	0.0388669	0.812077	0.0383616	0.777469	0.351379	0.599426
BOYAULT_LIVER_CANCER_SUBCLASS_G12_DN	15	0.0389676	0.812077	0.0374166	0.771763	0.082732	0.592579
WATANABE_COLON_CANCER_MSI_VS_MSS_DN	65	0.0392097	0.812077	0.0401661	0.77967	0.314294	0.594831
DOANE_BREAST_CANCER_CLASSES_DN	34	0.0392522	0.812077	0.0369856	0.771763	0.168748	0.592579
KYNG_WERNER_SYNDROM_AND_NORMAL_AGING_UP	84	0.0394106	0.812077	0.0351639	0.753871	0.0340335	0.547712
PID_INSULIN_PATHWAY	43	0.0395531	0.812077	0.0395281	0.777695	0.218735	0.592579
PID_INTEGRIN2_PATHWAY	28	0.0395674	0.812077	0.0377127	0.771763	0.302111	0.594831
UBIQUITIN_LIGASE_COMPLEX	21	0.0397052	0.812077	0.0372759	0.771763	0.0189781	0.48373
KEGG_AMINO_SUGAR_AND_NUCLEOTIDE_SUGAR_METABOLISM	39	0.0398115	0.812077	0.0394675	0.777695	0.503115	0.649976
KEGG_CIRCADIAN_RHYTHM_MAMMAL	12	0.0402687	0.816538	0.0380316	0.775772	0.579357	0.683965
PID_NEPHRIN_NEPH1_PATHWAY	31	0.0407142	0.816538	0.0372413	0.771763	0.623636	0.711994
PLASARI_TGFB1_SIGNALING_VIA_NFIC_10HR_UP	44	0.0407787	0.816538	0.0385018	0.777695	0.25143	0.592579
BIOCARTA_BLYMPHOCYTE_PATHWAY	10	0.0408509	0.816538	0.0402019	0.77967	0.0122477	0.48373
PID_HNF3APATHWAY	39	0.0410277	0.816538	0.0393222	0.777695	0.54114	0.666378
MIKKELSEN_DEDIFFERENTIATED_STATE_UP	7	0.0410912	0.816538	0.0393035	0.777695	0.340507	0.597189
ST_ADRENERGIC	35	0.0411841	0.816538	0.0376735	0.771763	0.1725	0.592579
MISHRA_CARCINOMA_ASSOCIATED_FIBROBLAST_UP	20	0.0414077	0.816538	0.039857	0.777766	0.0800357	0.592579
CHAUHAN_RESPONSE_TO_METHOXYESTRADIOL_UP	50	0.0414268	0.816538	0.038979	0.777695	0.237127	0.592579
CARBOHYDRATE_KINASE_ACTIVITY	15	0.0415349	0.816538	0.039218	0.777695	0.207801	0.592579
DIERICK_SEROTONIN_FUNCTION_GENES	6	0.0416539	0.816538	0.0433588	0.792147	0.181059	0.592579
SCIBETTA_KDM5B_TARGETS_DN	80	0.0417451	0.816538	0.037682	0.771763	0.342459	0.597189
DEFENSE_RESPONSE_TO_BACTERIUM	17	0.0417943	0.816538	0.0395269	0.777695	0.175066	0.592579
EHLERS_ANEUPLOIDY_DN	10	0.0418438	0.816538	0.03973	0.777695	0.00964136	0.48373
XU_RESPONSE_TO_TRETINOIN_AND_NSC682994_DN	14	0.042106	0.819118	0.0406778	0.783775	0.0422398	0.559941
MARTINELLI_IMMATURE_NEUTROPHIL_DN	13	0.0423706	0.819242	0.0415778	0.784148	0.0310101	0.544448
INGRAM_SHH_TARGETS	6	0.0423723	0.819242	0.0437597	0.79474	0.428042	0.620788
TORCHIA_TARGETS_OF_EWSR1_FLI1_FUSION_TOP20_DN	16	0.0425529	0.819376	0.0383476	0.777469	0.375366	0.604191
TUBE_MORPHOGENESIS	13	0.0428475	0.819376	0.0407866	0.783775	0.424342	0.619413
VALK_AML_CLUSTER_2	28	0.0429394	0.819376	0.0396859	0.777695	0.565006	0.677169
VERHAAK_GLIOBLASTOMA_PRONEURAL	209	0.0430874	0.819376	0.0416116	0.784148	0.385455	0.60759
SASAI_TARGETS_OF_CXCR6_AND_PTCH1_DN	7	0.0432651	0.819376	0.0393457	0.777695	0.327297	0.594831
REACTOME_SIGNALLING_TO_ERKS	35	0.0435943	0.819376	0.0421745	0.784148	0.311365	0.594831
YIH_RESPONSE_TO_ARSENITE_C5	10	0.0436041	0.819376	0.0429872	0.792147	0.0674844	0.592579
AFFAR_YY1_TARGETS_UP	185	0.0437714	0.819376	0.0432517	0.792147	0.436838	0.623839
REGULATION_OF_SMALL_GTPASE_MEDIATED_SIGNAL_TRANSDUCTION	16	0.0438411	0.819376	0.0419416	0.784148	0.535254	0.663723
MYLLYKANGAS_AMPLIFICATION_HOT_SPOT_16	9	0.0438776	0.819376	0.041947	0.784148	0.0738089	0.592579
BRUINS_UVC_RESPONSE_VIA_TP53_GROUP_D	213	0.0439243	0.819376	0.0412205	0.784148	0.118902	0.592579
RUNNE_GENDER_EFFECT_UP	9	0.0442417	0.819376	0.0496353	0.813617	0.0283889	0.530777
REACTOME_SHC_MEDIATED_CASCADE	25	0.0442872	0.819376	0.043313	0.792147	0.18834	0.592579
REACTOME_G1_PHASE	35	0.0443763	0.819376	0.042068	0.784148	0.145872	0.592579
ACEVEDO_METHYLATED_IN_LIVER_CANCER_DN	514	0.0445492	0.819376	0.0414901	0.784148	0.329449	0.594831
SCHLOSSER_MYC_TARGETS_AND_SERUM_RESPONSE_DN	47	0.0446902	0.819376	0.0409147	0.783845	0.0213578	0.484716
MYLLYKANGAS_AMPLIFICATION_HOT_SPOT_15	10	0.0447535	0.819376	0.0406612	0.783775	0.118512	0.592579
STEGER_ADIPOGENESIS_DN	23	0.0447927	0.819376	0.0446489	0.79723	0.174562	0.592579
MIZUKAMI_HYPOXIA_UP	12	0.0448492	0.819376	0.0430735	0.792147	0.1012	0.592579
JEON_SMAD6_TARGETS_DN	19	0.0454542	0.823314	0.0419748	0.784148	0.361007	0.600534
TRANSMEMBRANE_RECEPTOR_PROTEIN_KINASE_ACTIVITY	50	0.0455451	0.823314	0.043292	0.792147	0.106719	0.592579
CARBOXY_LYASE_ACTIVITY	13	0.045727	0.823314	0.043879	0.79474	0.112139	0.592579
MATZUK_EARLY_ANTRAL_FOLLICLE	13	0.0459149	0.823314	0.046253	0.812069	0.306465	0.594831
ODONNELL_TFRC_TARGETS_UP	308	0.0459249	0.823314	0.0450661	0.802198	0.155228	0.592579
MONOCARBOXYLIC_ACID_TRANSPORT	10	0.045967	0.823314	0.044549	0.79723	0.0695817	0.592579
GLYCOPROTEIN_BIOSYNTHETIC_PROCESS	68	0.0459791	0.823314	0.0436377	0.79474	0.386295	0.607832
WONG_ENDOMETRIAL_CANCER_LATE	10	0.0462543	0.824362	0.046709	0.813279	0.0159305	0.48373
PIEPOLI_LGI1_TARGETS_UP	15	0.04644	0.824362	0.0416268	0.784148	0.38926	0.609266
BOYAULT_LIVER_CANCER_SUBCLASS_G56_DN	17	0.046471	0.824362	0.0443302	0.796048	0.274353	0.592807
KEGG_MELANOMA	68	0.0466211	0.824362	0.0443157	0.796048	0.202678	0.592579
YU_BAP1_TARGETS	29	0.0467796	0.824362	0.0454363	0.802198	0.271637	0.592807
BYSTRYKH_HEMATOPOIESIS_STEM_CELL_RUNX1	9	0.0468224	0.824362	0.0470134	0.81361	0.140092	0.592579
ZWANG_EGF_INTERVAL_DN	154	0.046971	0.824675	0.0440725	0.795957	0.0828209	0.592579
BIOCARTA_GH_PATHWAY	28	0.0477807	0.831795	0.0466325	0.813279	0.238041	0.592579
DING_LUNG_CANCER_MUTATED_FREQUENTLY	11	0.0478248	0.831795	0.0453912	0.802198	0.156701	0.592579
WANG_TNF_TARGETS	23	0.0478467	0.831795	0.0471105	0.81361	0.275248	0.592807
REACTOME_INHIBITION_OF_INSULIN_SECRETION_BY_ADRENALINE_NORADRENALINE	19	0.0479347	0.831795	0.0472083	0.81361	0.505583	0.650771
KEGG_PPAR_SIGNALING_PATHWAY	63	0.0480364	0.831795	0.0452513	0.802198	0.354838	0.599426
POSITIVE_REGULATION_OF_PEPTIDYL_TYROSINE_PHOSPHORYLATION	9	0.0485183	0.832956	0.0477607	0.81361	0.00340169	0.425053
HANN_RESISTANCE_TO_BCL2_INHIBITOR_DN	42	0.0485702	0.832956	0.0464012	0.812408	0.100476	0.592579
ZHENG_IL22_SIGNALING_UP	42	0.0485878	0.832956	0.0475365	0.81361	0.306998	0.594831
WONG_ADULT_TISSUE_STEM_MODULE	615	0.048632	0.832956	0.0476632	0.81361	0.337517	0.596905
GOERING_BLOOD_HDL_CHOLESTEROL_QTL_TRANS	10	0.0489342	0.834315	0.0473748	0.81361	0.604685	0.699669
TURASHVILI_BREAST_DUCTAL_CARCINOMA_VS_DUCTAL_NORMAL_DN	155	0.049202	0.834315	0.0475023	0.81361	0.30482	0.594831
WIKMAN_ASBESTOS_LUNG_CANCER_UP	17	0.0492838	0.834315	0.0493386	0.813617	0.384038	0.607449
TAKEDA_TARGETS_OF_NUP98_HOXA9_FUSION_10D_DN	121	0.0493582	0.834315	0.0460485	0.810737	0.110377	0.592579
ADAPTIVE_IMMUNE_RESPONSE	23	0.0493733	0.834315	0.0488719	0.813617	0.0205821	0.48373
LIU_IL13_PRIMING_MODEL	14	0.0499089	0.83717	0.050895	0.813617	0.519637	0.657456
PILON_KLF1_TARGETS_UP	420	0.0499858	0.83717	0.0480491	0.813617	0.0209193	0.484716
G2_M_TRANSITION_OF_MITOTIC_CELL_CYCLE	12	0.0502507	0.83717	0.0500255	0.813617	0.356807	0.599426
RIGGI_EWING_SARCOMA_PROGENITOR_DN	147	0.0504644	0.83717	0.0506606	0.813617	0.447586	0.627159
HALMOS_CEBPA_TARGETS_UP	52	0.0506152	0.83717	0.0502848	0.813617	0.133203	0.592579
ALDO_KETO_REDUCTASE_ACTIVITY	10	0.0506437	0.83717	0.0502298	0.813617	0.540772	0.666378
ONDER_CDH1_TARGETS_3_DN	58	0.0507107	0.83717	0.051248	0.815697	0.244856	0.592579
YE_METASTATIC_LIVER_CANCER	26	0.0511957	0.83717	0.0500748	0.813617	0.245618	0.592579
LE_NEURONAL_DIFFERENTIATION_UP	17	0.0513499	0.83717	0.0503929	0.813617	0.218974	0.592579
BIOCARTA_EPO_PATHWAY	19	0.0514073	0.83717	0.0507285	0.813617	0.116274	0.592579
TRANSMEMBRANE_RECEPTOR_PROTEIN_TYROSINE_KINASE_SIGNALING_PATHWAY	77	0.051623	0.83717	0.0494485	0.813617	0.278008	0.592807
WEBER_METHYLATED_LCP_IN_SPERM_DN	5	0.0516501	0.83717	0.0480213	0.813617	0.139526	0.592579
BIOCARTA_GRANULOCYTES_PATHWAY	14	0.0516716	0.83717	0.0500992	0.813617	0.205691	0.592579
AIYAR_COBRA1_TARGETS_DN	29	0.0519437	0.83717	0.0494042	0.813617	0.492247	0.644033
ZHAN_MULTIPLE_MYELOMA_CD1_UP	32	0.0519706	0.83717	0.0518783	0.817307	0.343495	0.597189
PROTEIN_SERINE_THREONINE_PHOSPHATASE_COMPLEX	9	0.0520744	0.83717	0.0500446	0.813617	0.184915	0.592579
CEBALLOS_TARGETS_OF_TP53_AND_MYC_DN	37	0.0521233	0.83717	0.0497509	0.813617	0.0154873	0.48373
VECCHI_GASTRIC_CANCER_ADVANCED_VS_EARLY_UP	140	0.0521625	0.83717	0.0546091	0.830263	0.384296	0.607529
DEBOSSCHER_NFKB_TARGETS_REPRESSED_BY_GLUCOCORTICOIDS	23	0.0522507	0.83717	0.0523388	0.817307	0.721608	0.774309
BIOCARTA_LAIR_PATHWAY	17	0.0523284	0.83717	0.0493105	0.813617	0.402592	0.612783
GENE_SILENCING	10	0.052339	0.83717	0.0521446	0.817307	0.192706	0.592579
NEGATIVE_REGULATION_OF_SIGNAL_TRANSDUCTION	32	0.0525538	0.83717	0.0517066	0.817307	0.0231294	0.495867
RAY_TUMORIGENESIS_BY_ERBB2_CDC25A_UP	88	0.0525971	0.83717	0.050875	0.813617	0.450538	0.62808
BERENJENO_TRANSFORMED_BY_RHOA_FOREVER_DN	27	0.0528191	0.837688	0.0493978	0.813617	0.317458	0.594831
WATTEL_AUTONOMOUS_THYROID_ADENOMA_DN	54	0.0530794	0.837688	0.0526342	0.817307	0.0862381	0.592579
BIOCARTA_INSULIN_PATHWAY	22	0.0531291	0.837688	0.0493433	0.813617	0.172487	0.592579
KEGG_RIBOFLAVIN_METABOLISM	14	0.0533078	0.837688	0.0522545	0.817307	0.0922902	0.592579
GHANDHI_DIRECT_IRRADIATION_DN	24	0.0533145	0.837688	0.0504054	0.813617	0.443254	0.626743
REACTOME_INHIBITION_OF_VOLTAGE_GATED_CA2_CHANNELS_VIA_GBETA_GAMMA_SUBUNITS	21	0.053427	0.837688	0.0525358	0.817307	0.358248	0.599426
ROVERSI_GLIOMA_LOH_REGIONS	35	0.0538892	0.842837	0.0508913	0.813617	0.0152753	0.48373
REGULATION_OF_TRANSLATION	78	0.0543625	0.848135	0.0532126	0.824076	0.0680104	0.592579
SEIKE_LUNG_CANCER_POOR_SURVIVAL	10	0.0545709	0.849005	0.0509882	0.813617	0.121629	0.592579
MATZUK_IMPLANTATION_AND_UTERINE	21	0.0548099	0.849005	0.0540446	0.830263	0.356297	0.599426
LIU_IL13_MEMORY_MODEL_DN	5	0.0548223	0.849005	0.051484	0.817307	0.326786	0.594831
REACTOME_G_PROTEIN_ACTIVATION	22	0.0549657	0.849139	0.0526459	0.817307	0.506036	0.651051
DASU_IL6_SIGNALING_UP	59	0.055522	0.849621	0.0543359	0.830263	0.380326	0.606
MOTAMED_RESPONSE_TO_ANDROGEN_DN	4	0.0558538	0.849621	0.0542407	0.830263	0.0206675	0.48373
MITOTIC_CELL_CYCLE	139	0.0558894	0.849621	0.0523602	0.817307	0.200803	0.592579
ACEVEDO_LIVER_CANCER_WITH_H3K27ME3_DN	128	0.0559861	0.849621	0.0553227	0.830263	0.183864	0.592579
SHAFFER_IRF4_TARGETS_IN_ACTIVATED_DENDRITIC_CELL	64	0.0561877	0.849621	0.0537936	0.829	0.320953	0.594831
AMIT_EGF_RESPONSE_60_MCF10A	39	0.0564661	0.849621	0.0537787	0.829	0.441335	0.626116
GERHOLD_RESPONSE_TO_TZD_DN	13	0.0568355	0.849621	0.056668	0.842401	0.251102	0.592579
REACTOME_SYNTHESIS_AND_INTERCONVERSION_OF_NUCLEOTIDE_DI_AND_TRIPHOSPHATES	16	0.0570434	0.849621	0.0550901	0.830263	0.0508873	0.573899
NEGATIVE_REGULATION_OF_TRANSFERASE_ACTIVITY	28	0.057182	0.849621	0.0594911	0.853561	0.037105	0.547712
PID_IL4_2PATHWAY	60	0.0572701	0.849621	0.0554563	0.830263	0.234043	0.592579
PROTEIN_HOMOOLIGOMERIZATION	19	0.0572754	0.849621	0.0588721	0.853428	0.145222	0.592579
BURTON_ADIPOGENESIS_4	43	0.0573194	0.849621	0.0552356	0.830263	0.238809	0.592579
CYCLIC_NUCLEOTIDE_PHOSPHODIESTERASE_ACTIVITY	13	0.0573316	0.849621	0.0565619	0.842401	0.257496	0.592807
HORMONE_METABOLIC_PROCESS	28	0.0573653	0.849621	0.0570723	0.845847	0.341161	0.597189
ZHAN_MULTIPLE_MYELOMA_PR_UP	39	0.0573973	0.849621	0.0547918	0.830263	0.116249	0.592579
HERNANDEZ_ABERRANT_MITOSIS_BY_DOCETACEL_4NM_UP	21	0.0574335	0.849621	0.0554232	0.830263	0.742057	0.787936
PARK_TRETINOIN_RESPONSE_AND_PML_RARA_FUSION	30	0.057437	0.849621	0.0590345	0.853428	0.05823	0.584564
BILBAN_B_CLL_LPL_UP	63	0.0574713	0.849621	0.0552192	0.830263	0.00476034	0.434847
ENZYME_ACTIVATOR_ACTIVITY	114	0.0575876	0.849621	0.0584898	0.853382	0.197538	0.592579
KESHELAVA_MULTIPLE_DRUG_RESISTANCE	87	0.0577116	0.849621	0.0552232	0.830263	0.231652	0.592579
REACTOME_INWARDLY_RECTIFYING_K_CHANNELS	26	0.0578276	0.849621	0.0574146	0.846976	0.419122	0.617435
HOFFMAN_CLOCK_TARGETS_DN	9	0.0585698	0.858483	0.0575132	0.846976	0.517947	0.656702
INFLAMMATORY_RESPONSE	115	0.0587032	0.858483	0.0602085	0.857221	0.126613	0.592579
MONOOXYGENASE_ACTIVITY	29	0.059033	0.861308	0.0556315	0.830913	0.502902	0.649976
NIKOLSKY_BREAST_CANCER_20Q11_AMPLICON	23	0.0595741	0.867195	0.0593061	0.853561	0.428927	0.621214
RESPONSE_TO_EXTERNAL_STIMULUS	278	0.0598276	0.868879	0.0595854	0.853561	0.189358	0.592579
WANG_BARRETTS_ESOPHAGUS_UP	44	0.0604994	0.871081	0.0610683	0.859182	0.0894585	0.592579
PID_TAP63PATHWAY	51	0.0606243	0.871081	0.0582253	0.853382	0.335735	0.596143
PARK_TRETINOIN_RESPONSE	12	0.0607664	0.871081	0.0619641	0.865986	0.0719998	0.592579
REACTOME_POST_NMDA_RECEPTOR_ACTIVATION_EVENTS	30	0.0607751	0.871081	0.0571681	0.845847	0.162248	0.592579
RICKMAN_HEAD_AND_NECK_CANCER_B	38	0.060822	0.871081	0.058469	0.853382	0.173697	0.592579
BASSO_HAIRY_CELL_LEUKEMIA_UP	6	0.0609453	0.871081	0.0599671	0.85708	0.338138	0.597189
BROWNE_HCMV_INFECTION_30MIN_UP	53	0.0609467	0.871081	0.0608795	0.858442	0.265413	0.592807
TRANSMEMBRANE_RECEPTOR_PROTEIN_TYROSINE_KINASE_ACTIVITY	43	0.0613515	0.872839	0.0588767	0.853428	0.099883	0.592579
KINNEY_DNMT1_METHYLATION_TARGETS	10	0.0614715	0.872839	0.0626206	0.868727	0.319289	0.594831
GAUSSMANN_MLL_AF4_FUSION_TARGETS_D_UP	29	0.0615262	0.872839	0.0589292	0.853428	0.503498	0.649976
VANDESLUIS_NORMAL_EMBRYOS_UP	3	0.0616536	0.872839	0.0604386	0.857982	0.136104	0.592579
BARRIER_COLON_CANCER_RECURRENCE_DN	20	0.0619587	0.872839	0.0602489	0.857221	0.135462	0.592579
BIOCARTA_SPRY_PATHWAY	17	0.0620001	0.872839	0.059409	0.853561	0.0881237	0.592579
KEGG_JAK_STAT_SIGNALING_PATHWAY	139	0.062039	0.872839	0.0612642	0.860019	0.23687	0.592579
EXOCYTOSIS	21	0.0622409	0.873648	0.0580448	0.852812	0.491056	0.643441
BREUHAHN_GROWTH_FACTOR_SIGNALING_IN_LIVER_CANCER	20	0.0623738	0.873648	0.0606857	0.858442	0.55809	0.674152
NIELSEN_MALIGNAT_FIBROUS_HISTIOCYTOMA_DN	15	0.0628607	0.874842	0.063125	0.868727	0.122552	0.592579
FUJIWARA_PARK2_IN_LIVER_CANCER_DN	5	0.0630724	0.874842	0.0628231	0.868727	0.0811215	0.592579
REACTOME_NEF_MEDIATES_DOWN_MODULATION_OF_CELL_SURFACE_RECEPTORS_BY_RECRUITING_THEM_TO_CLATHRIN_ADAPTERS	18	0.0631903	0.874842	0.0628885	0.868727	0.213791	0.592579
VERHAAK_GLIOBLASTOMA_CLASSICAL	203	0.063236	0.874842	0.061738	0.864744	0.306803	0.594831
DING_LUNG_CANCER_BY_MUTATION_RATE	18	0.0632707	0.874842	0.0608105	0.858442	0.536163	0.663919
KEGG_NON_SMALL_CELL_LUNG_CANCER	53	0.0632918	0.874842	0.0622908	0.866708	0.072281	0.592579
CARBOXYLIC_ACID_METABOLIC_PROCESS	165	0.0635472	0.876451	0.0637355	0.873976	0.184526	0.592579
STANHILL_HRAS_TRANSFROMATION_UP	7	0.06392	0.878497	0.0658728	0.885547	0.12375	0.592579
CHIARADONNA_NEOPLASTIC_TRANSFORMATION_KRAS_CDC25_DN	47	0.0639743	0.878497	0.0637837	0.873976	0.759243	0.799851
SUNG_METASTASIS_STROMA_DN	49	0.064411	0.880752	0.0630772	0.868727	0.238854	0.592579
REGULATION_OF_GENE_SPECIFIC_TRANSCRIPTION	11	0.064418	0.880752	0.065137	0.881027	0.0954458	0.592579
MANTOVANI_VIRAL_GPCR_SIGNALING_UP	64	0.0646399	0.881227	0.0640921	0.876296	0.017605	0.48373
KEGG_ASCORBATE_AND_ALDARATE_METABOLISM	11	0.0647324	0.881227	0.0647046	0.87895	0.72405	0.775215
SABATES_COLORECTAL_ADENOMA_UP	102	0.0653991	0.881402	0.0643901	0.878465	0.275738	0.592807
RICKMAN_TUMOR_DIFFERENTIATED_WELL_VS_MODERATELY_DN	87	0.065582	0.881402	0.0658533	0.885547	0.339664	0.597189
VALK_AML_CLUSTER_7	28	0.0655887	0.881402	0.067528	0.894231	0.0155891	0.48373
CHARAFE_BREAST_CANCER_LUMINAL_VS_BASAL_UP	306	0.0656951	0.881402	0.0664949	0.89174	0.138196	0.592579
TAKEDA_TARGETS_OF_NUP98_HOXA9_FUSION_16D_DN	111	0.0657265	0.881402	0.0646122	0.87895	0.0285507	0.530777
ENDONUCLEASE_ACTIVITY	23	0.0657265	0.881402	0.0671685	0.894231	0.113791	0.592579
REGULATION_OF_PROTEIN_SECRETION	19	0.0658319	0.881402	0.0658927	0.885547	0.463689	0.632057
ZHAN_MULTIPLE_MYELOMA_MS_DN	30	0.065864	0.881402	0.0622211	0.866708	0.0430864	0.561692
WENG_POR_TARGETS_GLOBAL_DN	22	0.0661886	0.88387	0.0650962	0.881027	0.376011	0.604191
RAMJAUN_APOPTOSIS_BY_TGFB1_VIA_SMAD4_DN	8	0.0673335	0.897257	0.0681096	0.896231	0.192249	0.592579
MITOCHONDRION_ORGANIZATION_AND_BIOGENESIS	43	0.0675101	0.897713	0.0678157	0.894231	0.272671	0.592807
PEDERSEN_METASTASIS_BY_ERBB2_ISOFORM_7	323	0.0680047	0.901069	0.0677564	0.894231	0.2081	0.592579
REGULATION_OF_CELL_MIGRATION	24	0.0681327	0.901069	0.0667448	0.892673	0.291802	0.594831
MATZUK_SPERMATOGONIA	22	0.0682069	0.901069	0.0675994	0.894231	0.357585	0.599426
LIAN_LIPA_TARGETS_6M	62	0.0683343	0.901069	0.0694813	0.904264	0.00417128	0.425053
INWARD_RECTIFIER_POTASSIUM_CHANNEL_ACTIVITY	10	0.0686547	0.90286	0.0672879	0.894231	0.156707	0.592579
RESPONSE_TO_WOUNDING	171	0.0687566	0.90286	0.0698745	0.906212	0.240364	0.592579
ZHOU_INFLAMMATORY_RESPONSE_LIVE_UP	346	0.0694101	0.908701	0.0682541	0.896262	0.0763941	0.592579
PID_PDGFRAPATHWAY	21	0.0698638	0.908701	0.0707484	0.906518	0.375648	0.604191
SPINDLE_POLE	17	0.0698793	0.908701	0.0715027	0.906518	0.0294905	0.538087
REACTOME_BIOSYNTHESIS_OF_THE_N_GLYCAN_PRECURSOR_DOLICHOL_LIPID_LINKED_OLIGOSACCHARIDE_LLO_AND_TRANSFER_TO_A_NASCENT_PROTEIN	19	0.069897	0.908701	0.0727579	0.907503	0.492064	0.643995
LIAN_LIPA_TARGETS_3M	50	0.0699909	0.908701	0.0709626	0.906518	0.00342562	0.425053
BOYLAN_MULTIPLE_MYELOMA_C_D_UP	103	0.0700664	0.908701	0.0668478	0.892673	0.163973	0.592579
BIOCARTA_IL3_PATHWAY	15	0.0702414	0.9091	0.0712456	0.906518	0.115854	0.592579
ZHENG_RESPONSE_TO_ARSENITE_DN	15	0.0707244	0.911963	0.0694489	0.904264	0.0145739	0.48373
SANSOM_APC_TARGETS	156	0.07083	0.911963	0.0718151	0.906518	0.0940923	0.592579
HUMORAL_IMMUNE_RESPONSE	30	0.0709384	0.911963	0.0713576	0.906518	0.0510366	0.574435
MORI_EMU_MYC_LYMPHOMA_BY_ONSET_TIME_UP	85	0.0711941	0.911963	0.0720965	0.906518	0.212582	0.592579
REACTOME_MITOCHONDRIAL_FATTY_ACID_BETA_OXIDATION	13	0.0714881	0.911963	0.0713748	0.906518	0.432285	0.622962
CONRAD_GERMLINE_STEM_CELL	7	0.0715667	0.911963	0.0695809	0.904264	0.260277	0.592807
LIANG_SILENCED_BY_METHYLATION_DN	11	0.0715784	0.911963	0.0694523	0.904264	0.50652	0.651051
LU_TUMOR_ENDOTHELIAL_MARKERS_UP	22	0.0716201	0.911963	0.0731735	0.907503	0.224198	0.592579
VANDESLUIS_NORMAL_EMBRYOS_DN	20	0.0718742	0.913352	0.0723431	0.906518	0.00937617	0.48373
YORDY_RECIPROCAL_REGULATION_BY_ETS1_AND_SP100_DN	75	0.072158	0.91362	0.0728802	0.907503	0.499444	0.648728
RAY_ALZHEIMERS_DISEASE	12	0.0723122	0.91362	0.0731741	0.907503	0.37214	0.603642
RESPONSE_TO_BACTERIUM	23	0.0723423	0.91362	0.0712136	0.906518	0.196181	0.592579
BIOCARTA_FREE_PATHWAY	10	0.0725714	0.91362	0.0715603	0.906518	0.409632	0.614978
REACTOME_GABA_RECEPTOR_ACTIVATION	46	0.0727685	0.91362	0.0718286	0.906518	0.340803	0.597189
GLIOGENESIS	11	0.0728105	0.91362	0.0722782	0.906518	0.184687	0.592579
MIPS_E2F_6_COMPLEX	10	0.0730256	0.91362	0.0722141	0.906518	0.0319837	0.544999
ITO_PTTG1_TARGETS_UP	10	0.0734362	0.91362	0.06902	0.904264	0.000431991	0.425053
RAFFEL_VEGFA_TARGETS_DN	5	0.0735552	0.91362	0.0734295	0.907503	0.632938	0.717786
REGULATION_OF_IMMUNE_EFFECTOR_PROCESS	14	0.0735759	0.91362	0.0731174	0.907503	0.0180901	0.48373
FATTY_ACID_METABOLIC_PROCESS	56	0.0735863	0.91362	0.073996	0.909155	0.0521397	0.575697
TRANSCRIPTION_FACTOR_ACTIVITY	329	0.0740848	0.91362	0.0722539	0.906518	0.245097	0.592579
KEGG_ALDOSTERONE_REGULATED_SODIUM_REABSORPTION	40	0.0742149	0.91362	0.0733576	0.907503	0.238801	0.592579
FRASOR_RESPONSE_TO_ESTRADIOL_UP	36	0.0743438	0.91362	0.0757312	0.911965	0.0911662	0.592579
BAFNA_MUC4_TARGETS_UP	5	0.0743711	0.91362	0.0758673	0.911965	0.112338	0.592579
SILIGAN_TARGETS_OF_EWS_FLI1_FUSION_UP	14	0.0743854	0.91362	0.075	0.911965	0.235788	0.592579
POTTI_PACLITAXEL_SENSITIVITY	39	0.0744853	0.91362	0.0717682	0.906518	0.573088	0.681671
LI_WILMS_TUMOR_VS_FETAL_KIDNEY_2_DN	51	0.0746153	0.91362	0.0739733	0.909155	0.503776	0.649976
HARRIS_BRAIN_CANCER_PROGENITORS	35	0.0747198	0.91362	0.0720706	0.906518	0.355905	0.599426
MCBRYAN_PUBERTAL_BREAST_4_5WK_UP	228	0.0756091	0.91362	0.0738558	0.909155	0.282571	0.593337
BANDRES_RESPONSE_TO_CARMUSTIN_WITHOUT_MGMT_24HR_DN	9	0.0756573	0.91362	0.0784179	0.911965	0.214859	0.592579
DELPUECH_FOXO3_TARGETS_DN	39	0.0756614	0.91362	0.0755131	0.911965	0.197435	0.592579
MONOCARBOXYLIC_ACID_METABOLIC_PROCESS	79	0.0760059	0.91362	0.0762797	0.911965	0.0671369	0.592579
RIZ_ERYTHROID_DIFFERENTIATION_HBZ	37	0.0761542	0.91362	0.0752101	0.911965	0.254049	0.592807
SH3_DOMAIN_BINDING	12	0.0765297	0.91362	0.0745557	0.911965	0.330613	0.594831
MCDOWELL_ACUTE_LUNG_INJURY_UP	43	0.0766156	0.91362	0.0781941	0.911965	0.120171	0.592579
DURAND_STROMA_MAX_DN	116	0.0766567	0.91362	0.0759387	0.911965	0.0814392	0.592579
MAINTENANCE_OF_CELLULAR_LOCALIZATION	11	0.0769052	0.91362	0.0746573	0.911965	0.169248	0.592579
SAKAI_TUMOR_INFILTRATING_MONOCYTES_UP	27	0.0770093	0.91362	0.0791507	0.911965	0.0179394	0.48373
REACTOME_CELL_SURFACE_INTERACTIONS_AT_THE_VASCULAR_WALL	82	0.0771365	0.91362	0.0780526	0.911965	0.143619	0.592579
TUBE_DEVELOPMENT	15	0.0771446	0.91362	0.0760103	0.911965	0.473794	0.636238
INTERPHASE	64	0.0775748	0.91362	0.0747719	0.911965	0.0142007	0.48373
LUI_THYROID_CANCER_CLUSTER_5	13	0.0777905	0.91362	0.0780113	0.911965	0.0895102	0.592579
IKEDA_MIR1_TARGETS_DN	7	0.0779067	0.91362	0.0750597	0.911965	0.170602	0.592579
SCHLINGEMANN_SKIN_CARCINOGENESIS_TPA_DN	27	0.0780053	0.91362	0.0786404	0.911965	0.0359537	0.547712
REGULATION_OF_RAS_PROTEIN_SIGNAL_TRANSDUCTION	13	0.0783735	0.91362	0.0791951	0.911965	0.461872	0.631042
CELL_MATRIX_JUNCTION	13	0.0785246	0.91362	0.0795631	0.911965	0.0134186	0.48373
PROTEIN_TYROSINE_PHOSPHATASE_ACTIVITY	52	0.078566	0.91362	0.0788079	0.911965	0.0896376	0.592579
COLDREN_GEFITINIB_RESISTANCE_UP	67	0.0790027	0.91362	0.0775864	0.911965	0.240714	0.592579
VILIMAS_NOTCH1_TARGETS_DN	18	0.079122	0.91362	0.0812105	0.911965	0.0131853	0.48373
MICROBODY	41	0.0791917	0.91362	0.0804052	0.911965	0.274799	0.592807
PEROXISOME	41	0.0791917	0.91362	0.0804052	0.911965	0.274799	0.592807
THIOLESTER_HYDROLASE_ACTIVITY	15	0.0797577	0.91362	0.0819577	0.911965	0.339694	0.597189
RESPONSE_TO_HEAT	10	0.0799273	0.91362	0.0784428	0.911965	0.126865	0.592579
REACTOME_PHASE1_FUNCTIONALIZATION_OF_COMPOUNDS	62	0.0800048	0.91362	0.0790045	0.911965	0.562205	0.676338
MCCLUNG_CREB1_TARGETS_UP	90	0.0800456	0.91362	0.0789183	0.911965	0.446288	0.627159
KEGG_GLYCOSAMINOGLYCAN_BIOSYNTHESIS_HEPARAN_SULFATE	21	0.0802364	0.91362	0.0782947	0.911965	0.466502	0.633027
KEGG_MELANOGENESIS	90	0.0807871	0.91362	0.081158	0.911965	0.250432	0.592579
MAINTENANCE_OF_CELLULAR_PROTEIN_LOCALIZATION	10	0.0808872	0.91362	0.078156	0.911965	0.164568	0.592579
RESPONSE_TO_ABIOTIC_STIMULUS	80	0.0809254	0.91362	0.0824216	0.911965	0.00941531	0.48373
KUMAMOTO_RESPONSE_TO_NUTLIN_3A_UP	8	0.0810336	0.91362	0.0818122	0.911965	0.137175	0.592579
ZHENG_GLIOBLASTOMA_PLASTICITY_UP	213	0.0810462	0.91362	0.079533	0.911965	0.306151	0.594831
REACTOME_ACETYLCHOLINE_NEUROTRANSMITTER_RELEASE_CYCLE	10	0.0811315	0.91362	0.0781661	0.911965	0.190138	0.592579
KANG_IMMORTALIZED_BY_TERT_UP	86	0.0812199	0.91362	0.081993	0.911965	0.0191727	0.48373
OUELLET_CULTURED_OVARIAN_CANCER_INVASIVE_VS_LMP_DN	34	0.0812926	0.91362	0.0793495	0.911965	0.14455	0.592579
MALIK_REPRESSED_BY_ESTROGEN	12	0.0813054	0.91362	0.0817175	0.911965	0.52145	0.657812
BIOCARTA_ERK5_PATHWAY	17	0.081428	0.91362	0.0813208	0.911965	0.578049	0.68338
REACTOME_PI3K_CASCADE	59	0.0815953	0.91362	0.0805019	0.911965	0.142411	0.592579
CHROMOSOME_SEGREGATION	29	0.08163	0.91362	0.0783572	0.911965	0.00665268	0.470597
PEDERSEN_TARGETS_OF_611CTF_ISOFORM_OF_ERBB2	69	0.0816559	0.91362	0.0805138	0.911965	0.0207214	0.48373
THUM_MIR21_TARGETS_HEART_DISEASE_DN	7	0.0817453	0.91362	0.0826587	0.911965	0.188585	0.592579
ZHAN_LATE_DIFFERENTIATION_GENES_UP	33	0.0818849	0.91362	0.0785764	0.911965	0.0202821	0.48373
ZHAN_MULTIPLE_MYELOMA_LB_UP	29	0.0818957	0.91362	0.0839858	0.914271	0.441295	0.626116
REACTOME_SIGNALING_BY_HIPPO	17	0.0820691	0.91362	0.0803314	0.911965	0.115058	0.592579
VERHAAK_GLIOBLASTOMA_NEURAL	209	0.0823363	0.91362	0.0860601	0.922511	0.364573	0.601667
INTEGRIN_BINDING	30	0.0824529	0.91362	0.0809556	0.911965	0.316263	0.594831
SECOND_MESSENGER_MEDIATED_SIGNALING	148	0.0825053	0.91362	0.0830194	0.911965	0.251694	0.592579
REACTOME_TRANSCRIPTIONAL_ACTIVITY_OF_SMAD2_SMAD3_SMAD4_HETEROTRIMER	36	0.0826578	0.91362	0.0814088	0.911965	0.0469698	0.567147
SAGIV_CD24_TARGETS_UP	22	0.0826781	0.91362	0.0833663	0.911965	0.0738285	0.592579
DOANE_BREAST_CANCER_ESR1_DN	47	0.0826799	0.91362	0.0833982	0.911965	0.26979	0.592807
JAEGER_METASTASIS_DN	258	0.0827292	0.91362	0.0828068	0.911965	0.134664	0.592579
LEUKOCYTE_CHEMOTAXIS	12	0.0827647	0.91362	0.0828648	0.911965	0.234615	0.592579
RECEPTOR_BINDING	338	0.0828344	0.91362	0.0826702	0.911965	0.688914	0.752944
TONKS_TARGETS_OF_RUNX1_RUNX1T1_FUSION_ERYTHROCYTE_DN	16	0.0828713	0.91362	0.0787994	0.911965	0.0684319	0.592579
SHIN_B_CELL_LYMPHOMA_CLUSTER_5	16	0.0828886	0.91362	0.080477	0.911965	0.276691	0.592807
YAMASHITA_LIVER_CANCER_STEM_CELL_UP	43	0.0831253	0.91362	0.081764	0.911965	0.222611	0.592579
ZHANG_BREAST_CANCER_PROGENITORS_DN	118	0.083192	0.91362	0.0814442	0.911965	0.406475	0.614105
OUYANG_PROSTATE_CANCER_PROGRESSION_DN	19	0.08324	0.91362	0.0839399	0.914271	0.189645	0.592579
REACTOME_PURINE_CATABOLISM	6	0.0833462	0.91362	0.082129	0.911965	0.138924	0.592579
UBIQUITIN_CYCLE	42	0.0835124	0.913713	0.0816896	0.911965	0.0827596	0.592579
SHEPARD_BMYB_MORPHOLINO_UP	167	0.0837204	0.913713	0.0811161	0.911965	0.0363187	0.547712
CERVERA_SDHB_TARGETS_1_UP	84	0.0840441	0.913713	0.0834847	0.911965	0.169356	0.592579
BUYTAERT_PHOTODYNAMIC_THERAPY_STRESS_DN	635	0.0840811	0.913713	0.0829571	0.911965	0.282388	0.593337
ROSS_AML_OF_FAB_M7_TYPE	68	0.0842894	0.913713	0.0832312	0.911965	0.155655	0.592579
TRANSFERASE_ACTIVITY_TRANSFERRING_ALKYL_OR_ARYLOTHER_THAN_METHYLGROUPS	28	0.084369	0.913713	0.0842397	0.915453	0.43296	0.623041
KEGG_AXON_GUIDANCE	113	0.0844224	0.913713	0.0851048	0.919775	0.483788	0.640328
INTEGRIN_COMPLEX	16	0.0845145	0.913713	0.0870287	0.925868	0.490445	0.643441
KEGG_PATHWAYS_IN_CANCER	312	0.0849093	0.914013	0.085426	0.919775	0.199869	0.592579
JOHANSSON_BRAIN_CANCER_EARLY_VS_LATE_UP	6	0.0849932	0.914013	0.0843956	0.915569	0.21927	0.592579
REGULATION_OF_RHO_PROTEIN_SIGNAL_TRANSDUCTION	9	0.085546	0.914013	0.0883407	0.925868	0.350934	0.599116
HEDENFALK_BREAST_CANCER_BRACX_UP	20	0.0856409	0.914013	0.085513	0.919775	0.269477	0.592807
SU_TESTIS	76	0.0862843	0.914013	0.0853024	0.919775	0.0987814	0.592579
CASTELLANO_HRAS_TARGETS_UP	5	0.0866122	0.914013	0.0901336	0.925868	0.00743821	0.48333
RECEPTOR_SIGNALING_PROTEIN_SERINE_THREONINE_KINASE_ACTIVITY	30	0.0872242	0.914013	0.089355	0.925868	0.245513	0.592579
PIEPOLI_LGI1_TARGETS_DN	14	0.0872351	0.914013	0.0864918	0.923996	0.562873	0.676603
ORGANIC_ACID_METABOLIC_PROCESS	167	0.0872395	0.914013	0.0883308	0.925868	0.181739	0.592579
KERATINOCYTE_DIFFERENTIATION	13	0.0872609	0.914013	0.0862516	0.922995	0.48458	0.640834
COLLER_MYC_TARGETS_UP	25	0.087507	0.914013	0.0853695	0.919775	0.3087	0.594831
MIPS_TNF_ALPHA_NF_KAPPA_B_SIGNALING_COMPLEX_10	9	0.0877815	0.914013	0.0886326	0.925868	0.318692	0.594831
REACTOME_SEMAPHORIN_INTERACTIONS	62	0.0881912	0.914013	0.0895411	0.925868	0.171528	0.592579
INAMURA_LUNG_CANCER_SCC_UP	10	0.0886479	0.914013	0.0860422	0.922511	0.275169	0.592807
PID_HNF3BPATHWAY	41	0.0887679	0.914013	0.0902428	0.925868	0.158545	0.592579
PROTEIN_UBIQUITINATION	34	0.0888943	0.914013	0.0881008	0.925868	0.0394673	0.555534
FUNG_IL2_SIGNALING_1	11	0.089406	0.914013	0.091185	0.925868	0.236832	0.592579
PURBEY_TARGETS_OF_CTBP1_AND_SATB1_DN	149	0.0895156	0.914013	0.0903323	0.925868	0.360836	0.600534
HEDENFALK_BREAST_CANCER_HEREDITARY_VS_SPORADIC	47	0.0898534	0.914013	0.0882463	0.925868	0.0555018	0.577126
JACKSON_DNMT1_TARGETS_UP	76	0.0899896	0.914013	0.0918015	0.925868	0.0763016	0.592579
KEGG_FC_EPSILON_RI_SIGNALING_PATHWAY	72	0.0900481	0.914013	0.0913521	0.925868	0.243633	0.592579
SHEDDEN_LUNG_CANCER_GOOD_SURVIVAL_A5	70	0.0900853	0.914013	0.0899103	0.925868	0.0695859	0.592579
REACTOME_EXTENSION_OF_TELOMERES	27	0.0901339	0.914013	0.0911615	0.925868	0.171997	0.592579
VART_KSHV_INFECTION_ANGIOGENIC_MARKERS_UP	153	0.0902039	0.914013	0.0918336	0.925868	0.120049	0.592579
TIAN_TNF_SIGNALING_NOT_VIA_NFKB	21	0.0902441	0.914013	0.091193	0.925868	0.443284	0.626743
MENSSEN_MYC_TARGETS	50	0.0902489	0.914013	0.0891824	0.925868	0.129788	0.592579
INORGANIC_CATION_TRANSMEMBRANE_TRANSPORTER_ACTIVITY	56	0.0902641	0.914013	0.0897392	0.925868	0.357882	0.599426
ZEMBUTSU_SENSITIVITY_TO_METHOTREXATE	14	0.0903454	0.914013	0.0913497	0.925868	0.0415809	0.559941
KEGG_SYSTEMIC_LUPUS_ERYTHEMATOSUS	104	0.0904227	0.914013	0.08818	0.925868	0.190587	0.592579
ISOPRENOID_METABOLIC_PROCESS	10	0.0904433	0.914013	0.0906945	0.925868	0.237078	0.592579
TERAMOTO_OPN_TARGETS_CLUSTER_5	4	0.0907015	0.914013	0.0892714	0.925868	0.280673	0.592807
PRAMOONJAGO_SOX4_TARGETS_DN	50	0.0908061	0.914013	0.0910608	0.925868	0.34237	0.597189
CORNIFIED_ENVELOPE	12	0.0908513	0.914013	0.0911406	0.925868	0.562206	0.676338
REACTOME_SIGNALING_BY_BMP	21	0.0912969	0.914013	0.0913304	0.925868	0.571341	0.680749
VERHAAK_AML_WITH_NPM1_MUTATED_DN	245	0.0914259	0.914013	0.0904771	0.925868	0.00534475	0.451361
WAESCH_ANAPHASE_PROMOTING_COMPLEX	9	0.0914385	0.914013	0.0914773	0.925868	0.307759	0.594831
REACTOME_G_ALPHA_I_SIGNALLING_EVENTS	163	0.091819	0.914013	0.0932261	0.929601	0.230029	0.592579
POSITIVE_REGULATION_OF_DEFENSE_RESPONSE	9	0.0918637	0.914013	0.0918585	0.925868	0.238101	0.592579
ACEVEDO_LIVER_CANCER_WITH_H3K9ME3_DN	80	0.0919196	0.914013	0.0938131	0.929601	0.666704	0.738417
SINGLE_STRANDED_DNA_BINDING	32	0.0921556	0.914013	0.0904838	0.925868	0.267578	0.592807
GENTILE_UV_RESPONSE_CLUSTER_D1	18	0.0922411	0.914013	0.0927704	0.929601	0.109751	0.592579
CELLULAR_PROTEIN_COMPLEX_ASSEMBLY	28	0.0925387	0.914013	0.0939596	0.929601	0.729705	0.778607
CORTICAL_ACTIN_CYTOSKELETON	13	0.0926165	0.914013	0.0916119	0.925868	0.503968	0.649976
PID_INTEGRIN3_PATHWAY	43	0.0927246	0.914013	0.0952814	0.929601	0.652683	0.729357
POSITIVE_REGULATION_OF_HYDROLASE_ACTIVITY	50	0.0928441	0.914013	0.0902823	0.925868	0.46708	0.633027
REACTOME_RNA_POL_III_TRANSCRIPTION	30	0.0929621	0.914013	0.0919552	0.925868	0.243355	0.592579
REACTOME_SIGNALING_BY_INSULIN_RECEPTOR	92	0.0930909	0.914013	0.0936594	0.929601	0.182448	0.592579
REACTOME_SIGNALING_BY_TGF_BETA_RECEPTOR_COMPLEX	59	0.0930984	0.914013	0.0916758	0.925868	0.11655	0.592579
GUILLAUMOND_KLF10_TARGETS_UP	41	0.0931871	0.914013	0.0906961	0.925868	0.474628	0.636642
PROTEIN_MODIFICATION_BY_SMALL_PROTEIN_CONJUGATION	37	0.0935824	0.914013	0.0934002	0.929601	0.0365972	0.547712
NIELSEN_GIST	81	0.0937906	0.914013	0.0922266	0.92712	0.162664	0.592579
LIPOPROTEIN_BINDING	17	0.0941242	0.914013	0.0935074	0.929601	0.111023	0.592579
STEROID_METABOLIC_PROCESS	67	0.0941406	0.914013	0.093089	0.929601	0.49354	0.644258
HYDRO_LYASE_ACTIVITY	27	0.0944093	0.914013	0.0963911	0.929601	0.0589665	0.584564
SA_G1_AND_S_PHASES	15	0.094634	0.914013	0.0934992	0.929601	0.503565	0.649976
MADAN_DPPA4_TARGETS	31	0.0948943	0.914013	0.0953151	0.929601	0.362331	0.601235
LU_TUMOR_ANGIOGENESIS_UP	25	0.095073	0.914013	0.0975161	0.929601	0.155788	0.592579
WANG_RESPONSE_TO_PACLITAXEL_VIA_MAPK8_UP	12	0.095117	0.914013	0.0941614	0.929601	0.227161	0.592579
CROMER_TUMORIGENESIS_UP	61	0.09514	0.914013	0.0969929	0.929601	0.298396	0.594831
NAGY_PCAF_COMPONENTS_HUMAN	9	0.0953668	0.914013	0.0963635	0.929601	0.0192953	0.48373
SIG_PIP3_SIGNALING_IN_B_LYMPHOCYTES	35	0.0954457	0.914013	0.0966188	0.929601	0.00826825	0.48373
DAWSON_METHYLATED_IN_LYMPHOMA_TCL1	40	0.0954579	0.914013	0.0986087	0.929601	0.737592	0.784384
REACTOME_REGULATION_OF_KIT_SIGNALING	16	0.0955566	0.914013	0.096793	0.929601	0.0111414	0.48373
KRIGE_RESPONSE_TO_TOSEDOSTAT_24HR_DN	769	0.0957284	0.914013	0.0958238	0.929601	0.18916	0.592579
PHOSPHOLIPID_BIOSYNTHETIC_PROCESS	35	0.0957606	0.914013	0.0985402	0.929601	0.142372	0.592579
HOEGERKORP_CD44_TARGETS_TEMPORAL_DN	25	0.096212	0.914013	0.0970513	0.929601	0.0150661	0.48373
BIOCARTA_ALK_PATHWAY	36	0.0965305	0.914013	0.0953172	0.929601	0.643387	0.725028
REACTOME_RNA_POL_III_TRANSCRIPTION_INITIATION_FROM_TYPE_3_PROMOTER	23	0.096576	0.914013	0.0946416	0.929601	0.22956	0.592579
YU_MYC_TARGETS_UP	38	0.0966049	0.914013	0.0968278	0.929601	0.0278361	0.530777
HOLLEMAN_PREDNISOLONE_RESISTANCE_B_ALL_UP	22	0.0971546	0.914013	0.0964408	0.929601	0.178927	0.592579
KEGG_LONG_TERM_DEPRESSION	65	0.0971642	0.914013	0.0986024	0.929601	0.0818653	0.592579
PID_NFAT_TFPATHWAY	45	0.0973991	0.914013	0.096414	0.929601	0.380718	0.606074
WEBER_METHYLATED_HCP_IN_SPERM_DN	20	0.0974159	0.914013	0.0957509	0.929601	0.0920244	0.592579
HISTONE_DEACETYLASE_BINDING	8	0.0976276	0.914013	0.0964723	0.929601	0.0532754	0.575697
SMID_BREAST_CANCER_BASAL_UP	639	0.0977331	0.914013	0.0992446	0.929601	0.225303	0.592579
TURASHVILI_BREAST_CARCINOMA_DUCTAL_VS_LOBULAR_UP	16	0.0981223	0.914013	0.0993274	0.929601	0.0693881	0.592579
KEGG_GLUTATHIONE_METABOLISM	41	0.0982661	0.914013	0.0985239	0.929601	0.449056	0.627327
REACTOME_SIGNALING_BY_GPCR	531	0.0982677	0.914013	0.100968	0.929601	0.328196	0.594831
DNA_REPLICATION	97	0.0984669	0.914013	0.0991307	0.929601	0.21932	0.592579
REACTOME_ARMS_MEDIATED_ACTIVATION	17	0.098673	0.914013	0.099455	0.929601	0.205131	0.592579
MIZUKAMI_HYPOXIA_DN	6	0.0992483	0.914013	0.0992378	0.929601	0.0932965	0.592579
GRAHAM_NORMAL_QUIESCENT_VS_NORMAL_DIVIDING_DN	86	0.0993365	0.914013	0.0999651	0.929601	0.0546431	0.577039
N_ACETYLGLUCOSAMINE_METABOLIC_PROCESS	11	0.0994407	0.914013	0.0996465	0.929601	0.524638	0.659113
PID_ERBB2ERBB3PATHWAY	43	0.0996614	0.914013	0.099804	0.929601	0.180186	0.592579
NEGATIVE_REGULATION_OF_DEVELOPMENTAL_PROCESS	178	0.100134	0.914013	0.0996364	0.929601	0.0369799	0.547712
BIOCARTA_PTDINS_PATHWAY	22	0.100188	0.914013	0.103761	0.929601	0.00700177	0.470597
SPINDLE_ORGANIZATION_AND_BIOGENESIS	11	0.100241	0.914013	0.0993004	0.929601	0.161908	0.592579
SHIN_B_CELL_LYMPHOMA_CLUSTER_8	34	0.100333	0.914013	0.104061	0.929601	0.0432208	0.561692
PROTEIN_PHOSPHATASE_TYPE_2A_REGULATOR_ACTIVITY	14	0.100407	0.914013	0.100445	0.929601	0.440804	0.626116
KIM_PTEN_TARGETS_DN	5	0.100431	0.914013	0.0980925	0.929601	0.490739	0.643441
METALLOPEPTIDASE_ACTIVITY	48	0.10053	0.914013	0.100058	0.929601	0.455167	0.628873
KEGG_DNA_REPLICATION	34	0.100666	0.914013	0.101567	0.929601	0.206677	0.592579
DING_LUNG_CANCER_MUTATED_RECURRENTLY	6	0.100707	0.914013	0.105744	0.929601	0.205387	0.592579
PHOSPHATASE_REGULATOR_ACTIVITY	25	0.100712	0.914013	0.100787	0.929601	0.409707	0.614978
REN_MIF_TARGETS_DN	5	0.100829	0.914013	0.0998006	0.929601	0.566581	0.678026
REACTOME_REGULATION_OF_IFNA_SIGNALING	24	0.101215	0.914013	0.101465	0.929601	0.485876	0.641096
CHUANG_OXIDATIVE_STRESS_RESPONSE_DN	11	0.101526	0.914013	0.106574	0.929601	0.398739	0.61173
LA_MEN1_TARGETS	21	0.101704	0.914013	0.103713	0.929601	0.514095	0.655408
MIPS_TNF_ALPHA_NF_KAPPA_B_SIGNALING_COMPLEX_5	24	0.102027	0.914013	0.100861	0.929601	0.180066	0.592579
NIKOLSKY_BREAST_CANCER_1Q32_AMPLICON	10	0.102587	0.914013	0.101811	0.929601	0.399393	0.611985
DACOSTA_LOW_DOSE_UV_RESPONSE_VIA_ERCC3_XPCS_DN	9	0.102623	0.914013	0.100906	0.929601	0.139795	0.592579
LEUKOCYTE_DIFFERENTIATION	35	0.102657	0.914013	0.102636	0.929601	0.0192781	0.48373
REGULATION_OF_SECRETION	35	0.103019	0.914013	0.103679	0.929601	0.512902	0.654815
LI_ADIPOGENESIS_BY_ACTIVATED_PPARG	17	0.103026	0.914013	0.105	0.929601	0.682035	0.748801
REACTOME_GABA_B_RECEPTOR_ACTIVATION	32	0.103057	0.914013	0.103933	0.929601	0.350692	0.599028
SCHLOSSER_MYC_AND_SERUM_RESPONSE_SYNERGY	31	0.103129	0.914013	0.10294	0.929601	0.343227	0.597189
PID_AR_NONGENOMIC_PATHWAY	30	0.103144	0.914013	0.107584	0.929601	0.310418	0.594831
BHAT_ESR1_TARGETS_NOT_VIA_AKT1_DN	69	0.103363	0.914013	0.104997	0.929601	0.0982094	0.592579
PID_PI3KPLCTRKPATHWAY	35	0.103505	0.914013	0.105684	0.929601	0.271066	0.592807
PROTEIN_CATABOLIC_PROCESS	62	0.103506	0.914013	0.102635	0.929601	0.0730321	0.592579
PROTEIN_AMINO_ACID_ADP_RIBOSYLATION	10	0.103736	0.914013	0.107182	0.929601	0.0995451	0.592579
REACTOME_MITOCHONDRIAL_PROTEIN_IMPORT	42	0.103815	0.914013	0.103988	0.929601	0.290894	0.594831
REGULATION_OF_RESPONSE_TO_STIMULUS	48	0.104093	0.914013	0.10504	0.929601	0.0112942	0.48373
AMIT_EGF_RESPONSE_40_MCF10A	19	0.104104	0.914013	0.109234	0.929601	0.444571	0.627159
VERRECCHIA_RESPONSE_TO_TGFB1_C1	19	0.104629	0.914013	0.100587	0.929601	0.334066	0.596143
REACTOME_DSCAM_INTERACTIONS	9	0.104632	0.914013	0.10571	0.929601	0.810283	0.835195
REACTOME_SIGNAL_REGULATORY_PROTEIN_SIRP_FAMILY_INTERACTIONS	12	0.104905	0.914013	0.107367	0.929601	0.129411	0.592579
DAIRKEE_TERT_TARGETS_UP	307	0.104918	0.914013	0.106056	0.929601	0.242779	0.592579
KANNAN_TP53_TARGETS_UP	58	0.104923	0.914013	0.106478	0.929601	0.161461	0.592579
TAKEDA_TARGETS_OF_NUP98_HOXA9_FUSION_6HR_DN	35	0.104987	0.914013	0.108016	0.929601	0.00444388	0.425053
RAMJAUN_APOPTOSIS_BY_TGFB1_VIA_MAPK1_DN	8	0.105154	0.914013	0.106957	0.929601	0.601846	0.697836
PROTEIN_STABILIZATION	9	0.105469	0.914013	0.106542	0.929601	0.487626	0.641575
TESAR_ALK_AND_JAK_TARGETS_MOUSE_ES_D4_DN	4	0.10555	0.914013	0.105556	0.929601	0.186261	0.592579
LEUKOCYTE_MIGRATION	15	0.105566	0.914013	0.106966	0.929601	0.230621	0.592579
PEART_HDAC_PROLIFERATION_CLUSTER_DN	75	0.10576	0.914013	0.103957	0.929601	0.0359622	0.547712
MURATA_VIRULENCE_OF_H_PILORI	24	0.105898	0.914013	0.106795	0.929601	0.353609	0.599426
HINATA_NFKB_TARGETS_KERATINOCYTE_DN	23	0.106261	0.914013	0.106143	0.929601	0.356532	0.599426
SIGNAL_TRANSDUCTION	1489	0.106406	0.914013	0.105788	0.929601	0.271463	0.592807
YAO_TEMPORAL_RESPONSE_TO_PROGESTERONE_CLUSTER_11	92	0.106409	0.914013	0.106054	0.929601	0.0726302	0.592579
GLYCEROPHOSPHOLIPID_BIOSYNTHETIC_PROCESS	27	0.10651	0.914013	0.108194	0.929601	0.576789	0.682731
LASTOWSKA_COAMPLIFIED_WITH_MYCN	35	0.106907	0.914013	0.1056	0.929601	0.446036	0.627159
MALONEY_RESPONSE_TO_17AAG_UP	37	0.106914	0.914013	0.107566	0.929601	0.0130648	0.48373
TASTE_RECEPTOR_ACTIVITY	10	0.106929	0.914013	0.108349	0.929601	0.395851	0.610007
EPIDERMAL_GROWTH_FACTOR_RECEPTOR_SIGNALING_PATHWAY	18	0.107143	0.914013	0.10739	0.929601	0.249774	0.592579
REACTOME_DEGRADATION_OF_THE_EXTRACELLULAR_MATRIX	28	0.107566	0.914013	0.106952	0.929601	0.0631067	0.592579
JIANG_TIP30_TARGETS_DN	22	0.107633	0.914013	0.105962	0.929601	0.225632	0.592579
COATES_MACROPHAGE_M1_VS_M2_UP	62	0.107771	0.914013	0.110672	0.929601	0.27809	0.592807
CHEBOTAEV_GR_TARGETS_DN	83	0.107823	0.914013	0.106979	0.929601	0.30886	0.594831
IVANOVA_HEMATOPOIESIS_STEM_CELL	197	0.107845	0.914013	0.108509	0.929601	0.198512	0.592579
REACTOME_NEF_MEDIATED_DOWNREGULATION_OF_MHC_CLASS_I_COMPLEX_CELL_SURFACE_EXPRESSION	8	0.108195	0.914013	0.108287	0.929601	0.413554	0.616224
REACTOME_PROLONGED_ERK_ACTIVATION_EVENTS	19	0.109006	0.914013	0.109175	0.929601	0.217553	0.592579
REACTOME_G_PROTEIN_BETA_GAMMA_SIGNALLING	22	0.109054	0.914013	0.108293	0.929601	0.273796	0.592807
REACTOME_SYNTHESIS_OF_PIPS_AT_THE_EARLY_ENDOSOME_MEMBRANE	11	0.109131	0.914013	0.110992	0.929601	0.2257	0.592579
LIM_MAMMARY_LUMINAL_MATURE_DN	85	0.109133	0.914013	0.111164	0.929601	0.459802	0.630098
LU_TUMOR_VASCULATURE_UP	28	0.109137	0.914013	0.110681	0.929601	0.272997	0.592807
REACTOME_IL_RECEPTOR_SHC_SIGNALING	27	0.109174	0.914013	0.109214	0.929601	0.558611	0.674249
ACTIN_CYTOSKELETON_ORGANIZATION_AND_BIOGENESIS	93	0.109192	0.914013	0.111772	0.929601	0.239986	0.592579
JIANG_CORE_DUPLICON_GENES	3	0.109488	0.914013	0.110493	0.929601	0.230803	0.592579
IIZUKA_LIVER_CANCER_PROGRESSION_G2_G3_UP	26	0.109496	0.914013	0.107304	0.929601	0.103649	0.592579
INDUCTION_OF_APOPTOSIS_BY_INTRACELLULAR_SIGNALS	23	0.109815	0.914013	0.111305	0.929601	0.450062	0.627882
NADERI_BREAST_CANCER_PROGNOSIS_DN	16	0.109828	0.914013	0.11202	0.929601	0.264165	0.592807
REACTOME_PLATELET_ADHESION_TO_EXPOSED_COLLAGEN	11	0.109909	0.914013	0.111752	0.929601	0.0366152	0.547712
COENZYME_BIOSYNTHETIC_PROCESS	10	0.109947	0.914013	0.109064	0.929601	0.0926618	0.592579
SULFURIC_ESTER_HYDROLASE_ACTIVITY	11	0.11006	0.914013	0.110522	0.929601	0.444358	0.627159
BROWNE_HCMV_INFECTION_30MIN_DN	149	0.110653	0.914013	0.11232	0.929601	0.269777	0.592807
GUTIERREZ_WALDENSTROEMS_MACROGLOBULINEMIA_1_UP	9	0.111135	0.914013	0.110951	0.929601	0.132016	0.592579
XU_HGF_TARGETS_REPRESSED_BY_AKT1_DN	91	0.111421	0.914013	0.113881	0.929601	0.0690045	0.592579
REACTOME_GLUTATHIONE_CONJUGATION	18	0.111518	0.914013	0.112393	0.929601	0.451013	0.62808
MITOCHONDRION	294	0.111741	0.914013	0.113273	0.929601	0.0760657	0.592579
MCBRYAN_TERMINAL_END_BUD_UP	11	0.112031	0.914013	0.11411	0.929601	0.00679308	0.470597
JI_METASTASIS_REPRESSED_BY_STK11	25	0.112034	0.914013	0.112486	0.929601	0.640762	0.723396
MITOSIS	72	0.112151	0.914013	0.112033	0.929601	0.539568	0.665798
WANG_LSD1_TARGETS_DN	36	0.112511	0.914013	0.112226	0.929601	0.0526864	0.575697
SCHLOSSER_SERUM_RESPONSE_UP	133	0.112633	0.914013	0.11531	0.929601	0.117767	0.592579
ZHU_CMV_24_HR_DN	88	0.112634	0.914013	0.114467	0.929601	0.600989	0.6976
REACTOME_TRANSMISSION_ACROSS_CHEMICAL_SYNAPSES	168	0.112763	0.914013	0.114674	0.929601	0.275336	0.592807
REACTOME_PEPTIDE_LIGAND_BINDING_RECEPTORS	154	0.11288	0.914013	0.114644	0.929601	0.247391	0.592579
SASAI_TARGETS_OF_CXCR6_AND_PTCH1_UP	10	0.112886	0.914013	0.117614	0.929601	0.0257015	0.515912
KEGG_CELL_CYCLE	115	0.112962	0.914013	0.11328	0.929601	0.243234	0.592579
DNA_DEPENDENT_DNA_REPLICATION	53	0.113275	0.914013	0.11546	0.929601	0.205836	0.592579
CLASPER_LYMPHATIC_VESSELS_DURING_METASTASIS_DN	34	0.11374	0.914013	0.116172	0.929601	0.615005	0.706211
GOBERT_CORE_OLIGODENDROCYTE_DIFFERENTIATION	33	0.113798	0.914013	0.11604	0.929601	0.215052	0.592579
REACTOME_CYTOCHROME_P450_ARRANGED_BY_SUBSTRATE_TYPE	46	0.113866	0.914013	0.113838	0.929601	0.411913	0.615275
PID_ECADHERIN_KERATINOCYTE_PATHWAY	19	0.113867	0.914013	0.114729	0.929601	0.737169	0.784167
WANG_METASTASIS_OF_BREAST_CANCER_ESR1_DN	29	0.114142	0.914013	0.111948	0.929601	0.264553	0.592807
DACOSTA_LOW_DOSE_UV_RESPONSE_VIA_ERCC3_XPCS_UP	17	0.114171	0.914013	0.116243	0.929601	0.0491546	0.570386
SHIN_B_CELL_LYMPHOMA_CLUSTER_2	26	0.114383	0.914013	0.115619	0.929601	0.125196	0.592579
LIGASE_ACTIVITY_FORMING_CARBON_NITROGEN_BONDS	60	0.114801	0.914013	0.116011	0.929601	0.223133	0.592579
MAP_KINASE_KINASE_KINASE_ACTIVITY	10	0.11497	0.914013	0.119237	0.929601	0.14186	0.592579
REACTOME_ACTIVATION_OF_BH3_ONLY_PROTEINS	14	0.115041	0.914013	0.117421	0.929601	0.0433326	0.561986
OSADA_ASCL1_TARGETS_DN	22	0.115047	0.914013	0.116471	0.929601	0.406947	0.614105
REACTOME_RAF_MAP_KINASE_CASCADE	10	0.115223	0.914013	0.118789	0.929601	0.137823	0.592579
HERNANDEZ_ABERRANT_MITOSIS_BY_DOCETACEL_2NM_UP	77	0.115299	0.914013	0.116091	0.929601	0.12973	0.592579
HOLLEMAN_PREDNISOLONE_RESISTANCE_ALL_DN	19	0.115582	0.914013	0.114869	0.929601	0.457661	0.629214
REGULATION_OF_AXONOGENESIS	7	0.115957	0.914013	0.116476	0.929601	0.353862	0.599426
CYTOCHROME_C_OXIDASE_ACTIVITY	12	0.115992	0.914013	0.114354	0.929601	0.463002	0.631864
HESS_TARGETS_OF_HOXA9_AND_MEIS1_UP	59	0.116276	0.914013	0.118547	0.929601	0.193989	0.592579
B_CELL_ACTIVATION	18	0.11639	0.914013	0.116982	0.929601	0.0154468	0.48373
CLAUS_PGR_POSITIVE_MENINGIOMA_DN	10	0.116413	0.914013	0.118827	0.929601	0.139494	0.592579
ZHAN_MULTIPLE_MYELOMA_MF_UP	40	0.116666	0.914013	0.118237	0.929601	0.0819029	0.592579
LIN_NPAS4_TARGETS_UP	116	0.116682	0.914013	0.117594	0.929601	0.108402	0.592579
CERVERA_SDHB_TARGETS_2	98	0.116693	0.914013	0.117868	0.929601	0.137699	0.592579
TYROSINE_PHOSPHORYLATION_OF_STAT_PROTEIN	9	0.116873	0.914013	0.11823	0.929601	0.0202855	0.48373
KLEIN_PRIMARY_EFFUSION_LYMPHOMA_UP	51	0.117009	0.914013	0.117622	0.929601	0.521035	0.657812
REGULATION_OF_PEPTIDYL_TYROSINE_PHOSPHORYLATION	13	0.11704	0.914013	0.119363	0.929601	0.00928409	0.48373
SATO_SILENCED_BY_DEACETYLATION_IN_PANCREATIC_CANCER	43	0.11706	0.914013	0.117171	0.929601	0.499416	0.648728
REGULATION_OF_HOMEOSTATIC_PROCESS	13	0.117073	0.914013	0.119237	0.929601	0.0975593	0.592579
BYSTRYKH_HEMATOPOIESIS_STEM_CELL_AND_BRAIN_QTL_TRANS	161	0.117085	0.914013	0.116806	0.929601	0.35576	0.599426
HUMMERICH_MALIGNANT_SKIN_TUMOR_UP	14	0.117263	0.914013	0.119086	0.929601	0.450067	0.627882
SHIN_B_CELL_LYMPHOMA_CLUSTER_7	27	0.11734	0.914013	0.120689	0.929601	0.0687173	0.592579
ACID_AMINO_ACID_LIGASE_ACTIVITY	49	0.117359	0.914013	0.117554	0.929601	0.192859	0.592579
REGULATION_OF_SYNAPSE_STRUCTURE_AND_ACTIVITY	7	0.117492	0.914013	0.119237	0.929601	0.301176	0.594831
CELL_JUNCTION	64	0.117752	0.914013	0.116767	0.929601	0.0598479	0.587572
GAZDA_DIAMOND_BLACKFAN_ANEMIA_PROGENITOR_DN	65	0.118249	0.914013	0.118879	0.929601	0.312948	0.594831
NIELSEN_GIST_AND_SYNOVIAL_SARCOMA_DN	20	0.118249	0.914013	0.120048	0.929601	0.309292	0.594831
REACTOME_REMOVAL_OF_THE_FLAP_INTERMEDIATE_FROM_THE_C_STRAND	10	0.118295	0.914013	0.119209	0.929601	0.205814	0.592579
SCHOEN_NFKB_SIGNALING	32	0.118298	0.914013	0.119883	0.929601	0.0502913	0.572824
REACTOME_SMAD2_SMAD3_SMAD4_HETEROTRIMER_REGULATES_TRANSCRIPTION	25	0.118341	0.914013	0.120671	0.929601	0.0779826	0.592579
CELLULAR_RESPIRATION	19	0.11838	0.914013	0.120886	0.929601	0.420627	0.617567
RRNA_PROCESSING	13	0.118876	0.914013	0.118878	0.929601	0.172008	0.592579
HATADA_METHYLATED_IN_LUNG_CANCER_DN	22	0.118927	0.914013	0.121369	0.929601	0.0918369	0.592579
MIPS_PCAF_COMPLEX	10	0.118929	0.914013	0.120939	0.929601	0.0196907	0.48373
REGULATION_OF_CELL_DIFFERENTIATION	47	0.119019	0.914013	0.120982	0.929601	0.141188	0.592579
BIOCARTA_MCM_PATHWAY	18	0.119072	0.914013	0.120134	0.929601	0.166887	0.592579
WEBER_METHYLATED_ICP_IN_SPERM_DN	11	0.119513	0.914013	0.119524	0.929601	0.0629775	0.592579
PID_IL8CXCR2_PATHWAY	32	0.119632	0.914013	0.123707	0.929601	0.0761776	0.592579
YAO_HOXA10_TARGETS_VIA_PROGESTERONE_UP	70	0.119695	0.914013	0.119857	0.929601	0.248157	0.592579
LEE_NEURAL_CREST_STEM_CELL_DN	118	0.119738	0.914013	0.120878	0.929601	0.136556	0.592579
NICK_RESPONSE_TO_PROC_TREATMENT_UP	5	0.119775	0.914013	0.12158	0.929601	0.176543	0.592579
PHOSPHOINOSITIDE_BIOSYNTHETIC_PROCESS	21	0.119815	0.914013	0.122767	0.929601	0.499724	0.648728
CALCIUM_ION_TRANSPORT	23	0.119999	0.914013	0.119199	0.929601	0.612787	0.705002
YAO_TEMPORAL_RESPONSE_TO_PROGESTERONE_CLUSTER_5	28	0.120005	0.914013	0.123027	0.929601	0.275585	0.592807
REACTOME_EXTRINSIC_PATHWAY_FOR_APOPTOSIS	13	0.120084	0.914013	0.122353	0.929601	0.178216	0.592579
PENG_LEUCINE_DEPRIVATION_DN	186	0.120215	0.914013	0.120669	0.929601	0.109027	0.592579
LUI_THYROID_CANCER_CLUSTER_2	42	0.120311	0.914013	0.12303	0.929601	0.00143062	0.425053
PATTERN_RECOGNITION_RECEPTOR_ACTIVITY	8	0.120315	0.914013	0.125906	0.929601	0.538792	0.665451
KATSANOU_ELAVL1_TARGETS_DN	117	0.120368	0.914013	0.121478	0.929601	0.597566	0.695818
NIELSEN_MALIGNAT_FIBROUS_HISTIOCYTOMA_UP	18	0.12047	0.914013	0.120929	0.929601	0.512247	0.654498
SHEPARD_BMYB_TARGETS	63	0.120541	0.914013	0.12183	0.929601	0.0170357	0.48373
REACTOME_ACTIVATION_OF_THE_AP1_FAMILY_OF_TRANSCRIPTION_FACTORS	10	0.120688	0.914013	0.120824	0.929601	0.399677	0.611988
HOLLEMAN_DAUNORUBICIN_ALL_UP	7	0.120696	0.914013	0.121034	0.929601	0.0846676	0.592579
LEE_BMP2_TARGETS_UP	586	0.120729	0.914013	0.120334	0.929601	0.252133	0.592579
POSITIVE_REGULATION_OF_JNK_ACTIVITY	16	0.120804	0.914013	0.121954	0.929601	0.0351482	0.547712
ZHAN_MULTIPLE_MYELOMA_CD1_DN	34	0.120972	0.914013	0.122652	0.929601	0.189879	0.592579
CHIANG_LIVER_CANCER_SUBCLASS_PROLIFERATION_UP	144	0.121105	0.914013	0.123529	0.929601	0.35339	0.599426
REACTOME_REGULATION_OF_THE_FANCONI_ANEMIA_PATHWAY	6	0.121204	0.914013	0.123811	0.929601	0.325959	0.594831
TURJANSKI_MAPK8_AND_MAPK9_TARGETS	8	0.121255	0.914013	0.12222	0.929601	0.633844	0.718417
REACTOME_REPAIR_SYNTHESIS_FOR_GAP_FILLING_BY_DNA_POL_IN_TC_NER	14	0.121328	0.914013	0.121513	0.929601	0.220056	0.592579
ZHANG_TLX_TARGETS_60HR_UP	250	0.121425	0.914013	0.12389	0.929601	0.146036	0.592579
REACTOME_PURINE_METABOLISM	27	0.121889	0.914013	0.123346	0.929601	0.0172448	0.48373
LAMELLIPODIUM	19	0.121979	0.914013	0.120709	0.929601	0.16516	0.592579
REACTOME_KINESINS	18	0.122207	0.914013	0.122974	0.929601	0.64997	0.728572
KEGG_RENIN_ANGIOTENSIN_SYSTEM	16	0.122417	0.914013	0.122265	0.929601	0.500253	0.648783
CHEN_HOXA5_TARGETS_6HR_UP	10	0.122521	0.914013	0.123267	0.929601	0.563312	0.676812
MITOCHONDRIAL_INNER_MEMBRANE	61	0.123671	0.914013	0.124776	0.929601	0.0897518	0.592579
DAZARD_UV_RESPONSE_CLUSTER_G1	67	0.123722	0.914013	0.123498	0.929601	0.157275	0.592579
NOUSHMEHR_GBM_GERMLINE_MUTATED	7	0.123764	0.914013	0.127053	0.929601	0.0150411	0.48373
CLIMENT_BREAST_CANCER_COPY_NUMBER_UP	21	0.123812	0.914013	0.127217	0.929601	0.0148792	0.48373
CYTOKINE_AND_CHEMOKINE_MEDIATED_SIGNALING_PATHWAY	19	0.123862	0.914013	0.124894	0.929601	0.0153374	0.48373
KANG_DOXORUBICIN_RESISTANCE_UP	54	0.124074	0.914013	0.124802	0.929601	0.581175	0.685011
NAGASHIMA_EGF_SIGNALING_UP	57	0.124094	0.914013	0.127196	0.929601	0.409061	0.614978
REACTOME_METABOLISM_OF_NUCLEOTIDES	59	0.124277	0.914013	0.124751	0.929601	0.0693185	0.592579
HOQUE_METHYLATED_IN_CANCER	55	0.1243	0.914013	0.124715	0.929601	0.427673	0.620539
POS_RESPONSE_TO_HISTAMINE_UP	11	0.124795	0.914013	0.12724	0.929601	0.153648	0.592579
ONDER_CDH1_TARGETS_2_DN	463	0.125072	0.914013	0.126718	0.929601	0.112869	0.592579
GUTIERREZ_MULTIPLE_MYELOMA_DN	35	0.125222	0.914013	0.123691	0.929601	0.191936	0.592579
RHODOPSIN_LIKE_RECEPTOR_ACTIVITY	122	0.125326	0.914013	0.12676	0.929601	0.390334	0.609266
POSITIVE_REGULATION_OF_PHOSPHORYLATION	21	0.125343	0.914013	0.12605	0.929601	0.0201568	0.48373
PROTEIN_KINASE_ACTIVITY	254	0.125345	0.914013	0.128582	0.929601	0.0595592	0.587483
DODD_NASOPHARYNGEAL_CARCINOMA_UP	1095	0.125364	0.914013	0.127869	0.929601	0.13287	0.592579
REACTOME_IL_2_SIGNALING	41	0.125582	0.914013	0.12831	0.929601	0.272061	0.592807
BIOCARTA_SODD_PATHWAY	10	0.125782	0.914013	0.127435	0.929601	0.180174	0.592579
YANG_MUC2_TARGETS_COLON_3MO_DN	5	0.125933	0.914013	0.127411	0.929601	0.553249	0.672542
REACTOME_SYNTHESIS_OF_PE	8	0.126598	0.914013	0.127103	0.929601	0.697748	0.759045
TONKS_TARGETS_OF_RUNX1_RUNX1T1_FUSION_GRANULOCYTE_DN	15	0.126803	0.914013	0.129372	0.929601	0.384682	0.607529
LEE_NAIVE_T_LYMPHOCYTE	12	0.126925	0.914013	0.129518	0.929601	0.0163523	0.48373
WU_SILENCED_BY_METHYLATION_IN_BLADDER_CANCER	55	0.12726	0.914013	0.129637	0.929601	0.0945863	0.592579
LIANG_HEMATOPOIESIS_STEM_CELL_NUMBER_LARGE_VS_TINY_DN	38	0.127671	0.914013	0.12627	0.929601	0.0124103	0.48373
TANG_SENESCENCE_TP53_TARGETS_DN	57	0.127961	0.914013	0.130176	0.929601	0.461527	0.631021
TRANSLATIONAL_INITIATION	33	0.128013	0.914013	0.129499	0.929601	0.197237	0.592579
HOEGERKORP_CD44_TARGETS_DIRECT_UP	25	0.128032	0.914013	0.126252	0.929601	0.31905	0.594831
REACTOME_THE_ACTIVATION_OF_ARYLSULFATASES	6	0.128124	0.914013	0.128255	0.929601	0.212496	0.592579
REACTOME_INSULIN_SYNTHESIS_AND_PROCESSING	16	0.128177	0.914013	0.129356	0.929601	0.275394	0.592807
FOCAL_ADHESION_FORMATION	10	0.128854	0.914013	0.131372	0.929601	0.528261	0.659986
INORGANIC_ANION_TRANSPORT	16	0.129162	0.914013	0.131479	0.929601	0.390334	0.609266
REACTOME_TRANSPORT_OF_ORGANIC_ANIONS	11	0.129262	0.914013	0.1309	0.929601	0.434515	0.623695
BIOCARTA_AKAPCENTROSOME_PATHWAY	15	0.12928	0.914013	0.128451	0.929601	0.248305	0.592579
KYNG_DNA_DAMAGE_BY_4NQO_OR_GAMMA_RADIATION	14	0.129443	0.914013	0.13075	0.929601	0.0134244	0.48373
MITOCHONDRIAL_ENVELOPE	89	0.129509	0.914013	0.130863	0.929601	0.060078	0.587795
PROTEIN_COMPLEX_BINDING	52	0.129539	0.914013	0.128719	0.929601	0.481575	0.639697
NUCLEAR_CHROMOSOME	46	0.129626	0.914013	0.129647	0.929601	0.26672	0.592807
SANA_RESPONSE_TO_IFNG_DN	77	0.129631	0.914013	0.130492	0.929601	0.204425	0.592579
BORCZUK_MALIGNANT_MESOTHELIOMA_DN	101	0.129699	0.914013	0.131469	0.929601	0.345809	0.597705
EUKARYOTIC_TRANSLATION_INITIATION_FACTOR_3_COMPLEX	9	0.130336	0.914013	0.132328	0.929601	0.226077	0.592579
STEARMAN_TUMOR_FIELD_EFFECT_UP	30	0.130586	0.914013	0.132567	0.929601	0.344022	0.597189
RESPONSE_TO_OXIDATIVE_STRESS	39	0.130736	0.914013	0.132153	0.929601	0.143224	0.592579
KOBAYASHI_EGFR_SIGNALING_24HR_DN	251	0.130893	0.914013	0.132311	0.929601	0.221528	0.592579
ENDODEOXYRIBONUCLEASE_ACTIVITY	11	0.131372	0.914013	0.134947	0.929601	0.0851473	0.592579
WEBER_METHYLATED_LCP_IN_FIBROBLAST_DN	6	0.131393	0.914013	0.130865	0.929601	0.227297	0.592579
VITAMIN_TRANSPORT	11	0.131445	0.914013	0.13062	0.929601	0.449072	0.627327
PID_SYNDECAN_3_PATHWAY	17	0.131539	0.914013	0.135254	0.929601	0.866711	0.879124
MOOTHA_MITOCHONDRIA	447	0.131566	0.914013	0.134099	0.929601	0.139912	0.592579
COENZYME_METABOLIC_PROCESS	34	0.132053	0.914013	0.132869	0.929601	0.251464	0.592579
MITOCHONDRIAL_MEMBRANE	78	0.132073	0.914013	0.13318	0.929601	0.0556073	0.577126
MOREIRA_RESPONSE_TO_TSA_DN	17	0.132358	0.914013	0.133809	0.929601	0.267615	0.592807
MIPS_HCF_1_COMPLEX	16	0.132368	0.914013	0.13337	0.929601	0.181984	0.592579
PROTEIN_TARGETING_TO_MEMBRANE	9	0.132521	0.914013	0.133002	0.929601	0.216439	0.592579
CYCLASE_ACTIVITY	11	0.132646	0.914013	0.136351	0.929601	0.469855	0.634018
REGULATION_OF_CELL_SHAPE	10	0.132672	0.914013	0.134407	0.929601	0.319686	0.594831
RRNA_METABOLIC_PROCESS	14	0.132747	0.914013	0.133533	0.929601	0.17358	0.592579
REACTOME_AMINO_ACID_SYNTHESIS_AND_INTERCONVERSION_TRANSAMINATION	15	0.13277	0.914013	0.132987	0.929601	0.42906	0.621265
TAVOR_CEBPA_TARGETS_UP	48	0.13278	0.914013	0.13843	0.929601	0.0549912	0.577126
SESTO_RESPONSE_TO_UV_C3	20	0.133112	0.914013	0.135862	0.929601	0.212563	0.592579
GARGALOVIC_RESPONSE_TO_OXIDIZED_PHOSPHOLIPIDS_TURQUOISE_UP	57	0.133129	0.914013	0.136079	0.929601	0.288266	0.594831
MIPS_CEN_COMPLEX	32	0.133525	0.914013	0.135317	0.929601	0.274444	0.592807
LOPEZ_EPITHELIOID_MESOTHELIOMA	17	0.133729	0.914013	0.135311	0.929601	0.329303	0.594831
NEGATIVE_REGULATION_OF_PROGRAMMED_CELL_DEATH	137	0.133801	0.914013	0.133786	0.929601	0.0188388	0.48373
CELLULAR_PROTEIN_CATABOLIC_PROCESS	51	0.134054	0.914013	0.134049	0.929601	0.0624471	0.592579
JAIN_NFKB_SIGNALING	72	0.134207	0.914013	0.137418	0.929601	0.0586682	0.584564
MIPS_KCNQ1_MACROMOLECULAR_COMPLEX	10	0.134418	0.914013	0.135109	0.929601	0.198753	0.592579
RIBOSOME_BIOGENESIS_AND_ASSEMBLY	15	0.134474	0.914013	0.135432	0.929601	0.253312	0.592807
FERRANDO_HOX11_NEIGHBORS	23	0.134597	0.914013	0.136895	0.929601	0.335813	0.596143
XU_HGF_TARGETS_INDUCED_BY_AKT1_48HR_UP	14	0.134828	0.914013	0.137844	0.929601	0.348574	0.598337
VERNOCHET_ADIPOGENESIS	18	0.13486	0.914013	0.13712	0.929601	0.272934	0.592807
MIPS_PTIP_HMT_COMPLEX	7	0.134975	0.914013	0.137556	0.929601	0.0129415	0.48373
HEMATOPOIETIN_INTERFERON_CLASSD200_DOMAIN_CYTOKINE_RECEPTOR_ACTIVITY	31	0.135096	0.914013	0.139612	0.929601	0.0949832	0.592579
REACTOME_HS_GAG_DEGRADATION	18	0.135107	0.914013	0.138847	0.929601	0.533081	0.662594
HAN_JNK_SINGALING_DN	36	0.135194	0.914013	0.138699	0.929601	0.234806	0.592579
MOOTHA_HUMAN_MITODB_6_2002	428	0.135546	0.914013	0.137877	0.929601	0.171571	0.592579
GOZGIT_ESR1_TARGETS_DN	583	0.135609	0.914013	0.136098	0.929601	0.0534616	0.575697
REACTOME_GPCR_DOWNSTREAM_SIGNALING	435	0.135721	0.914013	0.138451	0.929601	0.310925	0.594831
ST_WNT_BETA_CATENIN_PATHWAY	31	0.135865	0.914013	0.138821	0.929601	0.266716	0.592807
SPHINGOLIPID_BIOSYNTHETIC_PROCESS	6	0.136127	0.914013	0.13956	0.929601	0.484667	0.640834
MURAKAMI_UV_RESPONSE_1HR_DN	10	0.136172	0.914013	0.137082	0.929601	0.0352988	0.547712
HUI_MAPK14_TARGETS_UP	16	0.13625	0.914013	0.139497	0.929601	0.683562	0.749635
MAPKKK_CASCADE_GO_0000165	93	0.136586	0.914013	0.137465	0.929601	0.32485	0.594831
REACTOME_DOWNREGULATION_OF_SMAD2_3_SMAD4_TRANSCRIPTIONAL_ACTIVITY	19	0.13704	0.914013	0.138701	0.929601	0.103079	0.592579
CAIRO_LIVER_DEVELOPMENT_DN	221	0.137177	0.914013	0.140721	0.929601	0.0991382	0.592579
AEROBIC_RESPIRATION	15	0.137407	0.914013	0.140494	0.929601	0.492703	0.644177
WALLACE_JAK2_TARGETS_UP	25	0.137472	0.914013	0.140487	0.929601	0.341374	0.597189
POSITIVE_REGULATION_OF_PROTEIN_AMINO_ACID_PHOSPHORYLATION	15	0.137957	0.914013	0.140815	0.929601	0.014579	0.48373
MIYAGAWA_TARGETS_OF_EWSR1_ETS_FUSIONS_DN	180	0.13797	0.914013	0.140073	0.929601	0.281188	0.593149
REACTOME_NEUROTRANSMITTER_RECEPTOR_BINDING_AND_DOWNSTREAM_TRANSMISSION_IN_THE_POSTSYNAPTIC_CELL	121	0.137994	0.914013	0.142991	0.929601	0.292825	0.594831
HUMMERICH_BENIGN_SKIN_TUMOR_UP	16	0.138031	0.914013	0.140655	0.929601	0.352149	0.599426
POSITIVE_REGULATION_OF_RESPONSE_TO_STIMULUS	34	0.138046	0.914013	0.141936	0.929601	0.00816823	0.48373
NEGATIVE_REGULATION_OF_APOPTOSIS	136	0.138131	0.914013	0.138311	0.929601	0.0189784	0.48373
GREENBAUM_E2A_TARGETS_UP	31	0.13821	0.914013	0.140902	0.929601	0.163694	0.592579
PARENT_MTOR_SIGNALING_DN	45	0.138255	0.914013	0.138636	0.929601	0.379615	0.605878
OXIDOREDUCTASE_ACTIVITY_GO_0016705	36	0.138437	0.914013	0.138702	0.929601	0.638257	0.721813
MONOCARBOXYLIC_ACID_TRANSMEMBRANE_TRANSPORTER_ACTIVITY	11	0.138734	0.914013	0.140138	0.929601	0.0643817	0.592579
SHIPP_DLBCL_VS_FOLLICULAR_LYMPHOMA_UP	45	0.138743	0.914013	0.138506	0.929601	0.294311	0.594831
KLEIN_PRIMARY_EFFUSION_LYMPHOMA_DN	58	0.138968	0.914013	0.14306	0.929601	0.164345	0.592579
OHGUCHI_LIVER_HNF4A_TARGETS_UP	37	0.139006	0.914013	0.142631	0.929601	0.583609	0.685774
PROTEIN_IMPORT_INTO_NUCLEUS	46	0.139199	0.914013	0.144603	0.929601	0.0804053	0.592579
PHONG_TNF_TARGETS_UP	61	0.139324	0.914013	0.142612	0.929601	0.0704768	0.592579
BURTON_ADIPOGENESIS_9	80	0.139423	0.914013	0.140339	0.929601	0.30743	0.594831
KASLER_HDAC7_TARGETS_1_DN	16	0.139746	0.914013	0.145713	0.929601	0.261766	0.592807
CAIRO_HEPATOBLASTOMA_CLASSES_UP	601	0.139904	0.914013	0.141737	0.929601	0.216713	0.592579
REACTOME_ENDOGENOUS_STEROLS	14	0.13992	0.914013	0.140298	0.929601	0.748573	0.792989
DI___TRI_VALENT_INORGANIC_CATION_TRANSPORT	27	0.140177	0.914013	0.139996	0.929601	0.652148	0.729198
REACTOME_SIGNALING_BY_SCF_KIT	72	0.140216	0.914013	0.144019	0.929601	0.0721086	0.592579
REACTOME_RNA_POL_I_PROMOTER_OPENING	45	0.140234	0.914013	0.141117	0.929601	0.355954	0.599426
M_PHASE_OF_MITOTIC_CELL_CYCLE	75	0.140314	0.914013	0.141168	0.929601	0.49113	0.643441
AMIT_EGF_RESPONSE_40_HELA	42	0.14032	0.914013	0.145161	0.929601	0.305316	0.594831
SHIN_B_CELL_LYMPHOMA_CLUSTER_6	11	0.140415	0.914013	0.142536	0.929601	0.235416	0.592579
KEGG_MAPK_SIGNALING_PATHWAY	246	0.140466	0.914013	0.14073	0.929601	0.202067	0.592579
MCMURRAY_TP53_HRAS_COOPERATION_RESPONSE_DN	50	0.140565	0.914013	0.141026	0.929601	0.714779	0.769362
TRANSLATION_REGULATOR_ACTIVITY	34	0.140568	0.914013	0.14197	0.929601	0.126945	0.592579
DARWICHE_PAPILLOMA_PROGRESSION_RISK	53	0.140596	0.914013	0.141949	0.929601	0.0468181	0.567147
FINETTI_BREAST_CANCERS_KINOME_BLUE	16	0.14088	0.914013	0.139909	0.929601	0.0583257	0.584564
FONTAINE_FOLLICULAR_THYROID_ADENOMA_UP	59	0.140891	0.914013	0.144318	0.929601	0.181022	0.592579
WANG_MLL_TARGETS	221	0.140936	0.914013	0.144091	0.929601	0.34584	0.597705
REACTOME_PKB_MEDIATED_EVENTS	24	0.140965	0.914013	0.140743	0.929601	0.195155	0.592579
KEGG_GLYCOLYSIS_GLUCONEOGENESIS	55	0.141074	0.914013	0.143949	0.929601	0.0744635	0.592579
STRUCTURAL_CONSTITUENT_OF_CYTOSKELETON	56	0.14113	0.914013	0.142782	0.929601	0.0564032	0.577126
PDZ_DOMAIN_BINDING	11	0.141232	0.914013	0.141987	0.929601	0.630188	0.715948
CHESLER_BRAIN_QTL_TRANS	6	0.141348	0.914013	0.143556	0.929601	0.24589	0.592579
HAHTOLA_MYCOSIS_FUNGOIDES_CD4_DN	116	0.141489	0.914013	0.142067	0.929601	0.0967777	0.592579
GAUSSMANN_MLL_AF4_FUSION_TARGETS_G_UP	161	0.141496	0.914013	0.14499	0.929601	0.424305	0.619413
GROSS_ELK3_TARGETS_UP	26	0.141534	0.914013	0.145598	0.929601	0.289549	0.594831
SPIRA_SMOKERS_LUNG_CANCER_DN	21	0.141798	0.914013	0.141699	0.929601	0.161903	0.592579
BIOCARTA_CBL_PATHWAY	12	0.142348	0.914013	0.143225	0.929601	0.253741	0.592807
LI_WILMS_TUMOR_ANAPLASTIC_DN	5	0.142669	0.914013	0.146631	0.929601	0.197575	0.592579
ST_INTERLEUKIN_13_PATHWAY	7	0.143144	0.914013	0.14531	0.929601	0.620993	0.710044
ST_IL_13_PATHWAY	7	0.143144	0.914013	0.14531	0.929601	0.620993	0.710044
HIRSCH_CELLULAR_TRANSFORMATION_SIGNATURE_DN	101	0.143456	0.914013	0.142569	0.929601	0.440429	0.626116
BYSTRYKH_HEMATOPOIESIS_STEM_CELL_IL3RA	7	0.143483	0.914013	0.147506	0.929601	0.731272	0.779636
DAZARD_UV_RESPONSE_CLUSTER_G3	14	0.143773	0.914013	0.145912	0.929601	0.582409	0.685528
EXTERNAL_SIDE_OF_PLASMA_MEMBRANE	14	0.144038	0.914013	0.147802	0.929601	0.503771	0.649976
SCHRAETS_MLL_TARGETS_UP	33	0.144158	0.914013	0.147518	0.929601	0.25058	0.592579
JAK_STAT_CASCADE	26	0.144292	0.914013	0.149556	0.929601	0.111032	0.592579
VANTVEER_BREAST_CANCER_BRCA1_UP	35	0.144612	0.914013	0.144681	0.929601	0.171724	0.592579
CHASSOT_SKIN_WOUND	10	0.144617	0.914013	0.147197	0.929601	0.451817	0.62808
NAM_FXYD5_TARGETS_DN	18	0.144659	0.914013	0.147979	0.929601	0.0143243	0.48373
TCGA_GLIOBLASTOMA_MUTATED	8	0.144818	0.914013	0.145856	0.929601	0.717807	0.771765
POSITIVE_REGULATION_OF_CELL_ADHESION	12	0.144933	0.914013	0.147094	0.929601	0.768232	0.804703
ENDOCYTIC_VESICLE	14	0.14499	0.914013	0.147314	0.929601	0.317072	0.594831
REGULATION_OF_RESPONSE_TO_EXTERNAL_STIMULUS	12	0.145493	0.914013	0.146838	0.929601	0.0965546	0.592579
REACTOME_TRANSCRIPTIONAL_REGULATION_OF_WHITE_ADIPOCYTE_DIFFERENTIATION	64	0.14573	0.914013	0.149535	0.929601	0.150062	0.592579
TRANSLATION_FACTOR_ACTIVITY_NUCLEIC_ACID_BINDING	33	0.145892	0.914013	0.14743	0.929601	0.122836	0.592579
GAUSSMANN_MLL_AF4_FUSION_TARGETS_B_DN	8	0.146166	0.914013	0.151666	0.929601	0.111291	0.592579
CERIBELLI_PROMOTERS_INACTIVE_AND_BOUND_BY_NFY	24	0.146177	0.914013	0.150313	0.929601	0.24169	0.592579
FONTAINE_THYROID_TUMOR_UNCERTAIN_MALIGNANCY_DN	23	0.146238	0.914013	0.149791	0.929601	0.245122	0.592579
ENDOTHELIAL_CELL_MIGRATION	11	0.146646	0.914013	0.150168	0.929601	0.402416	0.612663
EXTRINSIC_TO_PLASMA_MEMBRANE	9	0.146745	0.914013	0.147919	0.929601	0.570888	0.680596
BROWNE_HCMV_INFECTION_1HR_UP	60	0.146918	0.914013	0.151007	0.929601	0.116677	0.592579
REGULATION_OF_PROTEIN_STABILITY	17	0.147012	0.914013	0.149533	0.929601	0.0710036	0.592579
HELLER_HDAC_TARGETS_SILENCED_BY_METHYLATION_UP	442	0.147047	0.914013	0.149944	0.929601	0.199927	0.592579
ZHU_CMV_24_HR_UP	90	0.147612	0.914013	0.147488	0.929601	0.106651	0.592579
REACTOME_ACTIVATION_OF_THE_PRE_REPLICATIVE_COMPLEX	29	0.148161	0.914013	0.150747	0.929601	0.151708	0.592579
BIOCARTA_SARS_PATHWAY	10	0.148189	0.914013	0.147717	0.929601	0.705594	0.763626
BIOPOLYMER_CATABOLIC_PROCESS	107	0.14857	0.914013	0.150043	0.929601	0.0662431	0.592579
KEGG_NUCLEOTIDE_EXCISION_REPAIR	41	0.148572	0.914013	0.150121	0.929601	0.125867	0.592579
G_PROTEIN_COUPLED_RECEPTOR_PROTEIN_SIGNALING_PATHWAY	314	0.148634	0.914013	0.151373	0.929601	0.34672	0.598337
FU_INTERACT_WITH_ALKBH8	12	0.148667	0.914013	0.151186	0.929601	0.292361	0.594831
OXFORD_RALA_AND_RALB_TARGETS_DN	9	0.148782	0.914013	0.15026	0.929601	0.173775	0.592579
MATZUK_MALE_REPRODUCTION_SERTOLI	26	0.148792	0.914013	0.14992	0.929601	0.53051	0.661207
EMBRYONIC_DEVELOPMENT	45	0.148915	0.914013	0.149934	0.929601	0.282878	0.593337
MITOCHONDRIAL_PART	127	0.149031	0.914013	0.151331	0.929601	0.0891512	0.592579
SU_THYMUS	20	0.149204	0.914013	0.151561	0.929601	0.152219	0.592579
AMUNDSON_POOR_SURVIVAL_AFTER_GAMMA_RADIATION_8G	95	0.149268	0.914013	0.15445	0.929601	0.020466	0.48373
MEMBRANE_ORGANIZATION_AND_BIOGENESIS	126	0.149459	0.914013	0.150271	0.929601	0.232925	0.592579
GAL_LEUKEMIC_STEM_CELL_DN	243	0.149613	0.914013	0.15368	0.929601	0.136504	0.592579
SARRIO_EPITHELIAL_MESENCHYMAL_TRANSITION_UP	157	0.150117	0.914013	0.153072	0.929601	0.272678	0.592807
KIM_MYC_AMPLIFICATION_TARGETS_UP	159	0.150147	0.914013	0.151113	0.929601	0.111116	0.592579
PID_ANGIOPOIETINRECEPTOR_PATHWAY	50	0.150413	0.914013	0.154395	0.929601	0.316096	0.594831
MACROMOLECULE_CATABOLIC_PROCESS	124	0.150446	0.914013	0.151505	0.929601	0.0811572	0.592579
LUI_THYROID_CANCER_PAX8_PPARG_DN	44	0.15052	0.914013	0.151534	0.929601	0.189316	0.592579
GUTIERREZ_CHRONIC_LYMPHOCYTIC_LEUKEMIA_UP	12	0.150761	0.914013	0.150331	0.929601	0.473094	0.635802
KERLEY_RESPONSE_TO_CISPLATIN_DN	5	0.15077	0.914013	0.151996	0.929601	0.0886517	0.592579
CAFFAREL_RESPONSE_TO_THC_8HR_5_DN	11	0.150951	0.914013	0.1527	0.929601	0.206035	0.592579
PUJANA_BREAST_CANCER_WITH_BRCA1_MUTATED_UP	56	0.151192	0.914013	0.153949	0.929601	0.0779087	0.592579
LEE_AGING_NEOCORTEX_DN	71	0.151224	0.914013	0.152676	0.929601	0.162249	0.592579
TONKS_TARGETS_OF_RUNX1_RUNX1T1_FUSION_ERYTHROCYTE_UP	156	0.151387	0.914013	0.154673	0.929601	0.335959	0.596143
GENERATION_OF_NEURONS	66	0.15143	0.914013	0.15227	0.929601	0.453486	0.628097
BIOCARTA_CARM_ER_PATHWAY	30	0.151816	0.914013	0.154584	0.929601	0.0155785	0.48373
MANN_RESPONSE_TO_AMIFOSTINE_UP	20	0.152244	0.914013	0.152066	0.929601	0.344971	0.59733
PID_AVB3_INTEGRIN_PATHWAY	73	0.152432	0.914013	0.154543	0.929601	0.48388	0.640328
LEE_DOUBLE_POLAR_THYMOCYTE	20	0.152934	0.914013	0.156104	0.929601	0.0191365	0.48373
MYLLYKANGAS_AMPLIFICATION_HOT_SPOT_6	4	0.152978	0.914013	0.154172	0.929601	0.63861	0.721898
REACTOME_PLATELET_AGGREGATION_PLUG_FORMATION	34	0.152985	0.914013	0.154812	0.929601	0.348348	0.598337
MARCHINI_TRABECTEDIN_RESISTANCE_DN	49	0.152999	0.914013	0.15448	0.929601	0.156243	0.592579
JIANG_AGING_CEREBRAL_CORTEX_DN	52	0.153003	0.914013	0.153275	0.929601	0.191261	0.592579
TSAI_DNAJB4_TARGETS_DN	6	0.153042	0.914013	0.153029	0.929601	0.311565	0.594831
KOMMAGANI_TP63_GAMMA_TARGETS	9	0.153133	0.914013	0.155185	0.929601	0.387225	0.608042
REGULATION_OF_ANATOMICAL_STRUCTURE_MORPHOGENESIS	19	0.153158	0.914013	0.15656	0.929601	0.430171	0.622141
BENPORATH_ES_1	342	0.153516	0.914013	0.155574	0.929601	0.20875	0.592579
MONOSACCHARIDE_BINDING	11	0.153586	0.914013	0.155384	0.929601	0.653683	0.729878
PATTERN_BINDING	39	0.153907	0.914013	0.158952	0.929601	0.520833	0.657812
KLEIN_TARGETS_OF_BCR_ABL1_FUSION	44	0.153912	0.914013	0.159346	0.929601	0.0306937	0.54193
NEURITE_DEVELOPMENT	42	0.154035	0.914013	0.15489	0.929601	0.307184	0.594831
AMINO_SUGAR_METABOLIC_PROCESS	16	0.154422	0.914013	0.155629	0.929601	0.610252	0.703379
BOYAULT_LIVER_CANCER_SUBCLASS_G6_UP	65	0.154448	0.914013	0.158066	0.929601	0.0322415	0.547712
ABE_VEGFA_TARGETS	20	0.154512	0.914013	0.157362	0.929601	0.504059	0.649976
ZHOU_CELL_CYCLE_GENES_IN_IR_RESPONSE_2HR	7	0.154638	0.914013	0.156245	0.929601	0.753859	0.796442
ANTI_APOPTOSIS	108	0.154773	0.914013	0.154986	0.929601	0.0115955	0.48373
NUCLEAR_REPLICATION_FORK	9	0.15512	0.914013	0.157351	0.929601	0.135496	0.592579
G_PROTEIN_SIGNALING_COUPLED_TO_CYCLIC_NUCLEOTIDE_SECOND_MESSENGER	99	0.155194	0.914013	0.158992	0.929601	0.371067	0.603642
REACTOME_PREFOLDIN_MEDIATED_TRANSFER_OF_SUBSTRATE_TO_CCT_TRIC	27	0.155548	0.914013	0.158045	0.929601	0.095774	0.592579
MORI_PLASMA_CELL_UP	41	0.15622	0.914013	0.158818	0.929601	0.0368782	0.547712
CHEOK_RESPONSE_TO_HD_MTX_DN	24	0.15629	0.914013	0.15776	0.929601	0.00701554	0.470597
CDC42_PROTEIN_SIGNAL_TRANSDUCTION	9	0.15641	0.914013	0.158165	0.929601	0.638747	0.721898
SECRETORY_PATHWAY	73	0.156582	0.914013	0.159105	0.929601	0.524269	0.658835
KEGG_ARRHYTHMOGENIC_RIGHT_VENTRICULAR_CARDIOMYOPATHY_ARVC	69	0.156658	0.914013	0.158117	0.929601	0.428534	0.621074
FUJIWARA_PARK2_HEPATOCYTE_PROLIFERATION_UP	9	0.156827	0.914013	0.161238	0.929601	0.460783	0.63055
NADLER_HYPERGLYCEMIA_AT_OBESITY	55	0.15684	0.914013	0.158596	0.929601	0.622687	0.711272
BRACHAT_RESPONSE_TO_CAMPTOTHECIN_DN	43	0.156861	0.914013	0.157181	0.929601	0.00594159	0.462344
DNA_FRAGMENTATION_DURING_APOPTOSIS	12	0.157183	0.914013	0.159988	0.929601	0.293727	0.594831
FARMER_BREAST_CANCER_CLUSTER_5	19	0.157327	0.914013	0.161622	0.929601	0.471872	0.635459
XU_GH1_EXOGENOUS_TARGETS_UP	65	0.157464	0.914013	0.159239	0.929601	0.0132765	0.48373
BIOCARTA_GATA3_PATHWAY	15	0.157497	0.914013	0.159126	0.929601	0.34417	0.597189
GALIE_TUMOR_STEMNESS_GENES	6	0.157566	0.914013	0.159532	0.929601	0.495185	0.645891
MIKKELSEN_MEF_ICP_WITH_H3K4ME3_AND_H3K27ME3	25	0.157678	0.914013	0.158999	0.929601	0.542935	0.66656
CHAPERONE_BINDING	12	0.158342	0.914013	0.160632	0.929601	0.302631	0.594831
VISALA_AGING_LYMPHOCYTE_UP	9	0.158394	0.914013	0.162215	0.929601	0.730253	0.778945
ABE_VEGFA_TARGETS_30MIN	29	0.158439	0.914013	0.160362	0.929601	0.421233	0.618023
MORI_SMALL_PRE_BII_LYMPHOCYTE_DN	71	0.158723	0.914013	0.158673	0.929601	0.235976	0.592579
FEEDING_BEHAVIOR	20	0.158759	0.914013	0.162006	0.929601	0.411749	0.615275
REGULATION_OF_HYDROLASE_ACTIVITY	71	0.158877	0.914013	0.158567	0.929601	0.555445	0.673134
HOLLEMAN_PREDNISOLONE_RESISTANCE_ALL_UP	11	0.158878	0.914013	0.163057	0.929601	0.0944848	0.592579
REACTOME_NRAGE_SIGNALS_DEATH_THROUGH_JNK	37	0.159176	0.914013	0.162776	0.929601	0.174181	0.592579
REACTOME_ROLE_OF_SECOND_MESSENGERS_IN_NETRIN1_SIGNALING	9	0.159336	0.914013	0.159902	0.929601	0.638721	0.721898
KEGG_OOCYTE_MEIOSIS	94	0.159449	0.914013	0.160701	0.929601	0.239832	0.592579
CELLULAR_BIOSYNTHETIC_PROCESS	285	0.159658	0.914013	0.161792	0.929601	0.0440037	0.562969
KANG_DOXORUBICIN_RESISTANCE_DN	19	0.159978	0.914013	0.164973	0.929601	0.0523366	0.575697
REGULATION_OF_G_PROTEIN_COUPLED_RECEPTOR_PROTEIN_SIGNALING_PATHWAY	23	0.160409	0.914013	0.161154	0.929601	0.132689	0.592579
KEGG_PARKINSONS_DISEASE	101	0.16051	0.914013	0.162701	0.929601	0.196044	0.592579
TRANSCRIPTION_COFACTOR_ACTIVITY	213	0.160672	0.914013	0.162842	0.929601	0.235017	0.592579
PLASMA_MEMBRANE	1305	0.160941	0.914013	0.164706	0.929601	0.22654	0.592579
UZONYI_RESPONSE_TO_LEUKOTRIENE_AND_THROMBIN	36	0.161062	0.914013	0.164118	0.929601	0.293972	0.594831
REACTOME_MITOTIC_G1_G1_S_PHASES	126	0.161089	0.914013	0.162969	0.929601	0.321836	0.594831
NUCLEOSOME_ASSEMBLY	10	0.161222	0.914013	0.164924	0.929601	0.222989	0.592579
RANKIN_ANGIOGENIC_TARGETS_OF_VHL_HIF2A_DN	8	0.161437	0.914013	0.163439	0.929601	0.785958	0.817609
KIM_RESPONSE_TO_TSA_AND_DECITABINE_DN	13	0.161506	0.914013	0.165468	0.929601	0.559279	0.674925
CENTROSOME_CYCLE	8	0.161692	0.914013	0.164925	0.929601	0.13347	0.592579
REACTOME_INTRINSIC_PATHWAY_FOR_APOPTOSIS	27	0.162372	0.914013	0.165388	0.929601	0.0992112	0.592579
BIOSYNTHETIC_PROCESS	414	0.16252	0.914013	0.165039	0.929601	0.0449357	0.567147
CHANGOLKAR_H2AFY_TARGETS_UP	30	0.162538	0.914013	0.164552	0.929601	0.0858584	0.592579
DOANE_BREAST_CANCER_CLASSES_UP	72	0.16289	0.914013	0.166492	0.929601	0.620768	0.710044
RIGGI_EWING_SARCOMA_PROGENITOR_UP	331	0.162992	0.914013	0.167039	0.929601	0.21379	0.592579
POSITIVE_REGULATION_OF_CYTOSKELETON_ORGANIZATION_AND_BIOGENESIS	9	0.163082	0.914013	0.16478	0.929601	0.563778	0.677113
RHODES_CANCER_META_SIGNATURE	64	0.163109	0.914013	0.165341	0.929601	0.191001	0.592579
REACTOME_PROCESSIVE_SYNTHESIS_ON_THE_LAGGING_STRAND	15	0.163209	0.914013	0.166114	0.929601	0.232305	0.592579
FARMER_BREAST_CANCER_CLUSTER_1	43	0.163213	0.914013	0.165868	0.929601	0.378918	0.605878
CHESLER_BRAIN_D6MIT150_QTL_CIS	7	0.163501	0.914013	0.168007	0.929601	0.193175	0.592579
G_PROTEIN_COUPLED_RECEPTOR_ACTIVITY	169	0.163729	0.914013	0.166218	0.929601	0.404572	0.613702
ZHENG_GLIOBLASTOMA_PLASTICITY_DN	51	0.164278	0.914013	0.166569	0.929601	0.278227	0.592807
BILANGES_SERUM_SENSITIVE_VIA_TSC1	19	0.164279	0.914013	0.165778	0.929601	0.417412	0.616699
PID_KITPATHWAY	51	0.164353	0.914013	0.167724	0.929601	0.0261164	0.520923
WILLIAMS_ESR1_TARGETS_UP	23	0.164457	0.914013	0.168316	0.929601	0.00782809	0.48373
REACTOME_G_ALPHA1213_SIGNALLING_EVENTS	61	0.164513	0.914013	0.166409	0.929601	0.426668	0.620509
REACTOME_PURINE_SALVAGE	12	0.164532	0.914013	0.168316	0.929601	0.0040165	0.425053
REICHERT_G1S_REGULATORS_AS_PI3K_TARGETS	8	0.164534	0.914013	0.167214	0.929601	0.394566	0.610007
SENSORY_ORGAN_DEVELOPMENT	14	0.164548	0.914013	0.167012	0.929601	0.660206	0.734602
REACTOME_G_ALPHA_S_SIGNALLING_EVENTS	100	0.164755	0.914013	0.166098	0.929601	0.550679	0.671149
PID_E2F_PATHWAY	71	0.164861	0.914013	0.167712	0.929601	0.164196	0.592579
NADELLA_PRKAR1A_TARGETS_UP	8	0.164941	0.914013	0.167202	0.929601	0.210049	0.592579
TRANSCRIPTION_COACTIVATOR_ACTIVITY	115	0.164941	0.914013	0.167916	0.929601	0.318165	0.594831
INTEGRAL_TO_MEMBRANE	1232	0.165059	0.914013	0.16933	0.929601	0.229926	0.592579
KEGG_SULFUR_METABOLISM	10	0.165067	0.914013	0.169047	0.929601	0.618821	0.708911
REACTOME_PHOSPHORYLATION_OF_THE_APC_C	13	0.165161	0.914013	0.165806	0.929601	0.343851	0.597189
XU_CREBBP_TARGETS_UP	22	0.165201	0.914013	0.170069	0.929601	0.22446	0.592579
ELVIDGE_HIF2A_TARGETS_UP	6	0.165286	0.914013	0.171035	0.929601	0.266419	0.592807
CELL_CYCLE_CHECKPOINT_GO_0000075	45	0.165318	0.914013	0.167787	0.929601	0.362875	0.601297
ST_MYOCYTE_AD_PATHWAY	27	0.165396	0.914013	0.169568	0.929601	0.30902	0.594831
GAMETE_GENERATION	93	0.165593	0.914013	0.168676	0.929601	0.406199	0.614105
LI_WILMS_TUMOR_ANAPLASTIC_UP	19	0.165936	0.914013	0.167872	0.929601	0.327165	0.594831
HU_ANGIOGENESIS_UP	19	0.165992	0.914013	0.171476	0.929601	0.703198	0.762211
ACTIN_FILAMENT_BINDING	22	0.166046	0.914013	0.167355	0.929601	0.411455	0.615275
PID_P38ALPHABETADOWNSTREAMPATHWAY	37	0.166131	0.914013	0.170714	0.929601	0.4289	0.621214
GUO_HEX_TARGETS_DN	54	0.166242	0.914013	0.170443	0.929601	0.0141181	0.48373
CALCIUM_ION_BINDING	98	0.166334	0.914013	0.170149	0.929601	0.703958	0.762751
BURTON_ADIPOGENESIS_1	31	0.166711	0.914013	0.171119	0.929601	0.061131	0.591872
TORCHIA_TARGETS_OF_EWSR1_FLI1_FUSION_TOP20_UP	18	0.166873	0.914013	0.168737	0.929601	0.448068	0.627159
HOLLEMAN_PREDNISOLONE_RESISTANCE_B_ALL_DN	12	0.167077	0.914013	0.168119	0.929601	0.0143958	0.48373
MEMBRANE_PART	1524	0.167152	0.914013	0.170422	0.929601	0.270206	0.592807
KANG_AR_TARGETS_UP	17	0.16717	0.914013	0.171054	0.929601	0.0387105	0.555534
DARWICHE_PAPILLOMA_RISK_HIGH_VS_LOW_DN	24	0.167449	0.914013	0.174047	0.929601	0.32596	0.594831
ZHANG_TLX_TARGETS_DN	94	0.167607	0.914013	0.170084	0.929601	0.140903	0.592579
BIOCARTA_41BB_PATHWAY	17	0.167832	0.914013	0.173385	0.929601	0.053426	0.575697
BIOCARTA_STATHMIN_PATHWAY	18	0.168044	0.914013	0.170983	0.929601	0.289933	0.594831
CYTOKINE_BINDING	45	0.168442	0.914013	0.172626	0.929601	0.106607	0.592579
KEGG_FOLATE_BIOSYNTHESIS	11	0.168721	0.914013	0.171309	0.929601	0.371231	0.603642
MATZUK_STEROIDOGENESIS	7	0.168776	0.914013	0.168971	0.929601	0.31871	0.594831
PEREZ_TP63_TARGETS	260	0.168832	0.914013	0.171967	0.929601	0.340723	0.597189
GROSS_HYPOXIA_VIA_ELK3_AND_HIF1A_DN	91	0.169236	0.914013	0.17078	0.929601	0.236877	0.592579
KONDO_EZH2_TARGETS	191	0.169536	0.914013	0.174079	0.929601	0.272799	0.592807
LI_WILMS_TUMOR_VS_FETAL_KIDNEY_1_DN	162	0.170138	0.914013	0.172087	0.929601	0.175906	0.592579
TAKEDA_TARGETS_OF_NUP98_HOXA9_FUSION_16D_UP	133	0.170204	0.914013	0.177915	0.929601	0.198424	0.592579
REGULATION_OF_TRANSLATIONAL_INITIATION	25	0.170393	0.914013	0.173294	0.929601	0.222989	0.592579
STEARMAN_LUNG_CANCER_EARLY_VS_LATE_DN	49	0.170614	0.914013	0.174849	0.929601	0.426414	0.620509
CHYLA_CBFA2T3_TARGETS_UP	300	0.170751	0.914013	0.176523	0.929601	0.111958	0.592579
ZIRN_TRETINOIN_RESPONSE_WT1_DN	5	0.171042	0.914013	0.1768	0.929601	0.129717	0.592579
BRACHAT_RESPONSE_TO_METHOTREXATE_DN	26	0.171192	0.914013	0.170635	0.929601	0.000660802	0.425053
GAUSSMANN_MLL_AF4_FUSION_TARGETS_G_DN	28	0.171749	0.914013	0.173414	0.929601	0.323681	0.594831
WINNEPENNINCKX_MELANOMA_METASTASIS_UP	136	0.171819	0.914013	0.174635	0.929601	0.264768	0.592807
EXTRACELLULAR_SPACE	224	0.171974	0.914013	0.175527	0.929601	0.510524	0.653898
SEIDEN_ONCOGENESIS_BY_MET	88	0.172351	0.914013	0.17482	0.929601	0.148287	0.592579
VARELA_ZMPSTE24_TARGETS_UP	36	0.17243	0.914013	0.177864	0.929601	0.414282	0.616452
INTRINSIC_TO_MEMBRANE	1244	0.172921	0.914013	0.177276	0.929601	0.236842	0.592579
GLUCOSAMINE_METABOLIC_PROCESS	12	0.173012	0.914013	0.175877	0.929601	0.564622	0.677169
PID_WNT_SIGNALING_PATHWAY	24	0.17337	0.914013	0.175392	0.929601	0.61479	0.706211
GHANDHI_BYSTANDER_IRRADIATION_UP	72	0.173422	0.914013	0.176284	0.929601	0.0763646	0.592579
REACTOME_APC_C_CDC20_MEDIATED_DEGRADATION_OF_CYCLIN_B	15	0.173579	0.914013	0.174653	0.929601	0.372356	0.603642
BIOCARTA_CELL2CELL_PATHWAY	13	0.17399	0.914013	0.178808	0.929601	0.459455	0.629843
TAKEDA_TARGETS_OF_NUP98_HOXA9_FUSION_8D_UP	126	0.174191	0.914013	0.181758	0.929601	0.134688	0.592579
LIU_PROSTATE_CANCER_DN	388	0.174203	0.914013	0.176513	0.929601	0.19787	0.592579
WONG_MITOCHONDRIA_GENE_MODULE	192	0.174241	0.914013	0.177351	0.929601	0.394877	0.610007
ORGANELLAR_RIBOSOME	16	0.174267	0.914013	0.177857	0.929601	0.57589	0.682731
MITOCHONDRIAL_RIBOSOME	16	0.174267	0.914013	0.177857	0.929601	0.57589	0.682731
MCGOWAN_RSP6_TARGETS_DN	4	0.174832	0.914013	0.179953	0.929601	0.0770107	0.592579
REGULATION_OF_CELLULAR_PH	9	0.175021	0.914013	0.179104	0.929601	0.0419922	0.559941
TIAN_TNF_SIGNALING_VIA_NFKB	28	0.175078	0.914013	0.178712	0.929601	0.0993017	0.592579
LABBE_TGFB1_TARGETS_DN	96	0.175173	0.914013	0.17757	0.929601	0.191137	0.592579
WONG_EMBRYONIC_STEM_CELL_CORE	313	0.17523	0.914013	0.178326	0.929601	0.272298	0.592807
RNA_POLYMERASE_ACTIVITY	15	0.175499	0.914013	0.179574	0.929601	0.47143	0.63519
INTERLEUKIN_BINDING	24	0.175556	0.914013	0.179814	0.929601	0.0725905	0.592579
TORCHIA_TARGETS_OF_EWSR1_FLI1_FUSION_UP	213	0.175627	0.914013	0.18219	0.929601	0.163374	0.592579
CARBON_CARBON_LYASE_ACTIVITY	16	0.175756	0.914013	0.179502	0.929601	0.124101	0.592579
TELOMERIC_DNA_BINDING	9	0.176083	0.914013	0.179338	0.929601	0.269502	0.592807
ACTIN_FILAMENT_BASED_MOVEMENT	10	0.176102	0.914013	0.17809	0.929601	0.545412	0.66819
GHO_ATF5_TARGETS_DN	16	0.176292	0.914013	0.180164	0.929601	0.456501	0.628983
BIOCARTA_G2_PATHWAY	24	0.176297	0.914013	0.178864	0.929601	0.323928	0.594831
YAMASHITA_LIVER_CANCER_STEM_CELL_DN	72	0.176516	0.914013	0.178554	0.929601	0.24748	0.592579
KEGG_STEROID_HORMONE_BIOSYNTHESIS	42	0.176814	0.914013	0.179255	0.929601	0.307777	0.594831
WOO_LIVER_CANCER_RECURRENCE_DN	79	0.177008	0.914013	0.180456	0.929601	0.362991	0.601297
REACTOME_SYNTHESIS_OF_SUBSTRATES_IN_N_GLYCAN_BIOSYTHESIS	13	0.177036	0.914013	0.18135	0.929601	0.649374	0.728293
PARK_APL_PATHOGENESIS_DN	49	0.177504	0.914013	0.184047	0.929601	0.105652	0.592579
ZHENG_RESPONSE_TO_ARSENITE_UP	17	0.177589	0.914013	0.17994	0.929601	0.0702979	0.592579
MURAKAMI_UV_RESPONSE_24HR	20	0.177611	0.914013	0.182533	0.929601	0.122651	0.592579
MIPS_TNF_ALPHA_NF_KAPPA_B_SIGNALING_COMPLEX_6	14	0.177704	0.914013	0.179861	0.929601	0.318699	0.594831
MOOTHA_VOXPHOS	87	0.178003	0.914013	0.181008	0.929601	0.38857	0.609074
INOSITOL_OR_PHOSPHATIDYLINOSITOL_PHOSPHODIESTERASE_ACTIVITY	12	0.178011	0.914013	0.182366	0.929601	0.615174	0.706211
SARTIPY_NORMAL_AT_INSULIN_RESISTANCE_UP	30	0.178259	0.914013	0.181274	0.929601	0.135117	0.592579
BROWNE_HCMV_INFECTION_6HR_UP	69	0.178334	0.914013	0.183927	0.929601	0.160239	0.592579
MIPS_MLL1_WDR5_COMPLEX	23	0.17859	0.914013	0.182785	0.929601	0.126417	0.592579
TCGA_GLIOBLASTOMA_COPY_NUMBER_UP	62	0.178789	0.914013	0.1802	0.929601	0.565539	0.677679
PID_LYMPHANGIOGENESIS_PATHWAY	25	0.17888	0.914013	0.184294	0.929601	0.574764	0.682276
POOLA_INVASIVE_BREAST_CANCER_DN	134	0.179341	0.914013	0.181886	0.929601	0.133012	0.592579
ORGANELLE_INNER_MEMBRANE	68	0.179433	0.914013	0.1822	0.929601	0.111605	0.592579
HOOI_ST7_TARGETS_UP	66	0.179841	0.914013	0.183791	0.929601	0.116389	0.592579
NIKOLSKY_BREAST_CANCER_19Q13.1_AMPLICON	4	0.180055	0.914013	0.183839	0.929601	0.347586	0.598337
AMINO_ACID_AND_DERIVATIVE_METABOLIC_PROCESS	99	0.180083	0.914013	0.183029	0.929601	0.372162	0.603642
NOUSHMEHR_GBM_SOMATIC_MUTATED	7	0.180171	0.914013	0.182845	0.929601	0.483705	0.640328
GRADE_METASTASIS_DN	42	0.180197	0.914013	0.181781	0.929601	0.142694	0.592579
BIOCARTA_BARR_MAPK_PATHWAY	12	0.180474	0.914013	0.183885	0.929601	0.20072	0.592579
REACTOME_THE_NLRP3_INFLAMMASOME	11	0.180483	0.914013	0.185333	0.929601	0.21503	0.592579
RAGHAVACHARI_PLATELET_SPECIFIC_GENES	70	0.180765	0.914013	0.183947	0.929601	0.0297565	0.538087
JONES_TCOF1_TARGETS	4	0.180786	0.914013	0.18228	0.929601	0.0828273	0.592579
TRANSCRIPTION_COREPRESSOR_ACTIVITY	89	0.180789	0.914013	0.182494	0.929601	0.160553	0.592579
CONRAD_STEM_CELL	32	0.180873	0.914013	0.184164	0.929601	0.264156	0.592807
CELL_CYCLE_ARREST_GO_0007050	52	0.181094	0.914013	0.184367	0.929601	0.147907	0.592579
LIAN_NEUTROPHIL_GRANULE_CONSTITUENTS	24	0.181116	0.914013	0.18491	0.929601	0.199198	0.592579
YAMASHITA_LIVER_CANCER_WITH_EPCAM_DN	11	0.181363	0.914013	0.184341	0.929601	0.280225	0.592807
NELSON_RESPONSE_TO_ANDROGEN_DN	18	0.181398	0.914013	0.184744	0.929601	0.487772	0.641575
KEGG_MISMATCH_REPAIR	22	0.181702	0.914013	0.186358	0.929601	0.271965	0.592807
NEGATIVE_REGULATION_OF_TRANSPORT	17	0.181854	0.914013	0.184712	0.929601	0.14372	0.592579
ABDELMOHSEN_ELAVL4_TARGETS	15	0.181875	0.914013	0.183183	0.929601	0.128564	0.592579
DNA_DAMAGE_RESPONSESIGNAL_TRANSDUCTION_BY_P53_CLASS_MEDIATOR	13	0.181924	0.914013	0.185098	0.929601	0.39939	0.611985
REACTOME_ORGANIC_CATION_ANION_ZWITTERION_TRANSPORT	10	0.182292	0.914013	0.186378	0.929601	0.190702	0.592579
REACTOME_SYNTHESIS_OF_BILE_ACIDS_AND_BILE_SALTS_VIA_24_HYDROXYCHOLESTEROL	8	0.182746	0.914013	0.186168	0.929601	0.380883	0.606074
RNA_CATABOLIC_PROCESS	21	0.182919	0.914013	0.186371	0.929601	0.0979314	0.592579
PEREZ_TP53_AND_TP63_TARGETS	150	0.183129	0.914013	0.18612	0.929601	0.144976	0.592579
CROONQUIST_STROMAL_STIMULATION_DN	11	0.183249	0.914013	0.186813	0.929601	0.572063	0.680861
CELLULAR_MACROMOLECULE_CATABOLIC_PROCESS	93	0.183251	0.914013	0.184867	0.929601	0.0591705	0.584564
SASAKI_ADULT_T_CELL_LEUKEMIA	173	0.183349	0.914013	0.183828	0.929601	0.259088	0.592807
POSITIVE_REGULATION_OF_DNA_METABOLIC_PROCESS	11	0.183393	0.914013	0.186843	0.929601	0.711274	0.766483
WIERENGA_STAT5A_TARGETS_GROUP1	104	0.183482	0.914013	0.188094	0.929601	0.0825152	0.592579
RIZ_ERYTHROID_DIFFERENTIATION_CCNE1	40	0.183488	0.914013	0.186585	0.929601	0.240828	0.592579
REACTOME_G1_S_TRANSITION	105	0.183498	0.914013	0.185751	0.929601	0.327771	0.594831
MARKEY_RB1_CHRONIC_LOF_DN	106	0.183512	0.914013	0.187174	0.929601	0.0480406	0.567954
GROWTH_FACTOR_BINDING	32	0.183729	0.914013	0.187216	0.929601	0.0905702	0.592579
MARCHINI_TRABECTEDIN_RESISTANCE_UP	21	0.183924	0.914013	0.188901	0.929601	0.176555	0.592579
BOSCO_ALLERGEN_INDUCED_TH2_ASSOCIATED_MODULE	118	0.183924	0.914013	0.18605	0.929601	0.0642849	0.592579
NEURON_DEVELOPMENT	50	0.183947	0.914013	0.186233	0.929601	0.335373	0.596143
REACTOME_SIGNALING_BY_CONSTITUTIVELY_ACTIVE_EGFR	17	0.184206	0.914013	0.188283	0.929601	0.276477	0.592807
GAVIN_FOXP3_TARGETS_CLUSTER_P7	69	0.184351	0.914013	0.190298	0.929601	0.155959	0.592579
NUCLEAR_EXPORT	28	0.184404	0.914013	0.187429	0.929601	0.0698375	0.592579
NEGATIVE_REGULATION_OF_TRANSLATION	20	0.184533	0.914013	0.187499	0.929601	0.00219096	0.425053
POTASSIUM_CHANNEL_REGULATOR_ACTIVITY	14	0.184855	0.914013	0.189393	0.929601	0.420882	0.617796
BRACHAT_RESPONSE_TO_CISPLATIN	16	0.184931	0.914013	0.187377	0.929601	0.308915	0.594831
SA_B_CELL_RECEPTOR_COMPLEXES	24	0.185036	0.914013	0.190343	0.929601	0.0394088	0.555534
SHETH_LIVER_CANCER_VS_TXNIP_LOSS_PAM6	37	0.185175	0.914013	0.187865	0.929601	0.14169	0.592579
SINGLE_STRANDED_RNA_BINDING	13	0.185235	0.914013	0.187139	0.929601	0.109612	0.592579
KANG_IMMORTALIZED_BY_TERT_DN	101	0.185281	0.914013	0.187643	0.929601	0.379684	0.605878
WANG_RESPONSE_TO_FORSKOLIN_DN	7	0.185325	0.914013	0.189388	0.929601	0.468537	0.633323
MEMBRANE_FRACTION	318	0.185369	0.914013	0.188805	0.929601	0.468861	0.633468
RHEIN_ALL_GLUCOCORTICOID_THERAPY_DN	360	0.185667	0.914013	0.188288	0.929601	0.211509	0.592579
RNA_EXPORT_FROM_NUCLEUS	18	0.185746	0.914013	0.188956	0.929601	0.330034	0.594831
GRAHAM_CML_QUIESCENT_VS_NORMAL_DIVIDING_UP	57	0.18587	0.914013	0.187228	0.929601	0.0275286	0.530777
MIPS_EIF3_COMPLEX	12	0.185925	0.914013	0.190208	0.929601	0.284264	0.594312
IMMUNE_EFFECTOR_PROCESS	33	0.185948	0.914013	0.190692	0.929601	0.000121791	0.425053
REACTOME_TGF_BETA_RECEPTOR_SIGNALING_ACTIVATES_SMADS	24	0.186039	0.914013	0.189446	0.929601	0.242708	0.592579
REACTOME_RNA_POL_I_TRANSCRIPTION_INITIATION	20	0.186115	0.914013	0.189404	0.929601	0.00985626	0.48373
MOOTHA_PGC	416	0.186265	0.914013	0.188884	0.929601	0.05786	0.583507
JUBAN_TARGETS_OF_SPI1_AND_FLI1_UP	94	0.186491	0.914013	0.187854	0.929601	0.0284617	0.530777
NIELSEN_SCHWANNOMA_UP	17	0.186564	0.914013	0.187972	0.929601	0.249529	0.592579
LIGASE_ACTIVITY	86	0.18679	0.914013	0.19019	0.929601	0.251069	0.592579
FURUKAWA_DUSP6_TARGETS_PCI35_DN	63	0.186824	0.914013	0.189894	0.929601	0.415826	0.616699
BILANGES_RAPAMYCIN_SENSITIVE_VIA_TSC1_AND_TSC2	68	0.186825	0.914013	0.18988	0.929601	0.263021	0.592807
VITAMIN_BINDING	10	0.187515	0.914013	0.188494	0.929601	0.545019	0.66803
MIPS_DNA_SYNTHESOME_COMPLEX	17	0.18784	0.914013	0.190997	0.929601	0.172838	0.592579
ZHOU_INFLAMMATORY_RESPONSE_FIMA_UP	383	0.187904	0.914013	0.192815	0.929601	0.346982	0.598337
KIM_GLIS2_TARGETS_UP	80	0.187906	0.914013	0.191366	0.929601	0.2935	0.594831
REACTOME_OTHER_SEMAPHORIN_INTERACTIONS	15	0.188001	0.914013	0.191089	0.929601	0.603531	0.699275
MCBRYAN_PUBERTAL_BREAST_4_5WK_DN	167	0.188089	0.914013	0.192753	0.929601	0.194934	0.592579
NUMATA_CSF3_SIGNALING_VIA_STAT3	21	0.188133	0.914013	0.190715	0.929601	0.0548793	0.577126
PLASARI_TGFB1_TARGETS_1HR_DN	6	0.188353	0.914013	0.193007	0.929601	0.358348	0.599433
BYSTRYKH_SCP2_QTL	4	0.188975	0.914013	0.193098	0.929601	0.740136	0.786691
MIPS_SMN_COMPLEX	13	0.189069	0.914013	0.192806	0.929601	0.274435	0.592807
BAUS_TFF2_TARGETS_UP	28	0.189071	0.914013	0.192992	0.929601	0.582735	0.685769
TURASHVILI_BREAST_CARCINOMA_DUCTAL_VS_LOBULAR_DN	7	0.189249	0.914013	0.191767	0.929601	0.227673	0.592579
BERTUCCI_INVASIVE_CARCINOMA_DUCTAL_VS_LOBULAR_DN	43	0.189411	0.914013	0.193184	0.929601	0.668784	0.739501
ZHANG_ANTIVIRAL_RESPONSE_TO_RIBAVIRIN_DN	49	0.189508	0.914013	0.193178	0.929601	0.114661	0.592579
DI___TRI_VALENT_INORGANIC_CATION_TRANSMEMBRANE_TRANSPORTER_ACTIVITY	21	0.189546	0.914013	0.192919	0.929601	0.236164	0.592579
ROSS_AML_WITH_AML1_ETO_FUSION	76	0.189792	0.914013	0.194668	0.929601	0.140152	0.592579
MIPS_ARC92_MEDIATOR_COMPLEX	12	0.189956	0.914013	0.193516	0.929601	0.584798	0.686911
COURTOIS_SENESCENCE_TRIGGERS	6	0.189963	0.914013	0.195346	0.929601	0.193695	0.592579
PID_HEDGEHOG_2PATHWAY	19	0.190094	0.914013	0.193239	0.929601	0.554588	0.672871
KASLER_HDAC7_TARGETS_1_UP	158	0.190126	0.914013	0.19344	0.929601	0.220354	0.592579
PROTEIN_IMPORT	59	0.190229	0.914013	0.197306	0.929601	0.109085	0.592579
BIOCARTA_MEF2D_PATHWAY	16	0.190411	0.914013	0.193112	0.929601	0.419995	0.617435
SCHRAMM_INHBA_TARGETS_UP	7	0.191109	0.914013	0.196555	0.929601	0.64216	0.724455
ZHAN_MULTIPLE_MYELOMA_CD1_VS_CD2_UP	49	0.191172	0.914013	0.198373	0.929601	0.0868205	0.592579
REACTOME_G_BETA_GAMMA_SIGNALLING_THROUGH_PI3KGAMMA	19	0.19126	0.914013	0.193497	0.929601	0.235047	0.592579
TOMIDA_LUNG_CANCER_POOR_SURVIVAL	4	0.191286	0.914013	0.196046	0.929601	0.250275	0.592579
BIOCARTA_BIOPEPTIDES_PATHWAY	41	0.191372	0.914013	0.196441	0.929601	0.399836	0.611988
AMIT_EGF_RESPONSE_480_MCF10A	43	0.191657	0.914013	0.195294	0.929601	0.10897	0.592579
LAMB_CCND1_TARGETS	19	0.192139	0.914013	0.197434	0.929601	0.238923	0.592579
PHOSPHOTRANSFERASE_ACTIVITY_ALCOHOL_GROUP_AS_ACCEPTOR	299	0.192329	0.914013	0.197561	0.929601	0.0876982	0.592579
MONOVALENT_INORGANIC_CATION_TRANSMEMBRANE_TRANSPORTER_ACTIVITY	33	0.192616	0.914013	0.19716	0.929601	0.403379	0.613093
PENG_RAPAMYCIN_RESPONSE_DN	241	0.192633	0.914013	0.195792	0.929601	0.18909	0.592579
AMIT_SERUM_RESPONSE_240_MCF10A	57	0.192802	0.914013	0.196483	0.929601	0.523682	0.658835
BIOCARTA_LYM_PATHWAY	11	0.193037	0.914013	0.197822	0.929601	0.335179	0.596143
BURTON_ADIPOGENESIS_7	49	0.193141	0.914013	0.196488	0.929601	0.127164	0.592579
PEPPER_CHRONIC_LYMPHOCYTIC_LEUKEMIA_UP	33	0.193165	0.914013	0.197886	0.929601	0.0644064	0.592579
KAMMINGA_EZH2_TARGETS	39	0.193248	0.914013	0.196842	0.929601	0.13361	0.592579
REACTOME_HORMONE_LIGAND_BINDING_RECEPTORS	10	0.19354	0.914013	0.197041	0.929601	0.260388	0.592807
MARSON_FOXP3_CORE_DIRECT_TARGETS	17	0.1936	0.914013	0.197236	0.929601	0.104131	0.592579
WANG_THOC1_TARGETS_DN	18	0.193624	0.914013	0.19594	0.929601	0.773432	0.808314
CATABOLIC_PROCESS	203	0.193741	0.914013	0.196352	0.929601	0.135949	0.592579
TURASHVILI_BREAST_DUCTAL_CARCINOMA_VS_DUCTAL_NORMAL_UP	37	0.193819	0.914013	0.196017	0.929601	0.0531262	0.575697
WEBER_METHYLATED_HCP_IN_FIBROBLAST_UP	5	0.193917	0.914013	0.19713	0.929601	0.437499	0.624102
RESPONSE_TO_HORMONE_STIMULUS	26	0.194049	0.914013	0.198521	0.929601	0.00101074	0.425053
REACTOME_G_ALPHA_Q_SIGNALLING_EVENTS	146	0.194223	0.914013	0.197454	0.929601	0.611315	0.703819
CHROMATIN_ASSEMBLY	16	0.194258	0.914013	0.199529	0.929601	0.29767	0.594831
IWANAGA_E2F1_TARGETS_NOT_INDUCED_BY_SERUM	5	0.194419	0.914013	0.197024	0.929601	0.237555	0.592579
WIERENGA_STAT5A_TARGETS_UP	172	0.19442	0.914013	0.199954	0.929601	0.106687	0.592579
CHOI_ATL_CHRONIC_VS_ACUTE_DN	17	0.194559	0.914013	0.196788	0.929601	0.11251	0.592579
AMUNDSON_GAMMA_RADIATION_RESISTANCE	17	0.194591	0.914013	0.197564	0.929601	0.149781	0.592579
CASTELLANO_HRAS_TARGETS_DN	3	0.194958	0.914013	0.199128	0.929601	0.295283	0.594831
BROWNE_HCMV_INFECTION_4HR_DN	251	0.195078	0.914013	0.19946	0.929601	0.301731	0.594831
GRAHAM_CML_QUIESCENT_VS_NORMAL_DIVIDING_DN	12	0.195643	0.914013	0.199655	0.929601	0.191761	0.592579
MATZUK_CENTRAL_FOR_FEMALE_FERTILITY	27	0.195828	0.914013	0.199092	0.929601	0.184218	0.592579
SERVITJA_ISLET_HNF1A_TARGETS_UP	148	0.195836	0.914013	0.202131	0.929601	0.105564	0.592579
WEST_ADRENOCORTICAL_CARCINOMA_VS_ADENOMA_UP	21	0.195849	0.914013	0.200336	0.929601	0.534587	0.663549
TURJANSKI_MAPK7_TARGETS	8	0.195883	0.914013	0.201666	0.929601	0.141459	0.592579
ACTIN_FILAMENT_BASED_PROCESS	103	0.196187	0.914013	0.200674	0.929601	0.252515	0.592579
CAMPS_COLON_CANCER_COPY_NUMBER_UP	59	0.196557	0.914013	0.200272	0.929601	0.231047	0.592579
KEGG_RNA_POLYMERASE	22	0.196921	0.914013	0.199415	0.929601	0.294696	0.594831
BURTON_ADIPOGENESIS_PEAK_AT_8HR	37	0.19714	0.914013	0.20076	0.929601	0.0513503	0.575697
GRAHAM_CML_DIVIDING_VS_NORMAL_DIVIDING_UP	13	0.197563	0.914013	0.20162	0.929601	0.0965123	0.592579
SANSOM_APC_TARGETS_UP	102	0.197735	0.914013	0.20009	0.929601	0.26669	0.592807
COVALENT_CHROMATIN_MODIFICATION	23	0.198048	0.914013	0.202942	0.929601	0.322027	0.594831
CAMPS_COLON_CANCER_COPY_NUMBER_DN	38	0.198216	0.914013	0.2019	0.929601	0.288961	0.594831
KEGG_RNA_DEGRADATION	47	0.198395	0.914013	0.202076	0.929601	0.299172	0.594831
NAKAMURA_ADIPOGENESIS_EARLY_DN	38	0.198638	0.914013	0.201866	0.929601	0.398794	0.61173
STARK_PREFRONTAL_CORTEX_22Q11_DELETION_DN	408	0.19879	0.914013	0.202275	0.929601	0.317584	0.594831
REACTOME_ADP_SIGNALLING_THROUGH_P2RY12	15	0.198869	0.914013	0.201265	0.929601	0.560264	0.675108
PETRETTO_HEART_MASS_QTL_CIS_UP	22	0.198923	0.914013	0.20217	0.929601	0.017341	0.48373
HETEROPHILIC_CELL_ADHESION	7	0.198939	0.914013	0.203793	0.929601	0.282137	0.593337
MALONEY_RESPONSE_TO_17AAG_DN	77	0.199193	0.914013	0.202375	0.929601	0.194972	0.592579
VART_KSHV_INFECTION_ANGIOGENIC_MARKERS_DN	126	0.199224	0.914013	0.203652	0.929601	0.31785	0.594831
KHETCHOUMIAN_TRIM24_TARGETS_DN	7	0.1995	0.914013	0.201866	0.929601	0.634188	0.718461
JAEGER_METASTASIS_UP	43	0.199776	0.914013	0.205125	0.929601	0.682833	0.749155
YAMASHITA_SILENCED_BY_METHYLATION	6	0.199818	0.914013	0.204936	0.929601	0.518419	0.656702
REACTOME_PRE_NOTCH_PROCESSING_IN_GOLGI	15	0.19984	0.914013	0.202367	0.929601	0.144141	0.592579
MYLLYKANGAS_AMPLIFICATION_HOT_SPOT_14	3	0.199973	0.914013	0.20519	0.929601	0.0771759	0.592579
NEURON_DIFFERENTIATION	59	0.200081	0.914013	0.202657	0.929601	0.40979	0.614978
G_PROTEIN_SIGNALING_COUPLED_TO_CAMP_NUCLEOTIDE_SECOND_MESSENGER	63	0.200199	0.914013	0.205175	0.929601	0.382525	0.606968
PHOSPHOLIPID_METABOLIC_PROCESS	66	0.200495	0.914013	0.20468	0.929601	0.215666	0.592579
BIOCARTA_CHEMICAL_PATHWAY	22	0.200497	0.914013	0.203819	0.929601	0.0816989	0.592579
MILICIC_FAMILIAL_ADENOMATOUS_POLYPOSIS_UP	10	0.200719	0.914013	0.206012	0.929601	0.032575	0.547712
MIPS_TFTC_TYPE_HISTONE_ACETYL_TRANSFERASE_COMPLEX	11	0.201052	0.914013	0.204205	0.929601	0.710211	0.766386
REGULATION_OF_PH	12	0.201246	0.914013	0.204892	0.929601	0.0500933	0.572824
NUCLEOTIDYLTRANSFERASE_ACTIVITY	43	0.201269	0.914013	0.206984	0.929601	0.525302	0.659304
MARTENS_TRETINOIN_RESPONSE_DN	602	0.201529	0.914013	0.205621	0.929601	0.448561	0.627254
REACTOME_NEURONAL_SYSTEM	239	0.201547	0.914013	0.206393	0.929601	0.311347	0.594831
REACTOME_NCAM1_INTERACTIONS	39	0.20167	0.914013	0.204019	0.929601	0.289646	0.594831
CLASPER_LYMPHATIC_VESSELS_DURING_METASTASIS_UP	18	0.201719	0.914013	0.205147	0.929601	0.571226	0.680749
BOYAULT_LIVER_CANCER_SUBCLASS_G2	27	0.201733	0.914013	0.205046	0.929601	0.0190489	0.48373
IWANAGA_CARCINOGENESIS_BY_KRAS_PTEN_UP	135	0.202793	0.914013	0.208665	0.929601	0.362217	0.601235
AMINO_ACID_METABOLIC_PROCESS	76	0.202915	0.914013	0.206431	0.929601	0.456112	0.628983
PICCALUGA_ANGIOIMMUNOBLASTIC_LYMPHOMA_UP	182	0.203387	0.914013	0.208853	0.929601	0.132543	0.592579
KEGG_MTOR_SIGNALING_PATHWAY	48	0.203538	0.914013	0.208279	0.929601	0.43465	0.623695
STEIN_ESRRA_TARGETS_DN	105	0.203688	0.914013	0.208485	0.929601	0.0879415	0.592579
BENPORATH_EED_TARGETS	753	0.203714	0.914013	0.207003	0.929601	0.378048	0.60552
CYTOSOL	180	0.20376	0.914013	0.20694	0.929601	0.224504	0.592579
REACTOME_PECAM1_INTERACTIONS	10	0.203981	0.914013	0.209084	0.929601	0.0208256	0.484368
DELYS_THYROID_CANCER_UP	439	0.204066	0.914013	0.207837	0.929601	0.308473	0.594831
NOJIMA_SFRP2_TARGETS_DN	24	0.204214	0.914013	0.209481	0.929601	0.25423	0.592807
REACTOME_ENOS_ACTIVATION_AND_REGULATION	17	0.204608	0.914013	0.207964	0.929601	0.31412	0.594831
HELLER_SILENCED_BY_METHYLATION_DN	99	0.204683	0.914013	0.209735	0.929601	0.144114	0.592579
BOYLAN_MULTIPLE_MYELOMA_C_DN	45	0.204825	0.914013	0.207657	0.929601	0.0160446	0.48373
VALK_AML_CLUSTER_15	30	0.20506	0.914013	0.209192	0.929601	0.0381458	0.555534
REACTOME_MEIOTIC_RECOMBINATION	66	0.205534	0.914013	0.208179	0.929601	0.227689	0.592579
DNA_REPLICATION_INITIATION	16	0.205676	0.914013	0.21011	0.929601	0.175766	0.592579
BILANGES_SERUM_SENSITIVE_GENES	69	0.205723	0.914013	0.209102	0.929601	0.0339548	0.547712
KEGG_PROPANOATE_METABOLISM	28	0.205802	0.914013	0.210775	0.929601	0.261111	0.592807
MITOTIC_SPINDLE_ORGANIZATION_AND_BIOGENESIS	10	0.20626	0.914013	0.209711	0.929601	0.190445	0.592579
OXIDOREDUCTASE_ACTIVITY_ACTING_ON_NADH_OR_NADPH	24	0.206271	0.914013	0.209892	0.929601	0.0649991	0.592579
LIU_CMYB_TARGETS_UP	163	0.20636	0.914013	0.209666	0.929601	0.0863121	0.592579
KAYO_CALORIE_RESTRICTION_MUSCLE_UP	95	0.206532	0.914013	0.212876	0.929601	0.495352	0.645891
REACTOME_APC_CDC20_MEDIATED_DEGRADATION_OF_NEK2A	17	0.206644	0.914013	0.209312	0.929601	0.264232	0.592807
CAMP_MEDIATED_SIGNALING	64	0.206777	0.914013	0.211905	0.929601	0.392329	0.609955
RAHMAN_TP53_TARGETS_PHOSPHORYLATED	20	0.206836	0.914013	0.211214	0.929601	0.143672	0.592579
OUILLETTE_CLL_13Q14_DELETION_UP	53	0.206944	0.914013	0.213352	0.929601	0.0486365	0.569367
REACTOME_INHIBITION_OF_THE_PROTEOLYTIC_ACTIVITY_OF_APC_C_REQUIRED_FOR_THE_ONSET_OF_ANAPHASE_BY_MITOTIC_SPINDLE_CHECKPOINT_COMPONENTS	14	0.207033	0.914013	0.209954	0.929601	0.237929	0.592579
HASINA_NOL7_TARGETS_DN	13	0.207182	0.914013	0.211531	0.929601	0.530384	0.661197
KORKOLA_CHORIOCARCINOMA_DN	7	0.207217	0.914013	0.211337	0.929601	0.520887	0.657812
REACTOME_CLASS_B_2_SECRETIN_FAMILY_RECEPTORS	76	0.207305	0.914013	0.210418	0.929601	0.594869	0.693739
BURTON_ADIPOGENESIS_PEAK_AT_2HR	49	0.207422	0.914013	0.212783	0.929601	0.0437211	0.562969
SUH_COEXPRESSED_WITH_ID1_AND_ID2_UP	16	0.207633	0.914013	0.210986	0.929601	0.455121	0.628873
RIZ_ERYTHROID_DIFFERENTIATION_6HR	31	0.207996	0.914013	0.212481	0.929601	0.261708	0.592807
KIM_RESPONSE_TO_TSA_AND_DECITABINE_UP	128	0.208038	0.914013	0.211678	0.929601	0.217484	0.592579
COFACTOR_CATABOLIC_PROCESS	9	0.208147	0.914013	0.211954	0.929601	0.414141	0.616452
SESTO_RESPONSE_TO_UV_C4	20	0.208174	0.914013	0.212139	0.929601	0.237947	0.592579
DAVICIONI_MOLECULAR_ARMS_VS_ERMS_DN	182	0.208216	0.914013	0.212615	0.929601	0.0925441	0.592579
YAO_TEMPORAL_RESPONSE_TO_PROGESTERONE_CLUSTER_14	127	0.208292	0.914013	0.212247	0.929601	0.172992	0.592579
MIPS_ING2_COMPLEX	9	0.208345	0.914013	0.212807	0.929601	0.396104	0.610007
RICKMAN_TUMOR_DIFFERENTIATED_WELL_VS_MODERATELY_UP	84	0.20835	0.914013	0.212266	0.929601	0.206303	0.592579
CELL_CYCLE_PHASE	155	0.208439	0.914013	0.212793	0.929601	0.0770535	0.592579
FUNG_IL2_TARGETS_WITH_STAT5_BINDING_SITES	7	0.208454	0.914013	0.212541	0.929601	0.352409	0.599426
MULLIGAN_NTF3_SIGNALING_VIA_INSR_AND_IGF1R_UP	22	0.208476	0.914013	0.213024	0.929601	0.168417	0.592579
EHRLICH_ICF_SYNDROM_UP	13	0.208484	0.914013	0.21079	0.929601	0.583821	0.685895
NEGATIVE_REGULATION_OF_PHOSPHATE_METABOLIC_PROCESS	12	0.208489	0.914013	0.213482	0.929601	0.328144	0.594831
MAHAJAN_RESPONSE_TO_IL1A_UP	80	0.208543	0.914013	0.210831	0.929601	0.279046	0.592807
CASORELLI_APL_SECONDARY_VS_DE_NOVO_DN	9	0.208753	0.914013	0.21362	0.929601	0.0160337	0.48373
GYORFFY_DOXORUBICIN_RESISTANCE	42	0.208831	0.914013	0.214587	0.929601	0.422958	0.618511
LI_WILMS_TUMOR	26	0.208844	0.914013	0.213173	0.929601	0.605332	0.700075
REACTOME_DESTABILIZATION_OF_MRNA_BY_KSRP	15	0.2089	0.914013	0.212683	0.929601	0.390252	0.609266
CELLULAR_CATABOLIC_PROCESS	190	0.208925	0.914013	0.211991	0.929601	0.12712	0.592579
ST_GAQ_PATHWAY	28	0.20901	0.914013	0.211993	0.929601	0.357156	0.599426
DNA_INTEGRITY_CHECKPOINT	22	0.209018	0.914013	0.212827	0.929601	0.325053	0.594831
KEGG_ALZHEIMERS_DISEASE	146	0.209653	0.914013	0.213351	0.929601	0.199944	0.592579
HYDROLASE_ACTIVITY_HYDROLYZING_N_GLYCOSYL_COMPOUNDS	10	0.209845	0.914013	0.214307	0.929601	0.18521	0.592579
SUZUKI_RESPONSE_TO_TSA_AND_DECITABINE_1A	21	0.209899	0.914013	0.214571	0.929601	0.213276	0.592579
KEGG_ALPHA_LINOLENIC_ACID_METABOLISM	14	0.210016	0.914013	0.213894	0.929601	0.235355	0.592579
SANSOM_WNT_PATHWAY_REQUIRE_MYC	53	0.210176	0.914013	0.214203	0.929601	0.181967	0.592579
MANNOSYLTRANSFERASE_ACTIVITY	9	0.210328	0.914013	0.214423	0.929601	0.27088	0.592807
MYELOID_LEUKOCYTE_DIFFERENTIATION	14	0.211205	0.914013	0.215163	0.929601	0.0603867	0.58828
YANG_BREAST_CANCER_ESR1_UP	36	0.211322	0.914013	0.216977	0.929601	0.0330507	0.547712
REACTOME_KERATAN_SULFATE_BIOSYNTHESIS	23	0.211423	0.914013	0.214568	0.929601	0.685121	0.750359
MIPS_55S_RIBOSOME_MITOCHONDRIAL	49	0.211649	0.914013	0.217356	0.929601	0.542323	0.66656
MACROMOLECULE_BIOSYNTHETIC_PROCESS	279	0.211672	0.914013	0.215737	0.929601	0.0420898	0.559941
MICROTUBULE_ORGANIZING_CENTER_PART	16	0.211776	0.914013	0.215752	0.929601	0.284825	0.594312
NEGATIVE_REGULATION_OF_PHOSPHORYLATION	11	0.211932	0.914013	0.216958	0.929601	0.317706	0.594831
TRANSLATION_INITIATION_FACTOR_ACTIVITY	22	0.211952	0.914013	0.21625	0.929601	0.400667	0.612194
MAGRANGEAS_MULTIPLE_MYELOMA_IGLL_VS_IGLK_UP	40	0.212038	0.914013	0.21602	0.929601	0.058794	0.584564
PID_BMPPATHWAY	38	0.212068	0.914013	0.216726	0.929601	0.322097	0.594831
EMBRYO_IMPLANTATION	8	0.212264	0.914013	0.21607	0.929601	0.550855	0.671149
TISSUE_MORPHOGENESIS	13	0.212562	0.914013	0.215192	0.929601	0.37984	0.605878
GOLGI_VESICLE_TRANSPORT	43	0.212584	0.914013	0.215797	0.929601	0.446457	0.627159
WILCOX_PRESPONSE_TO_ROGESTERONE_UP	152	0.212878	0.914013	0.218233	0.929601	0.0422865	0.559941
WIEMANN_TELOMERE_SHORTENING_AND_CHRONIC_LIVER_DAMAGE_UP	8	0.213147	0.914013	0.217433	0.929601	0.112575	0.592579
DAVICIONI_PAX_FOXO1_SIGNATURE_IN_ARMS_UP	59	0.213178	0.914013	0.216883	0.929601	0.240384	0.592579
ONDER_CDH1_TARGETS_3_UP	17	0.213325	0.914013	0.217829	0.929601	0.536346	0.663919
PENG_GLUTAMINE_DEPRIVATION_DN	332	0.213332	0.914013	0.216993	0.929601	0.209586	0.592579
REACTOME_PPARA_ACTIVATES_GENE_EXPRESSION	90	0.213343	0.914013	0.219299	0.929601	0.280625	0.592807
MARIADASON_RESPONSE_TO_BUTYRATE_CURCUMIN_SULINDAC_TSA_1	8	0.213399	0.914013	0.219031	0.929601	0.084551	0.592579
BRUECKNER_TARGETS_OF_MIRLET7A3_DN	62	0.213644	0.914013	0.216562	0.929601	0.339139	0.597189
DEFENSE_RESPONSE	237	0.213686	0.914013	0.219813	0.929601	0.0217246	0.484716
REACTOME_E2F_ENABLED_INHIBITION_OF_PRE_REPLICATION_COMPLEX_FORMATION	9	0.213818	0.914013	0.2196	0.929601	0.148013	0.592579
AMIT_EGF_RESPONSE_240_HELA	60	0.21389	0.914013	0.219745	0.929601	0.22802	0.592579
REACTOME_FANCONI_ANEMIA_PATHWAY	17	0.214643	0.914013	0.219039	0.929601	0.354173	0.599426
MIPS_CDC5L_COMPLEX	28	0.215213	0.914013	0.219002	0.929601	0.330721	0.594831
PID_ATR_PATHWAY	36	0.215438	0.914013	0.22083	0.929601	0.40236	0.612663
PROTEIN_SECRETION	28	0.215543	0.914013	0.221001	0.929601	0.466221	0.633027
GROSS_HYPOXIA_VIA_ELK3_ONLY_DN	38	0.215557	0.914013	0.222329	0.929601	0.381706	0.606324
REACTOME_ACYL_CHAIN_REMODELLING_OF_PI	13	0.215579	0.914013	0.218856	0.929601	0.355638	0.599426
TURJANSKI_MAPK14_TARGETS	10	0.215625	0.914013	0.220496	0.929601	0.408495	0.614978
KIM_GLIS2_TARGETS_DN	5	0.21577	0.914013	0.21965	0.929601	0.435414	0.623839
LU_TUMOR_ENDOTHELIAL_MARKERS_DN	4	0.215816	0.914013	0.21917	0.929601	0.417548	0.616699
EMBRYONIC_MORPHOGENESIS	14	0.21584	0.914013	0.219097	0.929601	0.27076	0.592807
MESODERM_DEVELOPMENT	22	0.215842	0.914013	0.218839	0.929601	0.504675	0.650311
OXFORD_RALB_TARGETS_DN	9	0.215918	0.914013	0.219221	0.929601	0.31771	0.594831
MITOCHONDRIAL_MEMBRANE_PART	49	0.21599	0.914013	0.22062	0.929601	0.557584	0.674042
REACTOME_REGULATION_OF_SIGNALING_BY_CBL	18	0.21603	0.914013	0.221017	0.929601	0.052	0.575697
LUI_TARGETS_OF_PAX8_PPARG_FUSION	33	0.216684	0.914013	0.219948	0.929601	0.183681	0.592579
PHONG_TNF_TARGETS_DN	7	0.216729	0.914013	0.22138	0.929601	0.0143016	0.48373
ZHU_CMV_ALL_UP	116	0.216763	0.914013	0.219927	0.929601	0.153243	0.592579
MARTORIATI_MDM4_TARGETS_NEUROEPITHELIUM_DN	124	0.21694	0.914013	0.223202	0.929601	0.0928221	0.592579
POST_GOLGI_VESICLE_MEDIATED_TRANSPORT	13	0.217057	0.914013	0.222974	0.929601	0.383746	0.607421
DEFENSE_RESPONSE_TO_VIRUS	10	0.217115	0.914013	0.221585	0.929601	0.000188073	0.425053
SHIRAISHI_PLZF_TARGETS_UP	10	0.217326	0.914013	0.220495	0.929601	0.305543	0.594831
INTRINSIC_TO_GOLGI_MEMBRANE	12	0.217392	0.914013	0.221862	0.929601	0.357718	0.599426
PID_GLYPICAN_1PATHWAY	26	0.217608	0.914013	0.223287	0.929601	0.13595	0.592579
PLASARI_TGFB1_SIGNALING_VIA_NFIC_1HR_UP	32	0.217665	0.914013	0.224174	0.929601	0.791221	0.821699
PROTEIN_HETERODIMERIZATION_ACTIVITY	73	0.217852	0.914013	0.221315	0.929601	0.0354174	0.547712
VECCHI_GASTRIC_CANCER_EARLY_DN	289	0.217874	0.914013	0.222345	0.929601	0.276357	0.592807
ROESSLER_LIVER_CANCER_METASTASIS_UP	104	0.21801	0.914013	0.223058	0.929601	0.0280181	0.530777
NEGATIVE_REGULATION_OF_BIOSYNTHETIC_PROCESS	27	0.218175	0.914013	0.221511	0.929601	0.012758	0.48373
VACUOLAR_PART	13	0.218465	0.914013	0.223681	0.929601	0.448462	0.627254
REACTOME_ACTIVATION_OF_CHAPERONE_GENES_BY_XBP1S	41	0.218558	0.914013	0.222581	0.929601	0.530236	0.661197
TRNA_PROCESSING	8	0.218658	0.914013	0.224272	0.929601	0.194645	0.592579
REACTOME_THROMBOXANE_SIGNALLING_THROUGH_TP_RECEPTOR	18	0.218671	0.914013	0.223735	0.929601	0.784519	0.816516
MIPS_RC_COMPLEX_DURING_G2_M_PHASE_OF_CELL_CYCLE	13	0.218763	0.914013	0.22276	0.929601	0.0359476	0.547712
ZWANG_EGF_PERSISTENTLY_DN	47	0.219115	0.914013	0.223837	0.929601	0.417672	0.616699
KRIGE_RESPONSE_TO_TOSEDOSTAT_6HR_DN	687	0.219469	0.914013	0.223474	0.929601	0.0799393	0.592579
NADELLA_PRKAR1A_TARGETS_DN	6	0.219496	0.914013	0.223979	0.929601	0.115968	0.592579
GROSS_HYPOXIA_VIA_HIF1A_UP	69	0.219672	0.914013	0.223937	0.929601	0.300392	0.594831
WOO_LIVER_CANCER_RECURRENCE_UP	104	0.219867	0.914013	0.224377	0.929601	0.240933	0.592579
BENPORATH_PROLIFERATION	132	0.220123	0.914013	0.223875	0.929601	0.357734	0.599426
KEGG_CARDIAC_MUSCLE_CONTRACTION	63	0.220257	0.914013	0.224617	0.929601	0.453224	0.628097
REACTOME_TCA_CYCLE_AND_RESPIRATORY_ELECTRON_TRANSPORT	106	0.220271	0.914013	0.224427	0.929601	0.256637	0.592807
POSITIVE_REGULATION_OF_PROTEIN_SECRETION	11	0.220438	0.914013	0.226247	0.929601	0.476835	0.637922
NEUTRAL_AMINO_ACID_TRANSPORT	10	0.220458	0.914013	0.225192	0.929601	0.302453	0.594831
MOOTHA_ROS	7	0.220563	0.914013	0.224325	0.929601	0.224238	0.592579
REACTOME_SIGNALING_BY_RHO_GTPASES	89	0.220845	0.914013	0.227444	0.929601	0.252837	0.592579
ACEVEDO_FGFR1_TARGETS_IN_PROSTATE_CANCER_MODEL_UP	224	0.22088	0.914013	0.225911	0.929601	0.478599	0.638481
KIM_MYCL1_AMPLIFICATION_TARGETS_UP	12	0.220983	0.914013	0.225093	0.929601	0.220781	0.592579
DANG_MYC_TARGETS_DN	29	0.220984	0.914013	0.224812	0.929601	0.328895	0.594831
REACTOME_DEADENYLATION_DEPENDENT_MRNA_DECAY	36	0.221077	0.914013	0.224813	0.929601	0.410068	0.615103
REACTOME_BIOLOGICAL_OXIDATIONS	109	0.221125	0.914013	0.224815	0.929601	0.434061	0.623695
SAKAI_CHRONIC_HEPATITIS_VS_LIVER_CANCER_DN	32	0.221173	0.914013	0.226337	0.929601	0.318158	0.594831
MEMBRANE_FUSION	27	0.221349	0.914013	0.224787	0.929601	0.217107	0.592579
BIOCARTA_CFTR_PATHWAY	12	0.22175	0.914013	0.225144	0.929601	0.525965	0.659304
EPITHELIAL_CELL_DIFFERENTIATION	10	0.222023	0.914013	0.225495	0.929601	0.669204	0.739609
OVULATION_CYCLE	8	0.222212	0.914013	0.226225	0.929601	0.326188	0.594831
PETROVA_ENDOTHELIUM_LYMPHATIC_VS_BLOOD_DN	160	0.222279	0.914013	0.226193	0.929601	0.314533	0.594831
POSITIVE_REGULATION_OF_PHOSPHATE_METABOLIC_PROCESS	23	0.222495	0.914013	0.227042	0.929601	0.0252228	0.515912
RESPONSE_TO_UV	23	0.222842	0.914013	0.226779	0.929601	0.403176	0.613077
CYCLIC_NUCLEOTIDE_MEDIATED_SIGNALING	101	0.223069	0.914013	0.228265	0.929601	0.340534	0.597189
REACTOME_GLUCONEOGENESIS	31	0.223294	0.914013	0.227726	0.929601	0.297764	0.594831
PID_IL5_PATHWAY	14	0.223395	0.914013	0.228612	0.929601	0.0273993	0.530777
KAUFFMANN_DNA_REPLICATION_GENES	138	0.223401	0.914013	0.228127	0.929601	0.325636	0.594831
KANG_FLUOROURACIL_RESISTANCE_UP	22	0.223518	0.914013	0.22722	0.929601	0.405277	0.613702
NIKOLSKY_BREAST_CANCER_15Q26_AMPLICON	12	0.223662	0.914013	0.228913	0.929601	0.0528659	0.575697
LIEN_BREAST_CARCINOMA_METAPLASTIC_VS_DUCTAL_UP	74	0.2237	0.914013	0.229149	0.929601	0.0533354	0.575697
MIPS_POLYCYSTIN_1_MULTIPROTEIN_COMPLEX	10	0.22379	0.914013	0.229705	0.929601	0.625943	0.713181
ST_GA12_PATHWAY	23	0.223885	0.914013	0.22874	0.929601	0.364647	0.601667
CAIRO_PML_TARGETS_BOUND_BY_MYC_UP	21	0.223907	0.914013	0.228214	0.929601	0.564933	0.677169
MIKKELSEN_ES_ICP_WITH_H3K4ME3	481	0.224298	0.914013	0.229138	0.929601	0.189787	0.592579
NOTCH_SIGNALING_PATHWAY	10	0.22454	0.914013	0.22855	0.929601	0.317935	0.594831
MRNA_BINDING	21	0.224628	0.914013	0.227679	0.929601	0.270894	0.592807
NUCLEOLAR_PART	17	0.224733	0.914013	0.228964	0.929601	0.123141	0.592579
BIOCARTA_HER2_PATHWAY	21	0.224816	0.914013	0.230786	0.929601	0.102456	0.592579
MOROSETTI_FACIOSCAPULOHUMERAL_MUSCULAR_DISTROPHY_UP	20	0.224933	0.914013	0.229172	0.929601	0.190248	0.592579
REACTOME_HOMOLOGOUS_RECOMBINATION_REPAIR_OF_REPLICATION_INDEPENDENT_DOUBLE_STRAND_BREAKS	16	0.224982	0.914013	0.228629	0.929601	0.216051	0.592579
REACTOME_PURINE_RIBONUCLEOSIDE_MONOPHOSPHATE_BIOSYNTHESIS	10	0.225108	0.914013	0.230066	0.929601	0.157079	0.592579
SERINE_TYPE_ENDOPEPTIDASE_INHIBITOR_ACTIVITY	23	0.225207	0.914013	0.230793	0.929601	0.120985	0.592579
MARKEY_RB1_ACUTE_LOF_DN	202	0.225275	0.914013	0.230113	0.929601	0.297429	0.594831
BIOCARTA_CDK5_PATHWAY	11	0.225308	0.914013	0.229994	0.929601	0.148129	0.592579
BRUNEAU_SEPTATION_ATRIAL	4	0.22533	0.914013	0.228923	0.929601	0.442409	0.626725
WANG_CISPLATIN_RESPONSE_AND_XPC_UP	190	0.225925	0.914013	0.230198	0.929601	0.119983	0.592579
COFACTOR_TRANSPORT	9	0.226141	0.914013	0.229883	0.929601	0.492587	0.644177
REACTOME_RESPIRATORY_ELECTRON_TRANSPORT_ATP_SYNTHESIS_BY_CHEMIOSMOTIC_COUPLING_AND_HEAT_PRODUCTION_BY_UNCOUPLING_PROTEINS_	73	0.226514	0.914013	0.231035	0.929601	0.333736	0.596143
BIOCARTA_PDGF_PATHWAY	32	0.226639	0.914013	0.232302	0.929601	0.331838	0.59572
REACTOME_SIGNAL_AMPLIFICATION	25	0.226685	0.914013	0.231958	0.929601	0.73074	0.779332
REGIONALIZATION	12	0.226701	0.914013	0.232451	0.929601	0.706277	0.76384
GENERAL_RNA_POLYMERASE_II_TRANSCRIPTION_FACTOR_ACTIVITY	29	0.226762	0.914013	0.231678	0.929601	0.487128	0.641575
RIGGINS_TAMOXIFEN_RESISTANCE_UP	65	0.226813	0.914013	0.232285	0.929601	0.625777	0.713181
KUROKAWA_LIVER_CANCER_EARLY_RECURRENCE_DN	6	0.227042	0.914013	0.233305	0.929601	0.0476734	0.567954
MONTERO_THYROID_CANCER_POOR_SURVIVAL_UP	11	0.227123	0.914013	0.231522	0.929601	0.309109	0.594831
BIOCARTA_PML_PATHWAY	16	0.227412	0.914013	0.231326	0.929601	0.572083	0.680861
ZHANG_ANTIVIRAL_RESPONSE_TO_RIBAVIRIN_UP	30	0.227456	0.914013	0.233872	0.929601	0.252838	0.592579
SODIUM_ION_TRANSPORT	18	0.227474	0.914013	0.232485	0.929601	0.724253	0.775252
MARCINIAK_ER_STRESS_RESPONSE_VIA_CHOP	22	0.227653	0.914013	0.232555	0.929601	0.030535	0.54193
LUCAS_HNF4A_TARGETS_UP	57	0.227892	0.914013	0.232754	0.929601	0.00366183	0.425053
THILLAINADESAN_ZNF217_TARGETS_DN	7	0.228077	0.914013	0.233909	0.929601	0.59337	0.692466
ZHAN_VARIABLE_EARLY_DIFFERENTIATION_GENES_DN	30	0.228109	0.914013	0.232407	0.929601	0.289718	0.594831
LIANG_HEMATOPOIESIS_STEM_CELL_NUMBER_QTL	15	0.228206	0.914013	0.232763	0.929601	0.24755	0.592579
SMID_BREAST_CANCER_RELAPSE_IN_BRAIN_UP	38	0.22875	0.914013	0.233676	0.929601	0.276219	0.592807
HU_GENOTOXIN_ACTION_DIRECT_VS_INDIRECT_24HR	47	0.228837	0.914013	0.232877	0.929601	0.23717	0.592579
LANDEMAINE_LUNG_METASTASIS	16	0.228912	0.914013	0.233077	0.929601	0.357352	0.599426
BIOCARTA_ERK_PATHWAY	28	0.229103	0.914013	0.233854	0.929601	0.103267	0.592579
BIOCARTA_LEPTIN_PATHWAY	10	0.229124	0.914013	0.234039	0.929601	0.290935	0.594831
CHANG_POU5F1_TARGETS_DN	7	0.229342	0.914013	0.234555	0.929601	0.590327	0.689937
EXTRACELLULAR_REGION	404	0.229376	0.914013	0.234244	0.929601	0.569869	0.679766
GAL_LEUKEMIC_STEM_CELL_UP	133	0.22938	0.914013	0.234882	0.929601	0.168598	0.592579
AMINO_ACID_DERIVATIVE_METABOLIC_PROCESS	24	0.22943	0.914013	0.234278	0.929601	0.15389	0.592579
HISTONE_MODIFICATION	22	0.229489	0.914013	0.234869	0.929601	0.324098	0.594831
WEINMANN_ADAPTATION_TO_HYPOXIA_DN	40	0.229578	0.914013	0.234349	0.929601	0.157839	0.592579
OUELLET_OVARIAN_CANCER_INVASIVE_VS_LMP_DN	11	0.229629	0.914013	0.23542	0.929601	0.732445	0.780569
BETA_TUBULIN_BINDING	9	0.23	0.914013	0.233653	0.929601	0.14936	0.592579
MIPS_39S_RIBOSOMAL_SUBUNIT_MITOCHONDRIAL	29	0.230184	0.914013	0.236029	0.929601	0.384508	0.607529
CALMODULIN_BINDING	25	0.230594	0.914013	0.234652	0.929601	0.591291	0.69068
HYDROGEN_ION_TRANSMEMBRANE_TRANSPORTER_ACTIVITY	26	0.230834	0.914013	0.235521	0.929601	0.383466	0.607366
REACTOME_S_PHASE	104	0.230991	0.914013	0.235306	0.929601	0.370258	0.603642
HONRADO_BREAST_CANCER_BRCA1_VS_BRCA2	18	0.231039	0.914013	0.236765	0.929601	0.120813	0.592579
BENPORATH_SUZ12_TARGETS	730	0.231089	0.914013	0.234862	0.929601	0.27593	0.592807
CALVET_IRINOTECAN_SENSITIVE_VS_RESISTANT_DN	5	0.231104	0.914013	0.23481	0.929601	0.701908	0.761439
NIKOLSKY_BREAST_CANCER_12Q13_Q21_AMPLICON	37	0.231116	0.914013	0.234725	0.929601	0.512267	0.654498
REACTOME_G2_M_CHECKPOINTS	39	0.231148	0.914013	0.237271	0.929601	0.157652	0.592579
KINASE_BINDING	62	0.231155	0.914013	0.236962	0.929601	0.0541594	0.575697
KIM_PTEN_TARGETS_UP	18	0.231298	0.914013	0.236694	0.929601	0.806016	0.831884
BOYAULT_LIVER_CANCER_SUBCLASS_G12_UP	39	0.231344	0.914013	0.235954	0.929601	0.427254	0.620512
PID_CXCR4_PATHWAY	93	0.231734	0.914013	0.238174	0.929601	0.0653065	0.592579
BECKER_TAMOXIFEN_RESISTANCE_UP	50	0.231767	0.914013	0.240907	0.929601	0.304776	0.594831
ICHIBA_GRAFT_VERSUS_HOST_DISEASE_35D_DN	43	0.232078	0.914013	0.236862	0.929601	0.667457	0.738836
ISOMERASE_ACTIVITY	35	0.2321	0.914013	0.236594	0.929601	0.0388232	0.555534
STRUCTURE_SPECIFIC_DNA_BINDING	53	0.232126	0.914013	0.236255	0.929601	0.260977	0.592807
KAAB_HEART_ATRIUM_VS_VENTRICLE_DN	260	0.232195	0.914013	0.236213	0.929601	0.370221	0.603642
DNA_DAMAGE_CHECKPOINT	18	0.232537	0.914013	0.236952	0.929601	0.301	0.594831
VALK_AML_CLUSTER_11	36	0.232755	0.914013	0.236275	0.929601	0.209912	0.592579
CAFFAREL_RESPONSE_TO_THC_UP	29	0.23311	0.914013	0.237007	0.929601	0.295962	0.594831
BOYLAN_MULTIPLE_MYELOMA_C_D_DN	215	0.233201	0.914013	0.240107	0.929601	0.172594	0.592579
REACTOME_SIGNALING_BY_FGFR1_FUSION_MUTANTS	16	0.233274	0.914013	0.238748	0.929601	0.550758	0.671149
KORKOLA_EMBRYONAL_CARCINOMA	11	0.233289	0.914013	0.238848	0.929601	0.305127	0.594831
MODY_HIPPOCAMPUS_PRENATAL	40	0.233297	0.914013	0.237469	0.929601	0.41701	0.616699
KYNG_RESPONSE_TO_H2O2_VIA_ERCC6_DN	42	0.233633	0.914013	0.238096	0.929601	0.107921	0.592579
ZHOU_INFLAMMATORY_RESPONSE_LPS_UP	307	0.233653	0.914013	0.239157	0.929601	0.374824	0.604191
BIOCARTA_SHH_PATHWAY	15	0.23375	0.914013	0.238085	0.929601	0.446912	0.627159
BROWN_MYELOID_CELL_DEVELOPMENT_DN	115	0.233853	0.914013	0.238659	0.929601	0.131234	0.592579
ALCALAY_AML_BY_NPM1_LOCALIZATION_UP	138	0.234004	0.914013	0.238557	0.929601	0.588031	0.688531
ZHENG_FOXP3_TARGETS_DN	4	0.234328	0.914013	0.237909	0.929601	0.110461	0.592579
POSITIVE_REGULATION_OF_SECRETION	18	0.234397	0.914013	0.238445	0.929601	0.474584	0.636642
PHOSPHORUS_OXYGEN_LYASE_ACTIVITY	10	0.234625	0.914013	0.239067	0.929601	0.411224	0.615275
GOUYER_TATI_TARGETS_UP	10	0.234662	0.914013	0.239616	0.929601	0.541307	0.666378
PROTEOGLYCAN_BIOSYNTHETIC_PROCESS	12	0.234763	0.914013	0.239459	0.929601	0.516413	0.655919
ZEMBUTSU_SENSITIVITY_TO_NIMUSTINE	15	0.235236	0.914013	0.240207	0.929601	0.590177	0.68989
NUCLEAR_MATRIX	12	0.235583	0.914013	0.239737	0.929601	0.0885956	0.592579
PID_NECTIN_PATHWAY	30	0.235707	0.914013	0.241116	0.929601	0.68385	0.749635
HORIUCHI_WTAP_TARGETS_DN	257	0.235969	0.914013	0.2396	0.929601	0.105522	0.592579
FERNANDEZ_BOUND_BY_MYC	180	0.236041	0.914013	0.24028	0.929601	0.132299	0.592579
PROTEIN_KINASE_REGULATOR_ACTIVITY	34	0.236057	0.914013	0.240527	0.929601	0.515607	0.655919
GRUETZMANN_PANCREATIC_CANCER_DN	197	0.236102	0.914013	0.240364	0.929601	0.184587	0.592579
BIOCARTA_EGF_PATHWAY	31	0.236122	0.914013	0.241874	0.929601	0.312996	0.594831
REACTOME_TRANSPORT_OF_GLUCOSE_AND_OTHER_SUGARS_BILE_SALTS_AND_ORGANIC_ACIDS_METAL_IONS_AND_AMINE_COMPOUNDS	64	0.236236	0.914013	0.240724	0.929601	0.223754	0.592579
NEGATIVE_REGULATION_OF_CELLULAR_BIOSYNTHETIC_PROCESS	26	0.236502	0.914013	0.24069	0.929601	0.0124399	0.48373
BECKER_TAMOXIFEN_RESISTANCE_DN	52	0.236534	0.914013	0.243697	0.929601	0.456517	0.628983
REACTOME_CYTOSOLIC_SULFONATION_OF_SMALL_MOLECULES	11	0.236583	0.914013	0.241188	0.929601	0.506111	0.651051
BIOCARTA_AGR_PATHWAY	34	0.236602	0.914013	0.24115	0.929601	0.669924	0.740146
PALOMERO_GSI_SENSITIVITY_DN	5	0.236627	0.914013	0.240015	0.929601	0.444656	0.627159
CAFFAREL_RESPONSE_TO_THC_24HR_3_UP	7	0.23667	0.914013	0.240343	0.929601	0.283465	0.594066
POSITIVE_REGULATION_OF_TRANSCRIPTION_FROM_RNA_POLYMERASE_II_PROMOTER	59	0.236721	0.914013	0.241844	0.929601	0.284852	0.594312
BILANGES_SERUM_RESPONSE_TRANSLATION	32	0.236835	0.914013	0.241473	0.929601	0.357498	0.599426
GLYCOSPHINGOLIPID_METABOLIC_PROCESS	11	0.236884	0.914013	0.241529	0.929601	0.853087	0.867577
HOWLIN_CITED1_TARGETS_2_DN	14	0.237101	0.914013	0.241437	0.929601	0.00262658	0.425053
JAATINEN_HEMATOPOIETIC_STEM_CELL_DN	200	0.237282	0.914013	0.240306	0.929601	0.0107614	0.48373
BIOCARTA_EPHA4_PATHWAY	10	0.237444	0.914013	0.243622	0.929601	0.0361165	0.547712
BERENJENO_TRANSFORMED_BY_RHOA_FOREVER_UP	17	0.237519	0.914013	0.241358	0.929601	0.55566	0.673265
REGULATION_OF_CELL_MORPHOGENESIS	11	0.237656	0.914013	0.241645	0.929601	0.342955	0.597189
SHARMA_ASTROCYTOMA_WITH_NF1_SYNDROM	5	0.237865	0.914013	0.243425	0.929601	0.496207	0.646063
BUSA_SAM68_TARGETS_DN	6	0.23804	0.914013	0.242953	0.929601	0.728224	0.777965
SAENZ_DETOX_PATHWAY_AND_CARCINOGENESIS_DN	13	0.23813	0.914013	0.242507	0.929601	0.236166	0.592579
HENDRICKS_SMARCA4_TARGETS_DN	45	0.238187	0.914013	0.243731	0.929601	0.301077	0.594831
REACTOME_LAGGING_STRAND_SYNTHESIS	19	0.238307	0.914013	0.242794	0.929601	0.247018	0.592579
BIOCARTA_NOS1_PATHWAY	21	0.238346	0.914013	0.24254	0.929601	0.561641	0.67624
MCCABE_BOUND_BY_HOXC6	292	0.238415	0.914013	0.242637	0.929601	0.503244	0.649976
BIOCARTA_CK1_PATHWAY	16	0.238586	0.914013	0.243027	0.929601	0.482361	0.639933
REACTOME_CLASS_A1_RHODOPSIN_LIKE_RECEPTORS	248	0.238625	0.914013	0.243438	0.929601	0.248531	0.592579
KEGG_NEUROACTIVE_LIGAND_RECEPTOR_INTERACTION	247	0.238738	0.914013	0.243398	0.929601	0.478775	0.638481
BLALOCK_ALZHEIMERS_DISEASE_DN	1235	0.238754	0.914013	0.242853	0.929601	0.185881	0.592579
FOURNIER_ACINAR_DEVELOPMENT_LATE_2	275	0.238857	0.914013	0.242881	0.929601	0.330871	0.594831
LEE_BMP2_TARGETS_DN	729	0.238992	0.914013	0.243822	0.929601	0.209374	0.592579
PLASARI_TGFB1_TARGETS_1HR_UP	30	0.239062	0.914013	0.24447	0.929601	0.576285	0.682731
SMID_BREAST_CANCER_ERBB2_UP	144	0.239201	0.914013	0.244639	0.929601	0.508515	0.652386
PUJANA_CHEK2_PCC_NETWORK	771	0.239218	0.914013	0.243923	0.929601	0.278927	0.592807
CORRADETTI_MTOR_PATHWAY_REGULATORS_DN	5	0.23929	0.914013	0.245252	0.929601	0.603	0.698983
CELLULAR_MONOVALENT_INORGANIC_CATION_HOMEOSTASIS	10	0.239298	0.914013	0.244677	0.929601	0.0415717	0.559941
MIPS_SIN3_SAP25_COMPLEX	8	0.23952	0.914013	0.244252	0.929601	0.436368	0.623839
YAO_TEMPORAL_RESPONSE_TO_PROGESTERONE_CLUSTER_17	159	0.239552	0.914013	0.244092	0.929601	0.243651	0.592579
ZHANG_PROLIFERATING_VS_QUIESCENT	50	0.240051	0.914013	0.244521	0.929601	0.33704	0.596905
RATTENBACHER_BOUND_BY_CELF1	317	0.240164	0.914013	0.245765	0.929601	0.327254	0.594831
DIAZ_CHRONIC_MEYLOGENOUS_LEUKEMIA_UP	1375	0.240723	0.914013	0.244868	0.929601	0.151622	0.592579
ZHAN_V2_LATE_DIFFERENTIATION_GENES	45	0.240781	0.914013	0.24477	0.929601	0.423437	0.618511
MICROTUBULE_ORGANIZING_CENTER	60	0.240842	0.914013	0.245962	0.929601	0.212538	0.592579
PLASMA_MEMBRANE_PART	1063	0.240889	0.914013	0.246177	0.929601	0.249573	0.592579
KEGG_PROXIMAL_TUBULE_BICARBONATE_RECLAMATION	22	0.240911	0.914013	0.245763	0.929601	0.239685	0.592579
ZWANG_CLASS_2_TRANSIENTLY_INDUCED_BY_EGF	39	0.240944	0.914013	0.245929	0.929601	0.119627	0.592579
BIOCARTA_ERYTH_PATHWAY	14	0.241277	0.914013	0.246258	0.929601	0.271003	0.592807
CARDOSO_RESPONSE_TO_GAMMA_RADIATION_AND_3AB	16	0.241347	0.914013	0.245775	0.929601	0.219013	0.592579
LEE_LIVER_CANCER_MYC_E2F1_DN	62	0.241364	0.914013	0.246377	0.929601	0.693634	0.756136
PEDERSEN_METASTASIS_BY_ERBB2_ISOFORM_4	80	0.241928	0.914013	0.247825	0.929601	0.574896	0.682276
BIOCARTA_PLCE_PATHWAY	12	0.242121	0.914013	0.246669	0.929601	0.478674	0.638481
PROTEIN_DEACETYLASE_ACTIVITY	8	0.242333	0.914013	0.247969	0.929601	0.444784	0.627159
HOSHIDA_LIVER_CANCER_LATE_RECURRENCE_DN	69	0.24242	0.914013	0.246617	0.929601	0.723887	0.775215
KEGG_RETINOL_METABOLISM	43	0.242517	0.914013	0.246265	0.929601	0.330839	0.594831
REACTOME_GPCR_LIGAND_BINDING	334	0.242587	0.914013	0.247336	0.929601	0.334883	0.596143
PROTEASOME_COMPLEX	23	0.242591	0.914013	0.246924	0.929601	0.527592	0.659673
CALCIUM_ION_TRANSMEMBRANE_TRANSPORTER_ACTIVITY	11	0.242943	0.914013	0.247265	0.929601	0.174636	0.592579
YANG_BCL3_TARGETS_UP	293	0.242946	0.914013	0.247172	0.929601	0.310827	0.594831
CALVET_IRINOTECAN_SENSITIVE_VS_RESISTANT_UP	5	0.243556	0.914013	0.249309	0.929601	0.179725	0.592579
KIM_BIPOLAR_DISORDER_OLIGODENDROCYTE_DENSITY_CORR_UP	680	0.243825	0.914013	0.248164	0.929601	0.31586	0.594831
REGULATION_OF_BLOOD_PRESSURE	22	0.243988	0.914013	0.248578	0.929601	0.910967	0.917224
PEDRIOLI_MIR31_TARGETS_DN	305	0.24417	0.914013	0.248975	0.929601	0.28625	0.594644
BIOCARTA_TGFB_PATHWAY	19	0.244288	0.914013	0.249412	0.929601	0.589049	0.688955
HONMA_DOCETAXEL_RESISTANCE	30	0.244293	0.914013	0.249032	0.929601	0.304761	0.594831
ZWANG_TRANSIENTLY_UP_BY_1ST_EGF_PULSE_ONLY	1189	0.244373	0.914013	0.250284	0.929601	0.129705	0.592579
PID_TCRRASPATHWAY	14	0.244387	0.914013	0.250752	0.929601	0.0839424	0.592579
CASTELLANO_NRAS_TARGETS_DN	14	0.244768	0.914013	0.250405	0.929601	0.0944008	0.592579
FARMER_BREAST_CANCER_CLUSTER_8	7	0.245016	0.914013	0.250024	0.929601	0.525868	0.659304
REACTOME_CELL_CYCLE_MITOTIC	283	0.24504	0.914013	0.249674	0.929601	0.327836	0.594831
SYED_ESTRADIOL_RESPONSE	19	0.245161	0.914013	0.249004	0.929601	0.236506	0.592579
ST_STAT3_PATHWAY	11	0.245429	0.914013	0.251586	0.929601	0.263673	0.592807
PID_S1P_S1P2_PATHWAY	24	0.24548	0.914013	0.25176	0.929601	0.551345	0.671275
LEE_AGING_MUSCLE_DN	43	0.245506	0.914013	0.251481	0.929601	0.102843	0.592579
CROMER_METASTASIS_DN	81	0.245611	0.914013	0.250789	0.929601	0.29734	0.594831
POS_RESPONSE_TO_HISTAMINE_DN	8	0.245856	0.914013	0.251138	0.929601	0.61666	0.707258
STRIATED_MUSCLE_CONTRACTION_GO_0006941	14	0.246617	0.914013	0.250831	0.929601	0.538063	0.665268
BIOCARTA_TID_PATHWAY	19	0.246633	0.914013	0.25306	0.929601	0.268819	0.592807
DUTERTRE_ESTRADIOL_RESPONSE_24HR_UP	263	0.24678	0.914013	0.251424	0.929601	0.0739447	0.592579
KAAB_FAILED_HEART_ATRIUM_UP	38	0.247013	0.914013	0.251973	0.929601	0.198676	0.592579
MULLIGHAN_MLL_SIGNATURE_2_DN	279	0.247066	0.914013	0.251512	0.929601	0.356869	0.599426
SECRETORY_GRANULE	17	0.247249	0.914013	0.251692	0.929601	0.255997	0.592807
KEGG_GLYCOSAMINOGLYCAN_BIOSYNTHESIS_CHONDROITIN_SULFATE	17	0.247396	0.914013	0.252462	0.929601	0.256215	0.592807
REACTOME_AMINO_ACID_AND_OLIGOPEPTIDE_SLC_TRANSPORTERS	39	0.247595	0.914013	0.252902	0.929601	0.106373	0.592579
REACTOME_ACTIVATION_OF_ATR_IN_RESPONSE_TO_REPLICATION_STRESS	33	0.247677	0.914013	0.253768	0.929601	0.23053	0.592579
KORKOLA_TERATOMA_UP	15	0.248216	0.914013	0.2544	0.929601	0.321737	0.594831
DANG_MYC_TARGETS_UP	133	0.248381	0.914013	0.253237	0.929601	0.350351	0.599028
KEGG_PYRUVATE_METABOLISM	34	0.248471	0.914013	0.254175	0.929601	0.676468	0.744244
HUTTMANN_B_CLL_POOR_SURVIVAL_UP	275	0.248603	0.914013	0.253556	0.929601	0.28555	0.594312
REACTOME_G_BETA_GAMMA_SIGNALLING_THROUGH_PLC_BETA	15	0.248717	0.914013	0.253997	0.929601	0.758851	0.799798
BIOCARTA_IGF1MTOR_PATHWAY	20	0.248861	0.914013	0.253874	0.929601	0.102353	0.592579
ZHANG_GATA6_TARGETS_UP	12	0.248881	0.914013	0.253638	0.929601	0.59892	0.696398
REACTOME_DOWNREGULATION_OF_TGF_BETA_RECEPTOR_SIGNALING	21	0.249342	0.914013	0.254214	0.929601	0.235845	0.592579
YAO_TEMPORAL_RESPONSE_TO_PROGESTERONE_CLUSTER_2	70	0.249546	0.914013	0.254213	0.929601	0.0659012	0.592579
TAVAZOIE_METASTASIS	105	0.249579	0.914013	0.254236	0.929601	0.284891	0.594312
ZHENG_FOXP3_TARGETS_UP	18	0.249619	0.914013	0.254389	0.929601	0.557331	0.674042
SCHAEFFER_PROSTATE_DEVELOPMENT_48HR_DN	311	0.250189	0.914013	0.256167	0.929601	0.206387	0.592579
REACTOME_RESPIRATORY_ELECTRON_TRANSPORT	57	0.250239	0.914013	0.255065	0.929601	0.341106	0.597189
YIH_RESPONSE_TO_ARSENITE_C1	23	0.250272	0.914013	0.256337	0.929601	0.120488	0.592579
YAO_TEMPORAL_RESPONSE_TO_PROGESTERONE_CLUSTER_10	58	0.250323	0.914013	0.255217	0.929601	0.363205	0.60146
REACTOME_MRNA_DECAY_BY_5_TO_3_EXORIBONUCLEASE	11	0.250373	0.914013	0.25514	0.929601	0.517927	0.656702
SCHLOSSER_MYC_TARGETS_REPRESSED_BY_SERUM	159	0.25058	0.914013	0.255511	0.929601	0.160456	0.592579
HYDROLASE_ACTIVITY_ACTING_ON_CARBON_NITROGEN_NOT_PEPTIDEBONDSIN_CYCLIC_AMIDINES	15	0.250824	0.914013	0.255008	0.929601	0.400748	0.612194
YAO_TEMPORAL_RESPONSE_TO_PROGESTERONE_CLUSTER_9	64	0.250998	0.914013	0.255759	0.929601	0.490674	0.643441
SCHAEFFER_SOX9_TARGETS_IN_PROSTATE_DEVELOPMENT_UP	19	0.25111	0.914013	0.258152	0.929601	0.352428	0.599426
KYNG_ENVIRONMENTAL_STRESS_RESPONSE_UP	56	0.251223	0.914013	0.25629	0.929601	0.0241829	0.50362
MEIOTIC_RECOMBINATION	16	0.251364	0.914013	0.256851	0.929601	0.465445	0.633027
PID_ATF2_PATHWAY	56	0.251747	0.914013	0.256976	0.929601	0.204942	0.592579
POMEROY_MEDULLOBLASTOMA_DESMOPLASIC_VS_CLASSIC_DN	59	0.251873	0.914013	0.257185	0.929601	0.466955	0.633027
VALK_AML_CLUSTER_5	33	0.252188	0.914013	0.2589	0.929601	0.354965	0.599426
FLECHNER_BIOPSY_KIDNEY_TRANSPLANT_REJECTED_VS_OK_DN	538	0.252235	0.914013	0.257095	0.929601	0.102335	0.592579
ABRAHAM_ALPC_VS_MULTIPLE_MYELOMA_UP	25	0.252424	0.914013	0.257627	0.929601	0.275719	0.592807
NOUSHMEHR_GBM_SILENCED_BY_METHYLATION	38	0.252677	0.914013	0.258077	0.929601	0.118556	0.592579
PROVENZANI_METASTASIS_DN	135	0.252855	0.914013	0.258017	0.929601	0.149742	0.592579
MIPS_ARC_L_COMPLEX	14	0.252913	0.914013	0.257866	0.929601	0.645417	0.726699
SA_PROGRAMMED_CELL_DEATH	12	0.253077	0.914013	0.258686	0.929601	0.0574888	0.58224
WESTON_VEGFA_TARGETS_12HR	32	0.254186	0.914013	0.259226	0.929601	0.262924	0.592807
REACTOME_ENERGY_DEPENDENT_REGULATION_OF_MTOR_BY_LKB1_AMPK	14	0.254379	0.914013	0.258586	0.929601	0.138447	0.592579
HESS_TARGETS_OF_HOXA9_AND_MEIS1_DN	72	0.254711	0.914013	0.261753	0.929601	0.169397	0.592579
SMID_BREAST_CANCER_RELAPSE_IN_PLEURA_UP	6	0.254721	0.914013	0.259769	0.929601	0.692403	0.755361
RECEPTOR_SIGNALING_PROTEIN_ACTIVITY	77	0.254961	0.914013	0.260069	0.929601	0.157926	0.592579
PROTEIN_SERINE_THREONINE_PHOSPHATASE_ACTIVITY	23	0.255063	0.914013	0.25995	0.929601	0.255382	0.592807
PROTEIN_C_TERMINUS_BINDING	71	0.255288	0.914013	0.261168	0.929601	0.174493	0.592579
ANGIOGENESIS	44	0.255411	0.914013	0.261237	0.929601	0.256571	0.592807
SAKAI_TUMOR_INFILTRATING_MONOCYTES_DN	77	0.255412	0.914013	0.260663	0.929601	0.341914	0.597189
REACTOME_CELL_CYCLE_CHECKPOINTS	103	0.255443	0.914013	0.260261	0.929601	0.395537	0.610007
PUJANA_BRCA_CENTERED_NETWORK	117	0.255497	0.914013	0.260694	0.929601	0.193281	0.592579
FARMER_BREAST_CANCER_CLUSTER_2	33	0.256045	0.914013	0.261826	0.929601	0.150375	0.592579
SASAKI_TARGETS_OF_TP73_AND_TP63	10	0.256246	0.914013	0.263025	0.929601	0.375303	0.604191
KRIGE_AMINO_ACID_DEPRIVATION	28	0.25629	0.914013	0.262221	0.929601	0.471933	0.635459
MIPS_CRSP_MEDIATOR_2_COMPLEX	10	0.256445	0.914013	0.261511	0.929601	0.702677	0.761777
ZWANG_CLASS_3_TRANSIENTLY_INDUCED_BY_EGF	177	0.25648	0.914013	0.262597	0.929601	0.177778	0.592579
INTEGRAL_TO_PLASMA_MEMBRANE	919	0.256656	0.914013	0.262373	0.929601	0.241383	0.592579
HEMOPOIESIS	70	0.256739	0.914013	0.262597	0.929601	0.00209113	0.425053
TAKEDA_TARGETS_OF_NUP98_HOXA9_FUSION_3D_DN	28	0.256747	0.914013	0.263184	0.929601	0.139354	0.592579
HAHTOLA_CTCL_CUTANEOUS	26	0.256881	0.914013	0.262094	0.929601	0.00797747	0.48373
CALCIUM_INDEPENDENT_CELL_CELL_ADHESION	16	0.256985	0.914013	0.261126	0.929601	0.51853	0.656702
INTRA_GOLGI_VESICLE_MEDIATED_TRANSPORT	10	0.257059	0.914013	0.262057	0.929601	0.348391	0.598337
RIBOSOME	31	0.257359	0.914013	0.262601	0.929601	0.453393	0.628097
REACTOME_ELONGATION_ARREST_AND_RECOVERY	31	0.257526	0.914013	0.262386	0.929601	0.326355	0.594831
MUELLER_PLURINET	281	0.258144	0.914013	0.263612	0.929601	0.291802	0.594831
TIEN_INTESTINE_PROBIOTICS_2HR_UP	27	0.258284	0.914013	0.263836	0.929601	0.392548	0.609955
REACTOME_APOBEC3G_MEDIATED_RESISTANCE_TO_HIV1_INFECTION	5	0.258519	0.914013	0.262996	0.929601	0.548223	0.67018
HOFMANN_MYELODYSPLASTIC_SYNDROM_LOW_RISK_UP	22	0.258535	0.914013	0.263646	0.929601	0.666363	0.738282
REACTOME_SYNTHESIS_OF_VERY_LONG_CHAIN_FATTY_ACYL_COAS	12	0.258677	0.914013	0.264604	0.929601	0.310132	0.594831
ROME_INSULIN_TARGETS_IN_MUSCLE_UP	368	0.258689	0.914013	0.263257	0.929601	0.181171	0.592579
SARTIPY_BLUNTED_BY_INSULIN_RESISTANCE_DN	18	0.259096	0.914013	0.265276	0.929601	0.401767	0.612267
MORPHOGENESIS_OF_AN_EPITHELIUM	15	0.260439	0.914013	0.265783	0.929601	0.651116	0.729032
LOPEZ_MESOTHELIOMA_SURVIVAL_UP	11	0.260484	0.914013	0.266013	0.929601	0.00263477	0.425053
NUCLEOBASENUCLEOSIDE_AND_NUCLEOTIDE_METABOLIC_PROCESS	46	0.260537	0.914013	0.265326	0.929601	0.292623	0.594831
BRUINS_UVC_RESPONSE_VIA_TP53_GROUP_C	65	0.26067	0.914013	0.2668	0.929601	0.546251	0.668823
INTERLEUKIN_RECEPTOR_ACTIVITY	19	0.260723	0.914013	0.266983	0.929601	0.0679577	0.592579
MIPS_28S_RIBOSOMAL_SUBUNIT_MITOCHONDRIAL	20	0.260769	0.914013	0.266693	0.929601	0.683865	0.749635
BIOCARTA_EIF_PATHWAY	15	0.260845	0.914013	0.265897	0.929601	0.267383	0.592807
REGULATION_OF_PROTEIN_AMINO_ACID_PHOSPHORYLATION	23	0.260861	0.914013	0.266883	0.929601	0.0285033	0.530777
YOSHIMURA_MAPK8_TARGETS_UP	1156	0.260904	0.914013	0.266225	0.929601	0.181301	0.592579
PID_INTEGRIN1_PATHWAY	63	0.260962	0.914013	0.266336	0.929601	0.544155	0.667279
SHETH_LIVER_CANCER_VS_TXNIP_LOSS_PAM4	214	0.261121	0.914013	0.267389	0.929601	0.135229	0.592579
PID_WNT_CANONICAL_PATHWAY	18	0.261402	0.914013	0.267544	0.929601	0.270973	0.592807
REACTOME_FORMATION_OF_ATP_BY_CHEMIOSMOTIC_COUPLING	13	0.261403	0.914013	0.266851	0.929601	0.449298	0.627503
LUI_THYROID_CANCER_CLUSTER_3	27	0.26158	0.914013	0.266232	0.929601	0.212231	0.592579
REACTOME_REGULATION_OF_MITOTIC_CELL_CYCLE	72	0.261612	0.914013	0.266295	0.929601	0.388272	0.608928
KEGG_NITROGEN_METABOLISM	22	0.261843	0.914013	0.26812	0.929601	0.0520514	0.575697
TRANSLATION	156	0.261895	0.914013	0.2672	0.929601	0.0749539	0.592579
BIOCARTA_ETC_PATHWAY	11	0.262151	0.914013	0.267462	0.929601	0.377589	0.605276
REACTOME_PYRUVATE_METABOLISM_AND_CITRIC_ACID_TCA_CYCLE	37	0.262415	0.914013	0.267485	0.929601	0.0931156	0.592579
REACTOME_PROCESSING_OF_INTRONLESS_PRE_MRNAS	12	0.262607	0.914013	0.267518	0.929601	0.378318	0.60552
KUROKAWA_LIVER_CANCER_CHEMOTHERAPY_DN	40	0.262612	0.914013	0.268613	0.929601	0.564627	0.677169
SU_PLACENTA	29	0.262775	0.914013	0.267075	0.929601	0.42529	0.61986
RASHI_RESPONSE_TO_IONIZING_RADIATION_4	55	0.263037	0.914013	0.269452	0.929601	0.323285	0.594831
HUANG_GATA2_TARGETS_DN	57	0.263611	0.914013	0.269027	0.929601	0.527123	0.659504
POMEROY_MEDULLOBLASTOMA_DESMOPLASIC_VS_CLASSIC_UP	62	0.263626	0.914013	0.268949	0.929601	0.038679	0.555534
GUO_TARGETS_OF_IRS1_AND_IRS2	94	0.26373	0.914013	0.26932	0.929601	0.224671	0.592579
ZHAN_MULTIPLE_MYELOMA_HP_UP	40	0.264019	0.914013	0.26904	0.929601	0.411585	0.615275
HUMMERICH_SKIN_CANCER_PROGRESSION_UP	80	0.264246	0.914013	0.270548	0.929601	0.133436	0.592579
LI_WILMS_TUMOR_VS_FETAL_KIDNEY_2_UP	29	0.264394	0.914013	0.270598	0.929601	0.43753	0.624102
BRACHAT_RESPONSE_TO_METHOTREXATE_UP	18	0.264503	0.914013	0.269704	0.929601	0.384053	0.607449
MEIOSIS_I	19	0.264679	0.914013	0.270189	0.929601	0.491035	0.643441
TRANSMEMBRANE_RECEPTOR_PROTEIN_SERINE_THREONINE_KINASE_SIGNALING_PATHWAY	42	0.264762	0.914013	0.270087	0.929601	0.713712	0.768453
BIOCARTA_MITOCHONDRIA_PATHWAY	21	0.264818	0.914013	0.270615	0.929601	0.115043	0.592579
GTP_BINDING	43	0.265024	0.914013	0.270044	0.929601	0.291429	0.594831
GUANYL_NUCLEOTIDE_BINDING	43	0.265024	0.914013	0.270044	0.929601	0.291429	0.594831
RADAEVA_RESPONSE_TO_IFNA1_DN	10	0.265031	0.914013	0.270831	0.929601	0.297756	0.594831
MYLLYKANGAS_AMPLIFICATION_HOT_SPOT_24	12	0.26508	0.914013	0.27073	0.929601	0.552308	0.671527
PID_MYC_ACTIVPATHWAY	74	0.265389	0.914013	0.270325	0.929601	0.258426	0.592807
INTRINSIC_TO_PLASMA_MEMBRANE	927	0.265427	0.914013	0.271174	0.929601	0.248984	0.592579
MIDORIKAWA_AMPLIFIED_IN_LIVER_CANCER	37	0.265555	0.914013	0.270459	0.929601	0.690135	0.754016
BHATTACHARYA_EMBRYONIC_STEM_CELL	76	0.265775	0.914013	0.271406	0.929601	0.370267	0.603642
SMIRNOV_CIRCULATING_ENDOTHELIOCYTES_IN_CANCER_UP	158	0.266058	0.914013	0.272458	0.929601	0.147124	0.592579
DOUBLE_STRANDED_RNA_BINDING	16	0.266309	0.914013	0.271108	0.929601	0.0378923	0.555534
VASCULATURE_DEVELOPMENT	50	0.266371	0.914013	0.272008	0.929601	0.311574	0.594831
POSITIVE_REGULATION_OF_CELL_CYCLE	15	0.2664	0.914013	0.271549	0.929601	0.491597	0.643919
LIU_SMARCA4_TARGETS	47	0.266422	0.914013	0.272149	0.929601	0.315475	0.594831
DETECTION_OF_EXTERNAL_STIMULUS	18	0.266481	0.914013	0.271963	0.929601	0.729346	0.778571
STAMBOLSKY_TARGETS_OF_MUTATED_TP53_UP	41	0.266495	0.914013	0.272352	0.929601	0.151027	0.592579
REACTOME_DEADENYLATION_OF_MRNA	16	0.266726	0.914013	0.2715	0.929601	0.477358	0.638169
KEGG_OXIDATIVE_PHOSPHORYLATION	102	0.267168	0.914013	0.272385	0.929601	0.427125	0.620512
ZHAN_MULTIPLE_MYELOMA_SUBGROUPS	30	0.267329	0.914013	0.272605	0.929601	0.422559	0.618511
HASLINGER_B_CLL_WITH_13Q14_DELETION	23	0.267443	0.914013	0.272821	0.929601	0.515673	0.655919
IZADPANAH_STEM_CELL_ADIPOSE_VS_BONE_DN	93	0.267504	0.914013	0.273459	0.929601	0.459175	0.629843
IVANOVSKA_MIR106B_TARGETS	72	0.267522	0.914013	0.273236	0.929601	0.301135	0.594831
KEGG_PROSTATE_CANCER	87	0.267593	0.914013	0.273944	0.929601	0.0651486	0.592579
MOREAUX_B_LYMPHOCYTE_MATURATION_BY_TACI_DN	56	0.267637	0.914013	0.27319	0.929601	0.367713	0.602734
LEE_TARGETS_OF_PTCH1_AND_SUFU_DN	46	0.267726	0.914013	0.273444	0.929601	0.12736	0.592579
PID_LPA4_PATHWAY	13	0.267942	0.914013	0.272839	0.929601	0.240342	0.592579
TRANSFERASE_ACTIVITY_TRANSFERRING_ACYL_GROUPS	53	0.267966	0.914013	0.272631	0.929601	0.0246368	0.507887
WU_HBX_TARGETS_3_DN	13	0.267999	0.914013	0.274119	0.929601	0.950381	0.951286
TUOMISTO_TUMOR_SUPPRESSION_BY_COL13A1_DN	10	0.268164	0.914013	0.273028	0.929601	0.10203	0.592579
REACTOME_REVERSIBLE_HYDRATION_OF_CARBON_DIOXIDE	11	0.268176	0.914013	0.274089	0.929601	0.0328505	0.547712
BIOCARTA_TPO_PATHWAY	24	0.268273	0.914013	0.274679	0.929601	0.28745	0.594831
DNA_PACKAGING	30	0.268448	0.914013	0.274366	0.929601	0.417651	0.616699
SCHUETZ_BREAST_CANCER_DUCTAL_INVASIVE_UP	348	0.269205	0.914013	0.275817	0.929601	0.208376	0.592579
BOUDOUKHA_BOUND_BY_IGF2BP2	93	0.269206	0.914013	0.274457	0.929601	0.223751	0.592579
MICROTUBULE_MOTOR_ACTIVITY	16	0.269229	0.914013	0.275032	0.929601	0.381388	0.606324
BASOLATERAL_PLASMA_MEMBRANE	26	0.269407	0.914013	0.27519	0.929601	0.0105172	0.48373
MOLENAAR_TARGETS_OF_CCND1_AND_CDK4_UP	47	0.269515	0.914013	0.276091	0.929601	0.0489603	0.569367
WHITESIDE_CISPLATIN_RESISTANCE_DN	13	0.269839	0.914013	0.274407	0.929601	0.444863	0.627159
MIPS_ARC_COMPLEX	14	0.26989	0.914013	0.275283	0.929601	0.634019	0.718461
ENVELOPE	154	0.269905	0.914013	0.27494	0.929601	0.0400147	0.555534
ORGANELLE_ENVELOPE	154	0.269905	0.914013	0.27494	0.929601	0.0400147	0.555534
BURTON_ADIPOGENESIS_5	105	0.270006	0.914013	0.275134	0.929601	0.245414	0.592579
SMAD_BINDING	11	0.270109	0.914013	0.27642	0.929601	0.114738	0.592579
JIANG_AGING_HYPOTHALAMUS_UP	42	0.270381	0.914013	0.275291	0.929601	0.632307	0.717448
CAIRO_HEPATOBLASTOMA_UP	207	0.271029	0.914013	0.276614	0.929601	0.195067	0.592579
CREIGHTON_ENDOCRINE_THERAPY_RESISTANCE_1	408	0.271051	0.914013	0.276473	0.929601	0.0953396	0.592579
VETTER_TARGETS_OF_PRKCA_AND_ETS1_UP	16	0.271058	0.914013	0.275979	0.929601	0.383486	0.607366
AZARE_NEOPLASTIC_TRANSFORMATION_BY_STAT3_DN	121	0.271276	0.914013	0.27709	0.929601	0.0316537	0.544999
METAL_ION_TRANSPORT	103	0.271313	0.914013	0.27698	0.929601	0.626992	0.713861
PUJANA_BRCA1_PCC_NETWORK	1623	0.271343	0.914013	0.276707	0.929601	0.31143	0.594831
SESTO_RESPONSE_TO_UV_C1	69	0.27156	0.914013	0.276443	0.929601	0.134609	0.592579
PYEON_CANCER_HEAD_AND_NECK_VS_CERVICAL_UP	144	0.271753	0.914013	0.278052	0.929601	0.0429354	0.561457
REACTOME_RETROGRADE_NEUROTROPHIN_SIGNALLING	12	0.27202	0.914013	0.277843	0.929601	0.577556	0.683118
REACTOME_GABA_A_RECEPTOR_ACTIVATION	12	0.272134	0.914013	0.27807	0.929601	0.309381	0.594831
MONNIER_POSTRADIATION_TUMOR_ESCAPE_UP	332	0.272231	0.914013	0.277325	0.929601	0.120835	0.592579
LABBE_TARGETS_OF_TGFB1_AND_WNT3A_UP	103	0.272241	0.914013	0.277473	0.929601	0.142133	0.592579
SANSOM_APC_TARGETS_DN	327	0.272632	0.914013	0.278712	0.929601	0.282677	0.593337
PID_IGF1_PATHWAY	29	0.272655	0.914013	0.279298	0.929601	0.0534732	0.575697
GROSS_HYPOXIA_VIA_ELK3_UP	184	0.27283	0.914013	0.278118	0.929601	0.216287	0.592579
VANDESLUIS_COMMD1_TARGETS_GROUP_4_UP	17	0.27284	0.914013	0.278317	0.929601	0.648079	0.727617
GLYCEROPHOSPHOLIPID_METABOLIC_PROCESS	41	0.273126	0.914013	0.278438	0.929601	0.564687	0.677169
WANG_SMARCE1_TARGETS_DN	351	0.273132	0.914013	0.278791	0.929601	0.364292	0.601667
ADP_BINDING	11	0.273539	0.914013	0.279655	0.929601	0.15749	0.592579
ST_FAS_SIGNALING_PATHWAY	62	0.273577	0.914013	0.280077	0.929601	0.171343	0.592579
REACTOME_NUCLEOTIDE_EXCISION_REPAIR	46	0.273657	0.914013	0.279199	0.929601	0.249132	0.592579
BIOCARTA_NFKB_PATHWAY	23	0.273708	0.914013	0.280017	0.929601	0.164468	0.592579
RUAN_RESPONSE_TO_TROGLITAZONE_DN	17	0.273923	0.914013	0.27915	0.929601	0.00225841	0.425053
BLALOCK_ALZHEIMERS_DISEASE_INCIPIENT_DN	165	0.274075	0.914013	0.279222	0.929601	0.237136	0.592579
FIRESTEIN_CTNNB1_PATHWAY	31	0.274171	0.914013	0.280105	0.929601	0.316584	0.594831
CHEMNITZ_RESPONSE_TO_PROSTAGLANDIN_E2_UP	122	0.274219	0.914013	0.280205	0.929601	0.0255703	0.515912
DENDRITE	14	0.274296	0.914013	0.280315	0.929601	0.519873	0.657456
ELECTRON_TRANSPORT_GO_0006118	50	0.274488	0.914013	0.280522	0.929601	0.482063	0.639902
NUCLEAR_IMPORT	48	0.274841	0.914013	0.282095	0.929601	0.0819593	0.592579
REACTOME_P38MAPK_EVENTS	12	0.275002	0.914013	0.281336	0.929601	0.339621	0.597189
SMALL_NUCLEAR_RIBONUCLEOPROTEIN_COMPLEX	20	0.27502	0.914013	0.280624	0.929601	0.574456	0.682139
REACTOME_THE_ROLE_OF_NEF_IN_HIV1_REPLICATION_AND_DISEASE_PATHOGENESIS	25	0.275125	0.914013	0.280016	0.929601	0.389987	0.609266
LIPID_BIOSYNTHETIC_PROCESS	84	0.275211	0.914013	0.281633	0.929601	0.360068	0.600495
PID_RXR_VDR_PATHWAY	25	0.275262	0.914013	0.2809	0.929601	0.217149	0.592579
SA_MMP_CYTOKINE_CONNECTION	14	0.275374	0.914013	0.282115	0.929601	0.19085	0.592579
IVANOV_MUTATED_IN_COLON_CANCER	13	0.275391	0.914013	0.281559	0.929601	0.604074	0.69934
REACTOME_SYNTHESIS_OF_PIPS_AT_THE_LATE_ENDOSOME_MEMBRANE	10	0.275625	0.914013	0.281443	0.929601	0.14436	0.592579
LEE_METASTASIS_AND_ALTERNATIVE_SPLICING_DN	37	0.275693	0.914013	0.281327	0.929601	0.0241307	0.50362
LOCOMOTORY_BEHAVIOR	88	0.276206	0.914013	0.282682	0.929601	0.357303	0.599426
SANCHEZ_MDM2_TARGETS	14	0.276326	0.914013	0.282107	0.929601	0.46013	0.630158
MEISSNER_BRAIN_ICP_WITH_H3K4ME3	23	0.276637	0.914013	0.28248	0.929601	0.371297	0.603642
PID_CXCR3PATHWAY	41	0.276672	0.914013	0.282601	0.929601	0.164244	0.592579
WANG_SMARCE1_TARGETS_UP	214	0.276675	0.914013	0.283911	0.929601	0.28855	0.594831
GLYCOSAMINOGLYCAN_BINDING	30	0.276813	0.914013	0.282808	0.929601	0.461352	0.630999
RHO_PROTEIN_SIGNAL_TRANSDUCTION	31	0.277076	0.914013	0.283866	0.929601	0.693368	0.755976
MITOCHONDRIAL_MATRIX	39	0.277169	0.914013	0.283398	0.929601	0.379983	0.605878
MITOCHONDRIAL_LUMEN	39	0.277169	0.914013	0.283398	0.929601	0.379983	0.605878
KEGG_COMPLEMENT_AND_COAGULATION_CASCADES	66	0.277356	0.914013	0.282708	0.929601	0.541888	0.66656
ORGAN_DEVELOPMENT	514	0.277475	0.914013	0.282733	0.929601	0.107142	0.592579
PUJANA_BRCA2_PCC_NETWORK	421	0.277591	0.914013	0.283348	0.929601	0.293038	0.594831
KUMAR_TARGETS_OF_MLL_AF9_FUSION	344	0.27763	0.914013	0.282749	0.929601	0.202468	0.592579
RIBOSOMAL_SUBUNIT	14	0.277658	0.914013	0.284024	0.929601	0.598766	0.696398
SMALL_CONJUGATING_PROTEIN_LIGASE_ACTIVITY	44	0.277717	0.914013	0.2833	0.929601	0.278192	0.592807
KEGG_HUNTINGTONS_DISEASE	154	0.278114	0.914013	0.283497	0.929601	0.371006	0.603642
PEDERSEN_METASTASIS_BY_ERBB2_ISOFORM_3	15	0.278371	0.914013	0.284486	0.929601	0.138967	0.592579
BIOCARTA_GLYCOLYSIS_PATHWAY	10	0.278467	0.914013	0.284006	0.929601	0.242238	0.592579
NOUZOVA_METHYLATED_IN_APL	48	0.278475	0.914013	0.284238	0.929601	0.302975	0.594831
YORDY_RECIPROCAL_REGULATION_BY_ETS1_AND_SP100_UP	22	0.278541	0.914013	0.285224	0.929601	0.182749	0.592579
KASLER_HDAC7_TARGETS_2_DN	27	0.278772	0.914013	0.284186	0.929601	0.279217	0.592807
WANG_TARGETS_OF_MLL_CBP_FUSION_DN	42	0.27903	0.914013	0.284608	0.929601	0.0949427	0.592579
MEISSNER_ES_ICP_WITH_H3K4ME3	24	0.279048	0.914013	0.285085	0.929601	0.411754	0.615275
MCBRYAN_PUBERTAL_BREAST_6_7WK_DN	69	0.279096	0.914013	0.285203	0.929601	0.0093578	0.48373
PARK_OSTEOBLAST_DIFFERENTIATION_BY_PHENYLAMIL_DN	5	0.279143	0.914013	0.285464	0.929601	0.683789	0.749635
ZEMBUTSU_SENSITIVITY_TO_CISPLATIN	17	0.27941	0.914013	0.285408	0.929601	0.658471	0.733405
GAUSSMANN_MLL_AF4_FUSION_TARGETS_F_UP	147	0.279502	0.914013	0.285726	0.929601	0.394183	0.610007
GENERATION_OF_PRECURSOR_METABOLITES_AND_ENERGY	121	0.279851	0.914013	0.286319	0.929601	0.155871	0.592579
KEGG_RIG_I_LIKE_RECEPTOR_SIGNALING_PATHWAY	65	0.280127	0.914013	0.285792	0.929601	0.398679	0.61173
MIPS_CRSP_COMPLEX	10	0.280155	0.914013	0.286405	0.929601	0.604232	0.69934
BOSCO_INTERFERON_INDUCED_ANTIVIRAL_MODULE	61	0.280442	0.914013	0.290698	0.929601	0.385661	0.60759
HEMOPOIETIC_OR_LYMPHOID_ORGAN_DEVELOPMENT	72	0.280738	0.914013	0.287008	0.929601	0.00221364	0.425053
TIMOFEEVA_GROWTH_STRESS_VIA_STAT1_DN	16	0.280739	0.914013	0.286165	0.929601	0.0806884	0.592579
WUNDER_INFLAMMATORY_RESPONSE_AND_CHOLESTEROL_DN	10	0.280882	0.914013	0.286293	0.929601	0.173294	0.592579
KOBAYASHI_EGFR_SIGNALING_6HR_DN	18	0.280884	0.914013	0.286635	0.929601	0.761608	0.801005
RIBONUCLEOPROTEIN_COMPLEX_BIOGENESIS_AND_ASSEMBLY	73	0.28095	0.914013	0.286638	0.929601	0.233842	0.592579
BERNARD_PPAPDC1B_TARGETS_DN	46	0.281087	0.914013	0.286994	0.929601	0.211537	0.592579
REACTOME_DAG_AND_IP3_SIGNALING	29	0.281289	0.914013	0.287708	0.929601	0.551926	0.671527
POSITIVE_REGULATION_OF_CELLULAR_PROTEIN_METABOLIC_PROCESS	62	0.281341	0.914013	0.287153	0.929601	0.149186	0.592579
MAHADEVAN_RESPONSE_TO_MP470_DN	19	0.281495	0.914013	0.287731	0.929601	0.216068	0.592579
STEROID_HORMONE_RECEPTOR_ACTIVITY	12	0.281559	0.914013	0.286755	0.929601	0.804059	0.830566
MEISSNER_NPC_HCP_WITH_H3_UNMETHYLATED	353	0.28172	0.914013	0.287514	0.929601	0.198812	0.592579
WINNEPENNINCKX_MELANOMA_METASTASIS_DN	36	0.28225	0.914013	0.287544	0.929601	0.366694	0.602572
CHOI_ATL_ACUTE_STAGE	6	0.282374	0.914013	0.288078	0.929601	0.201244	0.592579
KEGG_GLYCOSAMINOGLYCAN_BIOSYNTHESIS_KERATAN_SULFATE	12	0.282441	0.914013	0.288668	0.929601	0.357575	0.599426
NUCLEAR_CHROMOSOME_PART	28	0.282547	0.914013	0.288288	0.929601	0.372095	0.603642
REACTOME_NETRIN1_SIGNALING	32	0.282589	0.914013	0.288161	0.929601	0.0519695	0.575697
MIYAGAWA_TARGETS_OF_EWSR1_ETS_FUSIONS_UP	201	0.28267	0.914013	0.289418	0.929601	0.345757	0.597705
REACTOME_CELL_JUNCTION_ORGANIZATION	66	0.283041	0.914013	0.288484	0.929601	0.650875	0.729032
UDAYAKUMAR_MED1_TARGETS_UP	135	0.283159	0.914013	0.289559	0.929601	0.117926	0.592579
SMID_BREAST_CANCER_NORMAL_LIKE_DN	6	0.283203	0.914013	0.288294	0.929601	0.363698	0.60152
UROSEVIC_RESPONSE_TO_IMIQUIMOD	23	0.283319	0.914013	0.291709	0.929601	0.401402	0.612197
REACTOME_TIGHT_JUNCTION_INTERACTIONS	22	0.283366	0.914013	0.288801	0.929601	0.562659	0.676603
RODWELL_AGING_KIDNEY_DN	126	0.283395	0.914013	0.288906	0.929601	0.0152186	0.48373
BIOCARTA_ASBCELL_PATHWAY	11	0.283606	0.914013	0.288842	0.929601	0.726108	0.776372
NGUYEN_NOTCH1_TARGETS_UP	29	0.283634	0.914013	0.289597	0.929601	0.409778	0.614978
NEGATIVE_REGULATION_OF_MULTICELLULAR_ORGANISMAL_PROCESS	27	0.283694	0.914013	0.289357	0.929601	0.0283514	0.530777
L_AMINO_ACID_TRANSMEMBRANE_TRANSPORTER_ACTIVITY	17	0.284108	0.914013	0.290362	0.929601	0.480452	0.639523
KINASE_REGULATOR_ACTIVITY	40	0.284242	0.914013	0.290033	0.929601	0.457623	0.629214
GARGALOVIC_RESPONSE_TO_OXIDIZED_PHOSPHOLIPIDS_RED_DN	18	0.284296	0.914013	0.291584	0.929601	0.364766	0.601707
BIOCARTA_MAPK_PATHWAY	85	0.284434	0.914013	0.29132	0.929601	0.21383	0.592579
REACTOME_PROTEIN_FOLDING	45	0.284473	0.914013	0.290145	0.929601	0.126197	0.592579
KEGG_PROTEIN_EXPORT	18	0.284528	0.914013	0.290069	0.929601	0.481236	0.639697
KEGG_PYRIMIDINE_METABOLISM	76	0.284742	0.914013	0.290628	0.929601	0.482177	0.639902
HERNANDEZ_MITOTIC_ARREST_BY_DOCETAXEL_1_DN	37	0.284891	0.914013	0.291548	0.929601	0.0302933	0.541093
BOQUEST_STEM_CELL_CULTURED_VS_FRESH_UP	424	0.284908	0.914013	0.292132	0.929601	0.17342	0.592579
MIPS_F1F0_ATP_SYNTHASE_MITOCHONDRIAL	14	0.285043	0.914013	0.291017	0.929601	0.463182	0.631864
YAO_TEMPORAL_RESPONSE_TO_PROGESTERONE_CLUSTER_13	147	0.285126	0.914013	0.290808	0.929601	0.299751	0.594831
WOOD_EBV_EBNA1_TARGETS_UP	108	0.285249	0.914013	0.290499	0.929601	0.343542	0.597189
EXCRETION	35	0.28557	0.914013	0.291238	0.929601	0.371253	0.603642
BERENJENO_TRANSFORMED_BY_RHOA_UP	481	0.286079	0.914013	0.291778	0.929601	0.242695	0.592579
GARY_CD5_TARGETS_DN	370	0.28615	0.914013	0.291984	0.929601	0.340796	0.597189
DING_LUNG_CANCER_MUTATED_SIGNIFICANTLY	26	0.286218	0.914013	0.292373	0.929601	0.260144	0.592807
ZHAN_MULTIPLE_MYELOMA_CD1_VS_CD2_DN	42	0.286451	0.914013	0.292291	0.929601	0.114697	0.592579
WELCSH_BRCA1_TARGETS_DN	137	0.286755	0.914013	0.292423	0.929601	0.0745539	0.592579
DITTMER_PTHLH_TARGETS_UP	112	0.286794	0.914013	0.29261	0.929601	0.191857	0.592579
SHEDDEN_LUNG_CANCER_GOOD_SURVIVAL_A4	195	0.286911	0.914013	0.294106	0.929601	0.390396	0.609266
KEGG_PHENYLALANINE_METABOLISM	17	0.287017	0.914013	0.292794	0.929601	0.122106	0.592579
REACTOME_CELL_CELL_JUNCTION_ORGANIZATION	46	0.287284	0.914013	0.292916	0.929601	0.671979	0.741376
WILSON_PROTEASES_AT_TUMOR_BONE_INTERFACE_UP	21	0.287384	0.914013	0.293884	0.929601	0.0598309	0.587572
SKELETAL_DEVELOPMENT	93	0.287537	0.914013	0.29325	0.929601	0.753366	0.796238
HUANG_FOXA2_TARGETS_UP	45	0.287714	0.914013	0.293719	0.929601	0.136737	0.592579
VISALA_RESPONSE_TO_HEAT_SHOCK_AND_AGING_UP	15	0.287852	0.914013	0.294186	0.929601	0.0467373	0.567147
HOFMANN_MYELODYSPLASTIC_SYNDROM_LOW_RISK_DN	28	0.28796	0.914013	0.293482	0.929601	0.0906565	0.592579
REACTOME_SYNTHESIS_OF_DNA	88	0.28804	0.914013	0.293694	0.929601	0.432935	0.623041
REACTOME_THROMBIN_SIGNALLING_THROUGH_PROTEINASE_ACTIVATED_RECEPTORS_PARS	27	0.288114	0.914013	0.294191	0.929601	0.800867	0.828062
KEGG_CITRATE_CYCLE_TCA_CYCLE	30	0.288203	0.914013	0.294071	0.929601	0.285756	0.594312
REACTOME_ADP_SIGNALLING_THROUGH_P2RY1	20	0.288222	0.914013	0.293905	0.929601	0.825399	0.846346
LIU_TARGETS_OF_VMYB_VS_CMYB_UP	12	0.288404	0.914013	0.294906	0.929601	0.541987	0.66656
WAKABAYASHI_ADIPOGENESIS_PPARG_RXRA_BOUND_WITH_H4K20ME1_MARK	121	0.288453	0.914013	0.294454	0.929601	0.192782	0.592579
DISTECHE_ESCAPED_FROM_X_INACTIVATION	12	0.288539	0.914013	0.294218	0.929601	0.0517562	0.575697
MONOVALENT_INORGANIC_CATION_HOMEOSTASIS	13	0.28863	0.914013	0.294318	0.929601	0.0495821	0.571255
MEMBRANE_LIPID_BIOSYNTHETIC_PROCESS	40	0.28868	0.914013	0.294945	0.929601	0.158399	0.592579
MITOCHONDRIAL_OUTER_MEMBRANE	16	0.288729	0.914013	0.294574	0.929601	0.0369562	0.547712
REACTOME_APC_C_CDH1_MEDIATED_DEGRADATION_OF_CDC20_AND_OTHER_APC_C_CDH1_TARGETED_PROTEINS_IN_LATE_MITOSIS_EARLY_G1	59	0.288794	0.914013	0.294197	0.929601	0.485651	0.641096
YOSHIOKA_LIVER_CANCER_EARLY_RECURRENCE_DN	47	0.288911	0.914013	0.294384	0.929601	0.0525943	0.575697
REACTOME_MRNA_3_END_PROCESSING	31	0.289127	0.914013	0.295163	0.929601	0.401511	0.612197
REACTOME_INTEGRIN_ALPHAIIB_BETA3_SIGNALING	26	0.289483	0.914013	0.294832	0.929601	0.317365	0.594831
HAEGERSTRAND_RESPONSE_TO_IMATINIB	9	0.289671	0.914013	0.296003	0.929601	0.206847	0.592579
GUTIERREZ_WALDENSTROEMS_MACROGLOBULINEMIA_1_DN	9	0.289912	0.914013	0.295523	0.929601	0.192608	0.592579
VERRECCHIA_RESPONSE_TO_TGFB1_C2	24	0.289949	0.914013	0.295506	0.929601	0.72921	0.778571
IWANAGA_CARCINOGENESIS_BY_KRAS_PTEN_DN	269	0.290161	0.914013	0.296255	0.929601	0.238102	0.592579
ZHONG_SECRETOME_OF_LUNG_CANCER_AND_MACROPHAGE	77	0.290254	0.914013	0.295847	0.929601	0.302038	0.594831
GROSS_HYPOXIA_VIA_ELK3_ONLY_UP	32	0.290324	0.914013	0.297005	0.929601	0.153532	0.592579
KIM_ALL_DISORDERS_OLIGODENDROCYTE_NUMBER_CORR_UP	755	0.29039	0.914013	0.295957	0.929601	0.341349	0.597189
PID_VEGF_VEGFR_PATHWAY	10	0.290395	0.914013	0.296262	0.929601	0.0527716	0.575697
SU_KIDNEY	15	0.290456	0.914013	0.296149	0.929601	0.804343	0.830566
BIOCARTA_CHREBP2_PATHWAY	39	0.291057	0.914013	0.29732	0.929601	0.5467	0.669227
NUCLEOLUS	108	0.291119	0.914013	0.296923	0.929601	0.363368	0.60146
CASORELLI_APL_SECONDARY_VS_DE_NOVO_UP	39	0.291135	0.914013	0.297603	0.929601	0.106294	0.592579
REACTOME_MRNA_SPLICING_MINOR_PATHWAY	40	0.291152	0.914013	0.297112	0.929601	0.551355	0.671275
KEGG_CYSTEINE_AND_METHIONINE_METABOLISM	32	0.291299	0.914013	0.29748	0.929601	0.259564	0.592807
APOPTOTIC_NUCLEAR_CHANGES	17	0.29131	0.914013	0.297428	0.929601	0.433054	0.623041
ZEILSTRA_CD44_TARGETS_UP	6	0.291313	0.914013	0.297453	0.929601	0.297607	0.594831
ICHIBA_GRAFT_VERSUS_HOST_DISEASE_35D_UP	114	0.291327	0.914013	0.298359	0.929601	0.127701	0.592579
YU_MYC_TARGETS_DN	47	0.291394	0.914013	0.297314	0.929601	0.0494907	0.571255
MIPS_RC_COMPLEX_DURING_S_PHASE_OF_CELL_CYCLE	13	0.291461	0.914013	0.297238	0.929601	0.0492289	0.570386
SIG_INSULIN_RECEPTOR_PATHWAY_IN_CARDIAC_MYOCYTES	50	0.291541	0.914013	0.297512	0.929601	0.445156	0.627159
GALE_APL_WITH_FLT3_MUTATED_UP	56	0.29167	0.914013	0.29756	0.929601	0.3779	0.605484
ZIRN_TRETINOIN_RESPONSE_UP	18	0.291897	0.914013	0.297713	0.929601	0.20918	0.592579
EHRLICH_ICF_SYNDROM_DN	15	0.291926	0.914013	0.29757	0.929601	0.599281	0.696398
SMIRNOV_RESPONSE_TO_IR_2HR_UP	51	0.291935	0.914013	0.298	0.929601	0.475196	0.636726
TURASHVILI_BREAST_LOBULAR_CARCINOMA_VS_LOBULAR_NORMAL_DN	61	0.291995	0.914013	0.298059	0.929601	0.608006	0.701751
SMID_BREAST_CANCER_RELAPSE_IN_BONE_DN	309	0.292146	0.914013	0.298199	0.929601	0.23837	0.592579
MIPS_18S_U11_U12_SNRNP	19	0.292181	0.914013	0.298394	0.929601	0.667566	0.738836
BROWNE_HCMV_INFECTION_48HR_DN	496	0.292201	0.914013	0.298056	0.929601	0.245787	0.592579
REACTOME_P53_DEPENDENT_G1_DNA_DAMAGE_RESPONSE	51	0.292437	0.914013	0.297992	0.929601	0.484901	0.641009
OZEN_MIR125B1_TARGETS	16	0.292501	0.914013	0.297598	0.929601	0.0918659	0.592579
TAKEDA_TARGETS_OF_NUP98_HOXA9_FUSION_10D_UP	150	0.292551	0.914013	0.302137	0.929601	0.204375	0.592579
REACTOME_ANDROGEN_BIOSYNTHESIS	10	0.292837	0.914013	0.298569	0.929601	0.566065	0.677793
TERAMOTO_OPN_TARGETS_CLUSTER_8	8	0.292891	0.914013	0.29895	0.929601	0.765458	0.803014
LEE_LIVER_CANCER_ACOX1_UP	64	0.292895	0.914013	0.299229	0.929601	0.159001	0.592579
HUPER_BREAST_BASAL_VS_LUMINAL_UP	54	0.293335	0.914013	0.299401	0.929601	0.392063	0.609955
KEGG_ARACHIDONIC_ACID_METABOLISM	49	0.293718	0.914013	0.299548	0.929601	0.143525	0.592579
MCLACHLAN_DENTAL_CARIES_UP	248	0.293894	0.914013	0.300297	0.929601	0.0452493	0.567147
SERVITJA_LIVER_HNF1A_TARGETS_UP	108	0.294003	0.914013	0.29984	0.929601	0.230101	0.592579
REACTOME_GAP_JUNCTION_ASSEMBLY	13	0.294225	0.914013	0.300292	0.929601	0.452793	0.62808
REACTOME_JNK_C_JUN_KINASES_PHOSPHORYLATION_AND_ACTIVATION_MEDIATED_BY_ACTIVATED_HUMAN_TAK1	14	0.294256	0.914013	0.300276	0.929601	0.726117	0.776372
DAVICIONI_PAX_FOXO1_SIGNATURE_IN_ARMS_DN	20	0.294516	0.914013	0.30078	0.929601	0.11705	0.592579
REACTOME_EGFR_DOWNREGULATION	22	0.294557	0.914013	0.300468	0.929601	0.398113	0.611131
REACTOME_PACKAGING_OF_TELOMERE_ENDS	38	0.294764	0.914013	0.300259	0.929601	0.404335	0.613702
HOLLEMAN_ASPARAGINASE_RESISTANCE_B_ALL_UP	26	0.294786	0.914013	0.30076	0.929601	0.344046	0.597189
YEGNASUBRAMANIAN_PROSTATE_CANCER	128	0.29496	0.914013	0.300559	0.929601	0.0533355	0.575697
GAZDA_DIAMOND_BLACKFAN_ANEMIA_MYELOID_DN	38	0.2955	0.914013	0.301301	0.929601	0.404537	0.613702
SHAFFER_IRF4_TARGETS_IN_MYELOMA_VS_MATURE_B_LYMPHOCYTE	99	0.29551	0.914013	0.301432	0.929601	0.189394	0.592579
ZAMORA_NOS2_TARGETS_DN	91	0.29555	0.914013	0.301606	0.929601	0.140926	0.592579
KEGG_INSULIN_SIGNALING_PATHWAY	130	0.295628	0.914013	0.301807	0.929601	0.263007	0.592807
REACTOME_CRMPS_IN_SEMA3A_SIGNALING	13	0.295929	0.914013	0.30174	0.929601	0.603291	0.699125
PROTEIN_TRANSPORTER_ACTIVITY	11	0.296041	0.914013	0.301967	0.929601	0.532909	0.662594
MIPS_SMCC_COMPLEX	16	0.296109	0.914013	0.301912	0.929601	0.805727	0.831722
REACTOME_NOTCH1_INTRACELLULAR_DOMAIN_REGULATES_TRANSCRIPTION	40	0.296212	0.914013	0.302191	0.929601	0.0973525	0.592579
PHOSPHATASE_BINDING	12	0.29651	0.914013	0.3026	0.929601	0.275944	0.592807
TSENG_ADIPOGENIC_POTENTIAL_DN	43	0.296582	0.914013	0.302588	0.929601	0.298621	0.594831
ZHAN_MULTIPLE_MYELOMA_SPIKED	22	0.297015	0.914013	0.302915	0.929601	0.493358	0.644258
REACTOME_APC_C_CDC20_MEDIATED_DEGRADATION_OF_MITOTIC_PROTEINS	60	0.297027	0.914013	0.302658	0.929601	0.43152	0.622681
ZUCCHI_METASTASIS_UP	38	0.297067	0.914013	0.303145	0.929601	0.616705	0.707258
VANHARANTA_UTERINE_FIBROID_UP	45	0.297552	0.914013	0.303386	0.929601	0.40589	0.614096
JEON_SMAD6_TARGETS_UP	22	0.297573	0.914013	0.303369	0.929601	0.483878	0.640328
KEGG_N_GLYCAN_BIOSYNTHESIS	36	0.297616	0.914013	0.303403	0.929601	0.405338	0.613702
WILSON_PROTEASES_AT_TUMOR_BONE_INTERFACE_DN	5	0.297622	0.914013	0.303658	0.929601	0.650599	0.728889
WONG_ENDMETRIUM_CANCER_UP	20	0.297814	0.914013	0.304096	0.929601	0.421966	0.61817
NIKOLSKY_BREAST_CANCER_17Q11_Q21_AMPLICON	75	0.29786	0.914013	0.304043	0.929601	0.664879	0.737467
BILANGES_SERUM_AND_RAPAMYCIN_SENSITIVE_GENES	66	0.297946	0.914013	0.30403	0.929601	0.391299	0.609955
ROETH_TERT_TARGETS_UP	14	0.298196	0.914013	0.30746	0.929601	0.281163	0.593149
SANSOM_APC_MYC_TARGETS	178	0.29834	0.914013	0.304547	0.929601	0.290809	0.594831
PUJANA_XPRSS_INT_NETWORK	167	0.298342	0.914013	0.304571	0.929601	0.230562	0.592579
REACTOME_METAL_ION_SLC_TRANSPORTERS	12	0.298367	0.914013	0.304489	0.929601	0.306636	0.594831
BREDEMEYER_RAG_SIGNALING_VIA_ATM_NOT_VIA_NFKB_UP	35	0.298847	0.914013	0.305049	0.929601	0.324619	0.594831
TOOKER_GEMCITABINE_RESISTANCE_UP	79	0.299038	0.914013	0.304737	0.929601	0.327869	0.594831
ZHU_SKIL_TARGETS_DN	8	0.299224	0.914013	0.306502	0.929601	0.813936	0.837863
MEISSNER_NPC_ICP_WITH_H3_UNMETHYLATED	13	0.299423	0.914013	0.305565	0.929601	0.772549	0.807793
HERNANDEZ_MITOTIC_ARREST_BY_DOCETAXEL_2_DN	18	0.299506	0.914013	0.305729	0.929601	0.868876	0.880895
REACTOME_NUCLEAR_RECEPTOR_TRANSCRIPTION_PATHWAY	45	0.299519	0.914013	0.305043	0.929601	0.689827	0.753811
MICROTUBULE_CYTOSKELETON	138	0.299528	0.914013	0.30541	0.929601	0.131114	0.592579
DEN_INTERACT_WITH_LCA5	22	0.299665	0.914013	0.305501	0.929601	0.310261	0.594831
KEGG_TOLL_LIKE_RECEPTOR_SIGNALING_PATHWAY	96	0.299877	0.914013	0.306538	0.929601	0.524127	0.658835
GOLDRATH_HOMEOSTATIC_PROLIFERATION	143	0.299937	0.914013	0.306134	0.929601	0.135317	0.592579
REACTOME_TRANSCRIPTION_COUPLED_NER_TC_NER	41	0.300004	0.914013	0.306091	0.929601	0.243969	0.592579
POLYSACCHARIDE_BINDING	32	0.300104	0.914013	0.306213	0.929601	0.476481	0.637634
SHARMA_PILOCYTIC_ASTROCYTOMA_LOCATION_UP	19	0.300437	0.914013	0.306291	0.929601	0.737878	0.784556
ZERBINI_RESPONSE_TO_SULINDAC_UP	9	0.300451	0.914013	0.307495	0.929601	0.302699	0.594831
[truncated: 4,304 more rows]

## Sheet: Zhang Results
Set Names	Number of genes in set	Normal two-sided p-value	Normal two-sided adjusted p-value	Beta two-sided p-value	Beta two-sided adjusted p-value	ChiSq two-sided p-value	ChiSq two-sided adjusted p-value
CHIARETTI_ACUTE_LYMPHOBLASTIC_LEUKEMIA_ZAP70	67	0.000115633	0.199953	1.96548e-08	4.12948e-05	0.0310735	0.0750938
VALK_AML_WITH_11Q23_REARRANGED	21	0.000115879	0.199953	1.11647e-09	5.75694e-06	0.00165055	0.0438823
GENE_SILENCING	10	0.000161853	0.199953	6.875e-06	0.005144	0.00167333	0.0438823
SYNAPSE_PART	12	0.000194466	0.199953	2.43741e-06	0.0025605	0.0106467	0.0543417
DORN_ADENOVIRUS_INFECTION_32HR_UP	11	0.000202881	0.199953	6.78562e-07	0.00106924	5.81028e-05	0.04065
TAGHAVI_NEOPLASTIC_TRANSFORMATION	10	0.000257303	0.199953	2.38974e-06	0.0025605	9.74258e-05	0.04065
MIPS_TFTC_TYPE_HISTONE_ACETYL_TRANSFERASE_COMPLEX	11	0.000290118	0.199953	1.07855e-05	0.00566507	0.00647993	0.0500245
DORN_ADENOVIRUS_INFECTION_48HR_UP	14	0.000338326	0.199953	8.16119e-06	0.005144	0.00835971	0.0517662
REACTOME_INHIBITION_OF_VOLTAGE_GATED_CA2_CHANNELS_VIA_GBETA_GAMMA_SUBUNITS	21	0.000340907	0.199953	9.86228e-06	0.00565108	0.000368494	0.041081
REACTOME_INWARDLY_RECTIFYING_K_CHANNELS	26	0.000348959	0.199953	1.49663e-05	0.00725637	0.000384544	0.041081
AMINE_TRANSPORT	37	0.000462358	0.20872	2.30787e-05	0.00855675	0.00111697	0.0427351
LEE_LIVER_CANCER_DENA_DN	74	0.000533035	0.20872	1.89311e-05	0.00832421	0.0168257	0.0615847
WIERENGA_STAT5A_TARGETS_GROUP1	104	0.000586604	0.20872	7.62638e-06	0.005144	0.0125094	0.0562129
BEIER_GLIOMA_STEM_CELL_UP	25	0.000599656	0.20872	3.68865e-05	0.0111639	0.00011972	0.04065
VALK_AML_CLUSTER_9	35	0.000603114	0.20872	4.42863e-05	0.0118248	0.0177245	0.0622382
G1_PHASE	15	0.000653257	0.20872	4.39364e-05	0.0118248	0.00513432	0.0500245
RODRIGUES_NTN1_TARGETS_DN	145	0.000659529	0.20872	3.20798e-05	0.0106421	0.00703558	0.0500245
G1_PHASE_OF_MITOTIC_CELL_CYCLE	13	0.000711373	0.20872	3.71952e-05	0.0111639	0.00108771	0.0427351
ANDROGEN_RECEPTOR_SIGNALING_PATHWAY	11	0.00071747	0.20872	5.92571e-05	0.0149399	0.038643	0.0822869
MOREAUX_B_LYMPHOCYTE_MATURATION_BY_TACI_UP	80	0.000719055	0.20872	2.1657e-05	0.00853151	0.00267526	0.0469699
PID_FRA_PATHWAY	35	0.000728515	0.20872	6.44001e-06	0.005144	0.00939319	0.0527385
REACTOME_G_BETA_GAMMA_SIGNALLING_THROUGH_PLC_BETA	15	0.000769881	0.210981	2.83294e-05	0.00992002	0.00147577	0.0438823
REACTOME_GABA_RECEPTOR_ACTIVATION	46	0.00081818	0.214874	1.98101e-05	0.00832421	0.000191909	0.04065
BYSTRYKH_SCP2_QTL	4	0.000862532	0.215859	4.50255e-05	0.0118248	0.000648294	0.0415954
YIH_RESPONSE_TO_ARSENITE_C4	18	0.000933581	0.215859	6.50545e-05	0.0153864	0.00101044	0.0423793
AMINE_TRANSMEMBRANE_TRANSPORTER_ACTIVITY	40	0.000958582	0.215859	8.52096e-05	0.0188844	0.00138139	0.0438823
REACTOME_SIGNALING_BY_NODAL	15	0.00104505	0.215859	0.000104674	0.0212825	0.0427487	0.0863735
KEGG_ABC_TRANSPORTERS	36	0.0011157	0.215859	9.99753e-05	0.0210048	0.00487907	0.0500245
RICKMAN_HEAD_AND_NECK_CANCER_B	38	0.00116369	0.215859	8.68868e-05	0.0188844	0.00516713	0.0500245
MOOTHA_GLYCOGEN_METABOLISM	21	0.00118175	0.215859	6.59105e-05	0.0153864	0.000306915	0.04065
HUTTMANN_B_CLL_POOR_SURVIVAL_UP	275	0.00119214	0.215859	0.000204662	0.0348645	0.0148306	0.0593577
EPITHELIAL_TO_MESENCHYMAL_TRANSITION	10	0.00120252	0.215859	0.000295606	0.0414045	0.0129048	0.0566429
ZWANG_EGF_INTERVAL_DN	154	0.00122522	0.215859	0.000192405	0.0336869	0.0951218	0.139399
MIPS_NK_3_GROUCHO_HIPK2_SIN3A_RBPA48_HDAC1_COMPLEX	10	0.00123033	0.215859	0.000110289	0.0217234	0.012461	0.0562129
BURTON_ADIPOGENESIS_PEAK_AT_24HR	38	0.00123289	0.215859	0.000157874	0.0301539	0.195477	0.236299
REACTOME_P75NTR_SIGNALS_VIA_NFKB	13	0.00129283	0.216826	0.000219955	0.0355481	0.011169	0.0547788
POSITIVE_REGULATION_OF_DNA_METABOLIC_PROCESS	11	0.00147143	0.216826	0.000348124	0.0428049	0.00174185	0.0438823
CYTOSOLIC_PART	20	0.0015525	0.216826	0.000240987	0.0370473	0.00939636	0.0527385
ICHIBA_GRAFT_VERSUS_HOST_DISEASE_D7_DN	32	0.0015664	0.216826	0.000275933	0.0404466	0.0219333	0.0655357
SCHLOSSER_SERUM_RESPONSE_UP	133	0.00157309	0.216826	0.000229124	0.0361043	0.00515667	0.0500245
SCHAEFFER_PROSTATE_DEVELOPMENT_AND_CANCER_BOX5_UP	10	0.00164128	0.216826	0.000179434	0.032834	0.00152338	0.0438823
ACTIVATION_OF_IMMUNE_RESPONSE	13	0.00170174	0.216826	0.000389798	0.0438732	0.00697806	0.0500245
HOEGERKORP_CD44_TARGETS_TEMPORAL_DN	25	0.00171256	0.216826	0.000270126	0.0404466	0.0365828	0.0804158
VALK_AML_CLUSTER_10	32	0.00172422	0.216826	0.000353142	0.0428049	0.112117	0.156517
VANDESLUIS_NORMAL_EMBRYOS_DN	20	0.00172815	0.216826	0.000533069	0.0503947	0.0107465	0.0544756
MARSON_FOXP3_CORE_DIRECT_TARGETS	17	0.00176549	0.216826	0.000213157	0.035356	0.0419069	0.0855927
REACTOME_P75NTR_RECRUITS_SIGNALLING_COMPLEXES	11	0.00181389	0.216826	0.000321615	0.0422321	0.0606163	0.104502
REACTOME_REGULATION_OF_PYRUVATE_DEHYDROGENASE_PDH_COMPLEX	11	0.00192427	0.216826	0.000182324	0.032834	0.0208026	0.0642424
MOOTHA_PYR	8	0.00196377	0.216826	0.000484133	0.0480249	0.0366821	0.080488
PLASARI_NFIC_TARGETS_BASAL_UP	26	0.00205175	0.216826	0.000290935	0.0414045	0.00131463	0.0438823
BROWNE_HCMV_INFECTION_2HR_DN	48	0.00207082	0.216826	0.000387286	0.0438732	0.0127827	0.0564991
DNA_DAMAGE_RESPONSESIGNAL_TRANSDUCTION_RESULTING_IN_INDUCTION_OF_APOPTOSIS	15	0.00207419	0.216826	0.000313802	0.0422321	0.0191243	0.0633279
RHO_GTPASE_ACTIVATOR_ACTIVITY	16	0.00213649	0.216826	0.000717126	0.0602673	0.0208441	0.0643076
REACTOME_AQUAPORIN_MEDIATED_TRANSPORT	41	0.00216765	0.216826	0.000479054	0.0480249	0.00753785	0.0500757
DELACROIX_RARG_BOUND_MEF	294	0.00219098	0.216826	0.000887902	0.065075	0.0185489	0.0628385
ACEVEDO_LIVER_CANCER_WITH_H3K9ME3_DN	80	0.00225747	0.216826	0.000399122	0.0441345	0.0305399	0.0744541
MYLLYKANGAS_AMPLIFICATION_HOT_SPOT_22	10	0.00235984	0.216826	0.000968768	0.0653333	0.0102568	0.0538779
REACTOME_CD28_DEPENDENT_VAV1_PATHWAY	11	0.00239829	0.216826	0.000961028	0.0653333	0.00199687	0.0453021
MIPS_H2AX_COMPLEX_II	8	0.00241481	0.216826	0.000420682	0.0441927	0.000701049	0.0416453
S_PHASE_OF_MITOTIC_CELL_CYCLE	10	0.00245405	0.216826	0.000381948	0.0438732	0.00265465	0.0469699
INAMURA_LUNG_CANCER_SCC_DN	12	0.0024615	0.216826	0.000316991	0.0422321	0.000538947	0.0415954
SCIAN_CELL_CYCLE_TARGETS_OF_TP53_AND_TP73_UP	9	0.00248431	0.216826	0.000620473	0.0566789	0.0490607	0.092806
SULFOTRANSFERASE_ACTIVITY	20	0.00250798	0.216826	0.00034103	0.0428049	0.00163648	0.0438823
CERVERA_SDHB_TARGETS_1_DN	30	0.00255886	0.216826	0.000535689	0.0503947	4.64108e-05	0.04065
KEGG_AMYOTROPHIC_LATERAL_SCLEROSIS_ALS	49	0.00258109	0.216826	0.000941541	0.0653333	0.00935774	0.0527385
REACTOME_NFKB_IS_ACTIVATED_AND_SIGNALS_SURVIVAL	10	0.00258801	0.216826	0.00101351	0.066543	0.0155738	0.0599642
ST_INTERLEUKIN_4_PATHWAY	26	0.00261523	0.216826	0.000415006	0.0441927	0.00727811	0.0500245
REACTOME_TRANSPORT_OF_ORGANIC_ANIONS	11	0.00262056	0.216826	0.000589126	0.0546068	0.000156633	0.04065
VISALA_AGING_LYMPHOCYTE_UP	9	0.00264983	0.216826	0.000417737	0.0441927	0.00284263	0.047144
ORGANIC_ACID_TRANSPORT	41	0.0026588	0.216826	0.00107592	0.0678153	0.0871886	0.131032
CARBOXYLIC_ACID_TRANSPORT	41	0.0026588	0.216826	0.00107592	0.0678153	0.0871886	0.131032
BIOCARTA_IL1R_PATHWAY	32	0.00267616	0.216826	0.000823957	0.0630364	0.151804	0.194944
INAMURA_LUNG_CANCER_SCC_SUBTYPES_DN	5	0.00271013	0.216826	0.000828001	0.0630364	0.250032	0.287729
SCHAVOLT_TARGETS_OF_TP53_AND_TP63	15	0.00275156	0.216826	0.000502686	0.0487451	0.0343406	0.0788064
MAP_KINASE_ACTIVITY	10	0.00276004	0.216826	0.000436477	0.0451002	0.0187847	0.063147
REACTOME_TRAF6_MEDIATED_IRF7_ACTIVATION	29	0.00277357	0.216826	0.000837021	0.0630364	0.0851839	0.129311
PROTEINACEOUS_EXTRACELLULAR_MATRIX	93	0.00280007	0.216826	0.000708405	0.0602673	0.00717265	0.0500245
SIG_PIP3_SIGNALING_IN_B_LYMPHOCYTES	35	0.00281205	0.216826	0.00103998	0.0669759	0.0112725	0.05488
GHANDHI_BYSTANDER_IRRADIATION_DN	8	0.00284849	0.216826	0.00080837	0.0630364	0.0905655	0.134599
EXTRACELLULAR_MATRIX	95	0.00287242	0.216826	0.000679987	0.0591635	0.00738955	0.0500245
MANTOVANI_NFKB_TARGETS_DN	9	0.0028951	0.216826	0.00115836	0.0715	0.0164462	0.0609766
BIOCARTA_TID_PATHWAY	19	0.00290235	0.216826	0.000900446	0.0652357	0.0475274	0.0911086
MATZUK_STEROIDOGENESIS	7	0.00291606	0.216826	0.000974351	0.0653333	0.00567807	0.0500245
PID_FGF_PATHWAY	51	0.00292403	0.216826	0.000685219	0.0591635	0.0421015	0.0858789
REACTOME_COLLAGEN_FORMATION	50	0.00301974	0.221319	0.000850086	0.0630364	0.0109142	0.0545272
REACTOME_GABA_B_RECEPTOR_ACTIVATION	32	0.00312409	0.225923	0.000953315	0.0653333	0.000488557	0.0415954
REACTOME_PYRUVATE_METABOLISM	17	0.00316302	0.225923	0.000848974	0.0630364	0.0106868	0.0544537
KEGG_TRYPTOPHAN_METABOLISM	33	0.00319009	0.225923	0.00109754	0.0684932	0.011444	0.0550965
KEGG_TERPENOID_BACKBONE_BIOSYNTHESIS	14	0.00323275	0.2264	0.00048764	0.0480249	0.0023394	0.0456964
REACTOME_PI_3K_CASCADE	48	0.00338074	0.227453	0.00116841	0.0715	0.0647969	0.108766
TAKADA_GASTRIC_CANCER_COPY_NUMBER_UP	7	0.00338523	0.227453	0.000931768	0.0653333	0.0169565	0.0616855
REGULATION_OF_CELL_SHAPE	10	0.00342184	0.227453	0.00104135	0.0669759	6.8111e-05	0.04065
ROME_INSULIN_TARGETS_IN_MUSCLE_DN	139	0.00342268	0.227453	0.000634041	0.0570909	0.0195026	0.0633959
LIEN_BREAST_CARCINOMA_METAPLASTIC	31	0.00347017	0.227453	0.00142278	0.0807911	0.0440268	0.0876343
GILMORE_CORE_NFKB_PATHWAY	13	0.00347543	0.227453	0.000774039	0.0622011	0.0545971	0.0988298
REACTOME_REGULATION_OF_AMPK_ACTIVITY_VIA_LKB1	11	0.00357281	0.227453	0.000336329	0.0428049	0.0815017	0.125526
BIOGENIC_AMINE_METABOLIC_PROCESS	17	0.00358522	0.227453	0.00143963	0.0810179	0.00678578	0.0500245
WU_ALZHEIMER_DISEASE_UP	12	0.00358558	0.227453	0.00165113	0.0863152	0.000173827	0.04065
KONDO_HYPOXIA	8	0.00360865	0.227453	0.0016225	0.0863152	0.122781	0.16711
KEGG_BLADDER_CANCER	42	0.00365725	0.228234	0.000773259	0.0622011	0.111057	0.155243
CHIARETTI_T_ALL_REFRACTORY_TO_THERAPY	28	0.00370621	0.229022	0.000368736	0.0438517	0.00155159	0.0438823
SHARMA_PILOCYTIC_ASTROCYTOMA_LOCATION_UP	19	0.00378428	0.231268	0.00132307	0.0794218	0.000567584	0.0415954
XU_HGF_TARGETS_INDUCED_BY_AKT1_48HR_UP	14	0.00385974	0.231268	0.00076707	0.0622011	0.00985961	0.0532625
GINESTIER_BREAST_CANCER_ZNF217_AMPLIFIED_DN	253	0.00386163	0.231268	0.00138838	0.0807911	0.00335582	0.047144
VERNELL_RETINOBLASTOMA_PATHWAY_DN	20	0.00388932	0.231268	0.00158592	0.0863152	0.0229239	0.0662899
REACTOME_NA_CL_DEPENDENT_NEUROTRANSMITTER_TRANSPORTERS	15	0.00393363	0.231716	0.000678508	0.0591635	0.000629698	0.0415954
AMIT_EGF_RESPONSE_120_HELA	69	0.00406552	0.237268	0.000779611	0.0622011	0.00197702	0.0453021
LOPEZ_EPITHELIOID_MESOTHELIOMA	17	0.00414006	0.238392	0.00207722	0.0962702	0.150962	0.194265
SECRETION	158	0.00420113	0.238392	0.00241314	0.1014	0.0143323	0.0584701
BURTON_ADIPOGENESIS_2	68	0.00422929	0.238392	0.00183429	0.0910356	0.0118156	0.0558243
FREDERICK_PRKCI_TARGETS	6	0.00428576	0.238392	0.00091288	0.0653333	0.0111765	0.0547788
REACTOME_REGULATION_OF_WATER_BALANCE_BY_RENAL_AQUAPORINS	35	0.00428577	0.238392	0.00175376	0.0884314	0.00661978	0.0500245
PIEPOLI_LGI1_TARGETS_UP	15	0.00431926	0.238392	0.00165701	0.0863152	0.00104782	0.0425078
BYSTRYKH_HEMATOPOIESIS_STEM_CELL_FLI1	9	0.00440745	0.238392	0.00214051	0.0970621	0.082	0.126022
RAFFEL_VEGFA_TARGETS_UP	9	0.0044133	0.238392	0.00240241	0.1014	0.0240731	0.0677633
MIPS_POLYCYSTIN_1_MULTIPROTEIN_COMPLEX	10	0.00442516	0.238392	0.00170625	0.0867297	0.0253573	0.0686648
NUNODA_RESPONSE_TO_DASATINIB_IMATINIB_DN	13	0.00447518	0.238435	0.00134429	0.0799346	0.00822872	0.0515563
REACTOME_PEROXISOMAL_LIPID_METABOLISM	18	0.0046207	0.238435	0.00217228	0.0977991	0.0303526	0.0743053
HONRADO_BREAST_CANCER_BRCA1_VS_BRCA2	18	0.00463492	0.238435	0.00187112	0.0914952	0.183524	0.224787
VERRECCHIA_DELAYED_RESPONSE_TO_TGFB1	39	0.00468805	0.238435	0.00169084	0.0866455	0.0348186	0.0791136
LI_ADIPOGENESIS_BY_ACTIVATED_PPARG	17	0.00479395	0.238435	0.00168337	0.0866455	0.311029	0.344174
REACTOME_NOREPINEPHRINE_NEUROTRANSMITTER_RELEASE_CYCLE	10	0.00481093	0.238435	0.00140136	0.0807911	0.00298281	0.047144
NICK_RESPONSE_TO_PROC_TREATMENT_UP	5	0.00482085	0.238435	0.00137684	0.0807911	0.0804853	0.124673
OXYGEN_AND_REACTIVE_OXYGEN_SPECIES_METABOLIC_PROCESS	19	0.00483908	0.238435	0.00206569	0.0962702	0.00391039	0.0478607
ISHIKAWA_STING_SIGNALING	8	0.00484112	0.238435	0.00153667	0.0849614	0.0155127	0.0598839
MEIOSIS_I	19	0.00485322	0.238435	0.00158984	0.0863152	0.123237	0.16755
MAGRANGEAS_MULTIPLE_MYELOMA_IGG_VS_IGA_UP	19	0.00492825	0.238435	0.00231597	0.100673	0.0772467	0.12147
REACTOME_GABA_A_RECEPTOR_ACTIVATION	12	0.00501867	0.238435	0.00231127	0.100673	0.000276356	0.04065
REACTOME_SYNTHESIS_SECRETION_AND_INACTIVATION_OF_GIP	9	0.0050623	0.238435	0.00294837	0.112975	0.0148728	0.0593577
GOUYER_TATI_TARGETS_UP	10	0.00514789	0.238435	0.00161873	0.0863152	0.000190282	0.04065
KEGG_LIMONENE_AND_PINENE_DEGRADATION	10	0.00518807	0.238435	0.00295747	0.112975	0.227608	0.267004
BLALOCK_ALZHEIMERS_DISEASE_UP	1680	0.00522931	0.238435	0.00276638	0.107808	0.0114248	0.0550965
REACTOME_INSULIN_SYNTHESIS_AND_PROCESSING	16	0.00525292	0.238435	0.00148098	0.0826071	0.00597593	0.0500245
REACTOME_ACTIVATED_TAK1_MEDIATES_P38_MAPK_ACTIVATION	15	0.00526889	0.238435	0.00330473	0.116457	0.414325	0.441204
KEGG_ACUTE_MYELOID_LEUKEMIA	57	0.00528991	0.238435	0.00226266	0.099731	0.00261069	0.0469699
SA_CASPASE_CASCADE	19	0.00532382	0.238435	0.00238205	0.1014	0.174235	0.216139
SHARMA_PILOCYTIC_ASTROCYTOMA_LOCATION_DN	5	0.00533657	0.238435	0.00201582	0.0948189	0.0584881	0.102517
REACTOME_TRANSPORT_OF_VITAMINS_NUCLEOSIDES_AND_RELATED_MOLECULES	26	0.00536932	0.238435	0.00189856	0.0914952	0.000454987	0.0415954
MYOBLAST_DIFFERENTIATION	15	0.00540592	0.238435	0.00249216	0.103343	0.104162	0.148336
KHETCHOUMIAN_TRIM24_TARGETS_DN	7	0.00541238	0.238435	0.00125795	0.0762388	0.0118171	0.0558243
MEIOTIC_CELL_CYCLE	31	0.00546057	0.238435	0.00258024	0.103795	0.17826	0.219705
REACTOME_REGULATION_OF_RHEB_GTPASE_ACTIVITY_BY_AMPK	9	0.00546697	0.238435	0.00100945	0.066543	0.085833	0.129832
DORN_ADENOVIRUS_INFECTION_24HR_UP	12	0.00549623	0.238435	0.00286061	0.110616	0.00637451	0.0500245
MCCLUNG_DELTA_FOSB_TARGETS_2WK	43	0.00550808	0.238435	0.00199488	0.0946946	0.00504311	0.0500245
BIOCARTA_AKT_PATHWAY	22	0.00552788	0.238435	0.00209438	0.0963566	0.131188	0.175484
POSITIVE_REGULATION_OF_CELL_DIFFERENTIATION	20	0.00556083	0.238435	0.00190161	0.0914952	0.0189351	0.0631885
DELACROIX_RAR_TARGETS_UP	45	0.00561354	0.238588	0.00258541	0.103795	0.0143677	0.0585766
BIOCARTA_ACH_PATHWAY	16	0.00564012	0.238588	0.00219801	0.0982559	0.117313	0.161743
CARBOHYDRATE_KINASE_ACTIVITY	15	0.00584593	0.242262	0.00188618	0.0914952	0.00805053	0.0510488
HEIDENBLAD_AMPLICON_12P11_12_DN	18	0.0058661	0.242262	0.00199816	0.0946946	0.375953	0.404789
KEGG_CALCIUM_SIGNALING_PATHWAY	165	0.00593998	0.242262	0.00322817	0.116457	0.0232092	0.0666156
[truncated: 6,152 more rows]
